# Supplementary material for: Genetic and Physical Mapping of Candidate Genes for Resistance to Fusarium oxysporum f.sp. tracheiphilum Race 3 in Cowpea [Vigna unguiculata (L.) Walp]
Source: PLoS One. 2012 Jul 31;7(7):e41600. doi: 10.1371/journal.pone.0041600 (PMC3409238; doi:10.1371/journal.pone.0041600)
Supplement: File S2 — FASTA file for cowpea BAC clone CH051M10. (TXT) [file pone.0041600.s002.txt]

>NODE_1_length_2832_cov_40.991173
AAAAAAAAAAAGGGAGAAACTTAATTTTTATATTTATTTTATGGGTTAAAATATTTTTTT
TGTTATAAATTTCATTAAGTTTTATCAAATAAATCTTAATTTTATTTTTGTGTTCAAATA
TGTTCTAATTTTTGTTAATTTTGTTCAATTTAATAATTTTATATTAATAGCGTTTAAATC
ATTAACTATAATAAATAATGACAGTAAAATATTTGTGATGCAGAGTACTTGTACTTGGAT
AAAAATTATTTTCTAGGATTGGCTTTGGGTTTTTCCTAGGCAACTTAGATAAAGGGTAAA
GAAGGCCTTTTTGGGTAGAGCCATGAGTGAGATACCATTCTCGAAGAGATAAAATTCTAA
CCTTGTGCAAGGACCTACGGACCGAGGTATAGTCTCAAGTAGACAGTTTCTATGCTACCT
GTGACTTCATATTTTTTTAATTTTTTTTTCAAATGTCCACATATCAATTCTTACATGTCA
AAATCAATATTTTATATCCAATTTATTTCATATATTTGTTATTTTTGTTCAATCTTGTCT
CAATTTTGTTTAAAATCGAACAGTTTTGTCTCTCTTAAAATTGAGATCAAATTTAATTTT
TATAACCTTAAACTAATTTTAACCTTAAACAAAAGATATTTAATAAAAATATAAATTTTA
ACAAAAACATCAATATAACTTTAATGATAAATAAACATTTAAATATACATTCCATGTTTC
ATAAAAAGAAAAAGTTATCTCTTCTAATCAATGGTTGAAGTTTTTAAATATTCTTAAATA
CTAATTTATTTTAAGGGTTAAATATGTTTTTGGTCCCTCAAGTTTTAGCGAAATTTGGAA
TTAGTCTCTTATCAAAACTTTTGACCAATTTAGTCATTCATCTTTAAAAATGCATGAATT
TAGTCGTTGTAACCAAATTTTGTTAAGTTTATCTGACGTTTCAAGCGCATTTCATGATAG
TATTTGAATTATTTACACCGTTTGAAACATTTTTACTTCAATGTTAACTCAAATATTATC
ACAAAATGCGTTTAAAATGTCAAATAAACTTCATAAAATTTGATAAGAAGGACTAAATCC
ACGTATTTCTAAAGATGAAAGACAAAATTGGTATAAAATTTTAAAAAAAGACTAATTCCA
AAATTCACTGATACCAATAACATATTTAATCCTTATTTTAAATACATAATGAAGGCTTAA
CATTTCAATTCAATTATTATTTTAACAATAATGTAAGAAAACCTGTGATAAACAGAAGTG
GAGGGGAAGACAAAATCGGAGAAGTGGGCTTAGTAGCCAAATCCAGCTCTTGCAACCCCG
GCGACCTCACGCACGACCGACTGGAACCACCACGATTCTAACTCCGGCAAGTCGCAGCGA
CTGTGGCTTTACATTATTGGAAATTTATCTTTCTCTCATCGGTAAATTATCTTCCTATGT
GCTGAAAAAATGTTTTGCTGCTGTTTTGTGATTCATGGAGTAGAAATTAATCCGTATTAG
TCTTTCTTACAGTAGTGGAAGCTTAGACCAATTTAAGTGTGTAGGTATTTGAATCATATA
CTGAAATATAATTTGTAATGCAGTTAAAGATACTCCACCAGGACAACGACGATGAGAAAT
AGTTGATTTTGATTTATTGGACATGCGTTTTAGAATTATATTTCTTTTGTTTCTAAGTAA
AATTTTGCGGCTGCGGCTGTCGATTTTTGGGATTTGAGTGCTATTCTTGATTATCAAGGT
TCGTTTAATACGTGGACCGTATGGATAGGTTGTTTATTGACTGGGTTTATGCAGATGCCG
CCTAAATGGGTGTATGCTGAACCGCATACCGAGCTCCATTTTCATTTGGAGAGAATTCAT
TGTTGAAGATTGATAAAATAGTTGGCCGTTAATTTGTAGAAAATGGGATAAAAATTAAAG
GTTATTCTGTGTATGTGACGCTGAGCAGTTAAAGCATAATATTTGTACTGTTAAATATTG
ATTGAAGGGTAAAAAAAATAAACCAAATGTGTCTACCAATTAGGGATATCTGCATTAACT
CATTTGTTGTGTCAACGATATATGTGTCAAGTATACATCTTATGATTTGTTAAATTGCAT
TTGTGATTAATAGCTTACTTGTTTTCTTAAGGGTAATTCTCAGCCAACTTTAACAAAAGA
TGCAGGACTCCCTAGAGCCAAGACATGAATTTTGGGTGGGTGAACGAGTACATGCATTGG
GTGATCCTCGACGAATTGGTACAGTTAAGTATGTGGGACCCGTAGAAGGCTATTCAGACA
CTTGGGTTGGAGTTGACTGGGACAACGGAGAAGGCAAACATGATGGATCCATGAATGGTG
TCCGCTACTTCCATGCTAAATCAGAAAGATCAGGGTCATTTGTTCGTCCCCACAATCTGA
ACCAAGGGATTTCATTGCTTGAAGCTCTTGAAAGTCGATATAAAAGTGACTCTACAAAAG
ATGAAGAGGGTATCTCAGGCTTAAATTCATTTTGTGGCTAAAACATTTATATTTAGGGTC
CATGAGTGAGGGTGAAAATAGTTTAATTTTAAATTTTGGTATGACAGAAAAGAAGTCAAC
TCTATTGTAGTTGAGCTGTTTTTTGTACTTCATTCTTCGAGGTTCCAGTTGGGGTGAAGG
GGGAATTATTCATTTTGAATTTTGAACTCTAAAATCTTCCAGCGTATTGATATATCTATT
TCCAGATTGTTAGAAATTGATTTGATATGAAGCCTTGAGACCATTTTGTGTTATGTTAGT
AATTTTTTTTTTCTTTCAGGTTAAGAACTGAGAAGGTGTTCACAATTTTTTTTTTTTAAA
TTTACCCCATCCATTCTAAAATATATATATATATATATATATATAT
>NODE_2_length_2182_cov_37.533455
CTATTCAGCGTAAATATTAACCATAGTTTATATGTTTAAAATTATTATTGTATATTTAAA
TCATGAGATAATTTATATATAAAATATTTATTTATCATACATTTTTATTTAAAAGAAAAT
AAAGTATGAATAGGAGAACTGTCATAATAGTGGAATCTAATATTTAAAACAAGACGATTC
ATTTTATGATTCAAACACAACTGGTAATAAAATCACACCATTTAACAAACGAATAAAATT
TCTTCATTTCCTTCTTCTTCTCTTTTTTTCCTTAATATTATTCCCATAACATCTCACTTC
CTACCCACACAAAAGCATCATCCAGTTACAAACCATAGGAAAAGAGAATAATTATTTAAA
CATTGATTAACTGGGATAATATCATAATATTGGGCCTAATTGCAAGGCCCAATTTGATTC
TGACACGGGGTAAGGACTGGGGTAAGGATTGGGGTTGCCACCGGTAGTGGGCCAAGGACT
GGGCTTGGCACCGGTGCTCCTCGGCGACGACGACTCTCTCTATCTTCAATGGCTTTCATA
ATGTCCAAACAATTCCCTCCGAGATCGTACACGTCCTTCCCCTCCTTCACAATCGGCGAA
TTGGTGAACTCGTCGGTGCATGCGGAGAGGTATGAGAGAACCGCGCTGAACTTGAAGCGT
GCCTCGGCGGCGTTGCGCTGCGCAATTACCGTGATGGTTTCGTTAATGGCGTCCATCATG
CTATCGAATTGGTCGGAGCATATTGAGAGTGAGTCGTTCAAATCCTTGGAATTGGCTGGG
TTCGCGAGGAGTGTATTGATGAGGATGGTAGTGTTTCCGACCAGTACCCGTGTTGCATCA
ATCTCTATTTCCAGCGCTTTGTAGACATTAAATTTTGGCAAAGTTATGACATGAGGAAGT
ATGGTGGTGAAGCACATAAATGGATTGGTGGTGGGCTTGCAGAGGGACCAGACGCGGGCC
TGCGGAGTGCGGACGGCGTGGGCATGGAGGACGAGGCCCGAGAAGGAGACGAAGAGGAAT
AAGGTTTTGGTGATGAAACTGAAAGCCATGATTTCCTTCTCCTATGTCCAAAATAAGGTA
TAGATAGGAGAAGGTTGATAGAGAGAGAGAGACGCTTCTTGCACTGAGAACGTTTCCGCT
ATTTGAACTGTGAAACTTTGCCGTAGAAAGCGGTTCCCAACAACAGAATACGCTCATTAT
AGCTCCTTTTCAAACCGTTTTTAGTTTTTACTCCATTCATATTCTTTAACACCCTTAATT
GTGTGGTGAAAAAGATATTAGTTATTGACAATTACCATAACATTTTCTTAATTAATAAAT
TAAATTAATATATATTTAATTTTCAATATACTAATTTCATGCACATACAATTTTATTTAT
TTATTGTTGGGGTCTTTTAGTTCGGTAAGACACTCATGTCATGCTTTCTATATCTTACAT
TTCTTAGATTCTATAAGGTTGCAGCAGTGCAAATTGTATGTTCTCAATTAGTTAGAAAGC
AATTTTATTTTTTAGACCATATACTTTTTTAATTATATTCCAACGTACTTTCTTTCTTCC
TCTGTCCTTTTAATAATCAGTCATGACTTCCTAGGATTGTAAAATTCTTTTGATTTCCCT
CTCCCTTATGAATTTTCCTTTTCATATATAAACTCATAAAATCAAATGAATGGAGTTTCA
AACTTAAGCCTACGACGGATCACCAAAATTCTAGAAAGCCAAAAGTTCTAGTATAGGTAA
TATGCAAAATCACACTTACGAATAAAAATATATTATTTTTAAAATTATGGGGGTGGAATT
AGAAATGTTTGAGGTGCAGGAAGAAAAGGCTAAATATTACCCACATCCAACAGAGTTTGG
ATATAATGGACTTGTGACTCAAACTAGTCTCAAAATCAACGGGCCATGCGAGAATCATAC
ATACCCAACTCAGTTCCGCAAGGTGGAAAAATACACAGCCGATATTGGTATCAAGATCCA
AACCTTAGTTCTATGCTTTTTAAAGTTACAAATTATATGATTAATTAATCAAAGTTGAAA
TCCTAGAAAATAAAATTAACTAATCTCTAATTCCTACATATTCTCCAATTCAAAATATTA
TCGCAAAACAAAAAATATGTCATCAGACTTTTAAGTATTAAAAAACATTTAAATATGTTT
TTGAACGTTAATAAAATATAGGGTTAAATATGTTTTTTGTCCTTCAAGTTTAAGTG
>NODE_3_length_461_cov_55.472885
GCTTGACACGTGGCAAAATTTTAATTTTTTTAAAAGCTTTAAAAAATTTAATAAAAAATC
AAAAAAATAATAAAAAAAATCAAAAAATCCAGAAGCTGACACGTGGCACCCCATTTAACA
CTGTTACTCCATCACTAACGGAAAGGACTTGATTGGGTCAAATTTCCCAAAATAGGGACC
AGATTAAGATAAAAAATAATTGAGAGACCAAATTCAAATTTTGCTACGAAAATGGGGACT
AAAAGTATAATTTAACCTAACATATACTAAAATATTGCTTATAAAAAAAATACTAAAATA
AACAAAATAACGCGGTTATACTTCAATGAGCTTTTTAACAATTTGGAAAGGCTAATTCTT
TCTGCACCCCATGATACTACCTGCACCCCTACGTTAATAACAAAGAGATTGAAACAACTT
TCTTTGTTGCACTTTTTTGTCGTAGTCATTGTTACCGTAATTGCTTTCAATATATATATA
TATATATATATATAT
>NODE_4_length_9416_cov_32.032921
GATATATTCACTCAGCAACCCCGGTATTATTTCATCCAGCGCAGCTGCTTTGTTCATGGC
TTTAATGATGTCCTTCTTGAGGAAATCAATATGTCGGTTTTCCAGCTCCGGGAAGCGCCG
CTGAACCGACAGAGGAACTCCATCAAGAATGCTGGCTACTTCTCCGGCCATCCGCGACAG
CACGAACGTGCAGAATGCGGTTTCCACCACCTCAGCGGAATCTTTTGCATTTTTTAGTTC
CTGGGCATCTGCCTGCGCTCGGGTGAGGCGGTGACGCTCATAGTCAATCGTACCAGGCTG
AAGGTCGGATTCCGATGCAAGACGAAGGTCTTCCACCTCCTTCCGTAATTTCTCATTCTC
AATCGCCGCGTCGCGTGCGGAATACCATTCGATAGCCGCGGAAGATTCATAGAGGACCTC
ATTACCTTTTCCACCGCCACGTGCTACAGGCATTCCCTGATCCTGCCAGTTCTGAATGGT
TCGCACGCTGACCCCAAATATTTCAGAAAGACGCTTTTTGTTGACCTCCATAGCTCACTC
CATACACAAAAACAGAGAAAGGAAACGCCCTCTGGCTATTTAGCCGTTTTTAAGGCTTAT
CATTTCCTTTCTTTTCAGGGGGTGTTTACAGTTAAAACAATGAATTAGCGAGAAGAAGAA
CGGAAACGGCAAATGCCTGAAAATTTTCATAAATAGCGAGAATCTGCGAGGTCGCCGCCC
CGTAACAAGGCGGATCGCCGGAAAGGACCCGCAAATGATAATAATTATCAATTGCATACT
ATCGACGGCACTGCTGCCAGATAACACCACCGGGGAAACATTCCATCATGATGGCCGTGC
GGACATAGGAAGCCAGTTCATCCATCGCTTTCTTGTCTGCTGCCATTTGCTTTGTGACAT
CCAGCGCCGCACATTCAGCAGCGTTTTTCAGCGCGTTTTCGATCAACGTTTCAATGTTGG
TATCAACACCAGGTTTAACTTTGAACTTATCGGCACTGACGGTTACCTTGTTCTGCGCTG
GCTCATCACGCTGGATACCAAGGCTGATGTTGTAGATATTGGTCACCGGCTGAGGTGTTT
CGATTGCCGCTGCGTGGATAGCACCATTTGCGATAGCGGCGTCCTTGATGAATGACACTC
CATTGCGAATAAGTTCGAAGGAGACGGTGTCACGAATGCGCTGGTCCAGCTCGTCGATTG
CCTTTTGTGCAGCAGAGGTATCAATCTCAACGCCAAGCGTCATCGAAGCGCAATATTGCT
GCTCACCAAAACGCGTATTGACCAGGTGTTCAACGGCAAATTTCTGCCCTTCTGATGTCA
GAAAGGTAAAGTGATTTTCTTTCTGGTATTCAGTTGCTGTGTGTCTGGTTTCAGCAAAAC
CAAGCTCGCGCAATTCGGCTGTGCCAGATTTAGAAGGCAGATCACCAGACAGCAACGCGC
CACGGAAAAACAGCGCATACAGAACATCCGTCGCCGCGCCGGACAACGTGATAATTTTAT
GACCCATGATTTATTTCCTTTTAGACGTGAGCCTGTCGCACAGCAAAGCCGCCGAAAGTT
AACGGTTTGCCCAGGCTCACAACTGAAAGACTTTCTACGGTGTGCGCGTGCGATGCGCGT
AGAAGACTGATTTATCAACCTGTCTTTATATCAGGATTCATTACCTGACTATTTGTGGGT
AAAGTTCGTAGTGCGCTGATCGTGCAAAATGATTTTAGTTGGGAACAGTTCGCAACTCTG
TCCCATAAAAATCAGCATATTCCCATCTATCCCATATCCAGCGCATTGACCATCGGGATA
CTGAAGGGAGATTCCATCATCTCTTAGAAAGATCACCATCTCTTTTGTTTCAATTTGCAT
ATAGCTACCTGGAGGATTTATGAATACAAGGATTTTCATGGACTATTACCATGAGATTGA
TTTTCCATCTTTATTCGCGAGAGCAGTGGAAAGCGATGACGATGTGGGTACTACATTGCG
CATTCACCTACTTTGTGAGCGCATGGTCGAAGCATGGATATGCGCATGCTGTGACTGCCA
AGATCTCTTTGGAAGAGATAAAAACAAACTTTTAATCGAATGTAATACTAAAATATCCAT
GGCGGGAAACCTGGGAATCCCCCCGGAACTTATGAAATCACTTAAAACCATCAACTCAAT
GCGTAATGACCTTGCACACAATCCATCAATACAAAGCATTGCTGATTCAAGGATCCAGAG
CCTGAAGGATACTCTGACTGAATACTTTAAACAGCATCCAACGGAACCCAGCATGGAAGA
ATCAAAACTGGGTATTTTTAACGCCGAGAATCAATTAACCGAAGAAGTTTCCTTAGATAG
TGACAGTTCAAAAAACAGACTTAAGTTAATCTTGCTGTTCAGCAAGTTAATGCAGGCGTT
AATGCAATTAGTTGCAGCTAATCATAATGGGCGCTGGGATAACCAATTTAGCCAATTCGT
TTACCATGTGACCATGAACGCAACAAAGAGATAAATCCAAGCCCGTTTTGTACGGGCTGT
TGCATTATCACAGGCACTCAGTGAATGCCTGCTGTAATGCCGCGATCAGCCAATCAACAA
TTCTGGCTGCGTTACCTGCATGATGTGCTCATGTTCGAGCTCCAGGACGCGCTTCTCTTT
CTTCCGCTCGTTCATCAAACGGCTTCCGATCGTGCCTTTCAGCTTTGAGCGCGTTTCTTT
GATGGCGTAGCGATGCTGCAATTCTTCACCCATCGCCATGCGCCGGTTTAGCTGCTCGGC
CATCCAGTTGAAGGCATTGATGTAACACTCCTTCACTGCGGCAGCTGTTTTGCCAGTGAA
TCCCATCACTAGCATCATGCATCCGTCGCGGGTGATGTTATACATAGGCTGAACATCGCC
ATTTTTATCAATGAAATCAATGGGCGCAAAATTGCGCTGGGTGAAGTCATCGGAGCATTT
CAGGTTACGTATGGCACGCAAAACGTCTTTGTGTCGCTTGCCAAAGTAATCCGCCACCTT
GAGTGATGTGGTGATTATCTTGTTGTCGAGGGTCGTGACCATTTCGCGGAAGTCGAAGGC
CGGAATAACTGACGGATTATTCATAGCGTCTTTACCTTTTAGAAAGTGAGCCTGTCTCAC
AGAAAAGCCGCCCGAGAGAGGTCGCCACCTATAACGGCATTTCTCAGGCTCGCTTACTGA
AAGGCTCTCGTTAATATGCGCGTGAGATGCGCGTTTACTGCGGACATAAAAAAGCCCCGC
ATCGCGAGGCTCATTAAATTGACTTTGTGATTTGCAAAAAAATTATTTCAGGCATTGCGT
CCTGATGTATTCCTGCAGGTAGTTAACCTGCGCGGTTATCCTGTCGATTCCACTTCGGAG
ACGGTAATAATTGAGTTCAGCATCTGCTGTAAGTCTTGGGCTTTCTCCATCGCCCATGCT
GCTGGCTCCGGTCGTTGACTTTGCACAGGTGGCGGCGACTTGCAGCCGCTTACGGCCAGC
AATGACATCGCTATGCAGACGCTCAATGGTTTCTTTCGCATCAGCCAGTTCTCCGGTGTA
TTTGGCATCCAGTGCAGCGACATCACGCTGACGGGTCTGCATGTCTTTGATGGTGTCGTT
AGCCAGGCGGAGACTTTTGGTGGCTTTGTCGCGCTGGTCTTTGTAGGTGATGGCGTTGTC
GCGGTAGTGGTTAATGGCCCAGGCCATGGAAACCAGCAGGCAGATAACGACAGCGCAGAT
GATTGCGGTTAATCGGCTCATTTCTGGCCCCACTCGCAGACTTCACGCTCAATCTCGCGC
CGGGTGATCAGCCCCTTCCACTGCTTGCCGCCAGCATAAGTCCAGCGCTGCAGTTCTTTA
CACGCACCCGGAACATCACCGGAGTTCAGCTTCTTCAGCAGCGTCGAGCTGGCAAAAGCA
CCAGAGCCAACGTTATAGGTGAAGGAGTAAAGCGCGGCGCGGGTTGGCTCAGGGATGCGA
ACCTTGATCAGCGGGTCGATGGCGCTTGCCACCTTTCGCAGATCTGCCTTAAGCAGGTTG
TCACACTCTTTGTCGGTATATCGGTGACCGCGGCGAATGTCGGTACCAGTGTGCCCATCG
CAAACGGTCCAGACGCCGACCACATCCTGATAGGCGTAATAACGCCGACCTTCGAGTCCA
TCCGCATTGCCCAGCATTACTGCAGCAATAGTGATTGCCCCTGATCCGCCAACAATGGCA
CCCACCAGCTTATTCCTCAACGTTGGGTTCATCTCGGCTCCTGCTGCGGCGGTTGTCTTC
GCGGATTTTGAAATAGAGATTTGTCAGATACGTCATTACGGCAATGATGATACCCACCAG
CACGCCGATAGCGTTCCACTGCTCGGGGCTGTAGGCATTCAACATGCCGTTTAGGATGCT
CCCGGCTGAAGCGCCATAGGCAGCACCAGTGGTTAGTTTGTCCATGCGATACATACTCTC
ACCTCGCTTTGTGCGAGTGCTGTTGCTAGGAATAAAAAAGGCCGCCGAACGGCAGCCTTG
TATTGATTGATAGTTTCCGGAGCTTCTTTCTCGCTAGGAAAGCAAAAAATTAAACAATCC
TTAAGAATAGCCAGTTGATGCAAAAAATAATTAGCTTTTCAAATAGTTTTTAGCTGTTAC
CATTTCCACTAAGTTATGGCTTTACCTCTTTGTGGATAAAAGAAAGACAAGCGGGTATGA
GATTGAGTCGTTATTGCGGAGAGGGGTGATGTCGTTCTCCGCGTTTTTTTGGCTCGAAGC
GATTTAGGCCACAAAGAAATAAAAAAAGCCCAAGGCGTTAACCTCGGGCTTGAATTTTTT
TGGCTTCGGAACGACTGAACGTATTCCCAGCGTTAGAGATGAATCTATCCAGTTTTTCCG
CGAAATGCAATACCTATTTCCTATATATTTTCAACATTAGGGAAAATTATTTTCATCTCG
TTACTTTTGAGAGAATGGAATCAGCCATAGACTCCTGTTTATGGCATTCGGCGACCAACT
CCTCAAATAGCGGCTGAAGTTGCTCATATGCCGCCGTTTTCTTTATCTCCGCAACAGTAT
TAACGCCCTCAATTACCGTTGAGAACTTAAGCCTGGCGTAACCTCTACCACCGCAGCGGT
CGCAGGCTTTCATTACTGGAACGCCCTGGCGATCGCTTTCTGCCTTGTCCAGCACCTTAC
CTTTGCCATGGCAGCGACACGAATTGCTGATAACGCCTTTTCCGTTACACGGCTTGCACT
TAACTCGCACCACCTCACGCGCCTGTGTCCAGCTCTCCCAGTCGCTTGGGCGAACGGCAC
GCGACATTTTCGACCAGTAAGGCGGTTTCCCCCATGGGTATGAGACCTTGTTGGTAAACA
CTTGCGCCTCTGTAAATCCGCCACCATCACAGCAATCACATTTTCGAGTGCTGGCAGCAC
TTCTTGAATAATCCTGGTATGCAAAAGCGCAGAGAACCTTAAGCACGCCTGACCGAGCTG
ATTCATCGAGTTCAGACAGTGCTCTGAATTTACCTGATAACTTACGTGCCTGCTCATAGA
GTCTCTCCAGTGCTATATCTGGGCTGCTAATGCCGATTTTCGAGAGGTAAAGATCGAAAC
CAAACCCGCACTTGTGGCCAGCAAGGCCAAGCGCCGCCATAACGTCAGTGCCGGTGAGAC
TGTCTGATGCGGTTGCGCGAGGAGAGTCACTGAACATCGGTGATTTAGGCGCAAAGTATT
TAGCGATTGATTCGAGGTTCATTATGCGGCTTCCTTCTGTGGCTGGTGGGTTTTGGTCTG
GCTGTGCTTTACTATTGGCGGCATGCTGGCGCGCTTAACGCTTTCGGCCTGGTATCGGGT
TATCTCGTCTCTGGTCATGATGGCCTCCGATTCCAGGCGCGAATTGCATCGCGCTTTGTT
GGATAGGTGTCAGTTATCGGCTTAATCAAGCATTGCTTTGTTGAACAACCGGCGTAGACA
CCATCACCATCAGAAAAAAGTTCTGCGCCGCCGCCACAGAACGGACACTCAAGCAGAAAA
GCCCAATGAGGTAGCTTGAGATCGAATATCATTGGTTTCATGCTGCCTCCCGCTGTTTCA
GTGCTTTGAGCTTGTCGCGGTACTCATCCCGGATCCGGATGAAGTCTTCACGGCGGTAGT
TGGTCATTTCGTGGGGACCATTGAGCCAGTTGACGTATCCCTGACCGTAACGAGCGACCA
ACCCAGCTTCGTATTGCTGCGCCACGGTCGCCTCTTTGGCGGTGTACTTGCCAGCTCCGG
CATTACAGGATTTGCACTGCTTATGGGCGTTGCGTTCTTCAAAGCGCAGTTCAGGGTAAG
CACCTACTGTCTTGAAATGGCCGCAATCCCACTGGCCACCATGCAGATCAGGCGGATTGG
TCTCGCCGCAGCTGATGCATGGCAAATCGGCGTCGCGCGCACGGATAAAGGCGTTGAAAG
CTTTCTGAGCCTGAGCCTTGTAGTATCCGTCTGGCCTGAGCTCTGCCAGCCGCTCCTTGC
GGCGTTTGCGCCCGTCCTTTTCAGCCTCTTTTTGCTCCTTGATGCGCTTAGCCGCGGCTT
TCACCTTCTCCTTCTTGCGTTCTTCCATTGCGAGGATTGCGCCATGCTCCGGGCTGCACC
ACCGGATCCGGATGTCGTGGAATTTCGGCACGAAGTATTCACCGCATACTTTGCACTTAC
GGCGGGATGGTTTACGCATGGGCACCACCTTGAACCTGTACCAGCGTGAGGTTTCCGCAG
AACACGGCACCAGTATCGATGTACATCTGGTTGGCATACTTCAGGGGCTGGCGCGCAGGG
GTGTGGCCGAAGATAAACAGATCAGCACCAGCTATCGGCGAGACAATGCCGTCCTGAGCG
TCGCTAACCCGTTCACGATTCCAGATGACCATGTCTTTCGGGACCGGCTTGTCGAACGCA
TATTCGTTATGCGGGTAGTCAGCGTGGCAGATAACGATTTTACGTTCAGCGGTAACCAGC
TCGATGACGAATGGCAGGCTGGCCGATTTATGAACCAGAGCCTTAGCCAGCACCTCTTTT
TCATAATCAAGACTGAAGAACCACACGCCGCCGTTTTCCAGCCAGTGGTTAACGTTTCCA
TACTCCGATAGCCCATCAATCATCATCTGCTCATGGTTACCTCGCACAGCCCGGAACCAA
GGCATAGTAATCAGCTCCAGGCACTCGACGTTTTCCGCGCCGCGGTCAACAAGGTCTCCA
ACCGAAATCAGCAAATCACACGCAGGGTCGAACGAAACCTTTTCGAGTTCATTCATCAGC
AGCGTGTAGCACCCATGCAGATCGCCGACGACGAAAATATTGCGCCAGTCAGCGCCATTA
ATGCGTTGATACATGCTCATGCAGATTTTCTCCTCGCCGCGAGTCGCAGCCATTTCTGAT
CCACCAGGCGGGCGGTGTAGTCTTTCAGGGTCGGGATATCGGATGGCTTAACCGCGGGCT
TAGGCTTGCGGCGCGCCGGAACGCGAAAGATTTCGTTTGTGATGACGCGGGAAAGTGGAG
TTGACATCAGGCCTCCTGCTTATCGCGCAGCACCTGAAATTCGCTGCTTTGAGGGATTGT
GAGCACCAGGCCAAACTGAGCGCACCAGCCTTCCACCTGGCACATGAAATGGTGCATGTC
GCCAGTGTCCAGATCGGACGTGTGGCGGAGTTCTAATTCAATCGTCTTAATTCCGGTGAC
GAAATCGGTGTACTCAACCTCTTCATAACCCAGATAAGTTTTTTTGAGGTTTCGCTTTAC
CCATGCAGGCGTTGCGTCAGTGCGCCCAGACTTGATCAGGTAGTCGCTTATTTCCTTGTA
CCAAACGTGGCTCAGACTATTTTGTGAAAGGCTTCTCTTCTCGCGCCAGTCTTTGAGTTG
GAGCCGGAAGCACTCACCGTTTTCGAGAAGTGGCTTCAGATGCTGAGTGATAGCACCAAG
ATTTCCACGGTGTAGCTTGATGCCGTCTTTGGGGATAATCATACGGCCTCCTTGACGGAA
ACCGAAGAATACAGAAAATCGCAGGTGCATTTCTGCATCTGTGACAAGGTGAGAAGTTCA
TATTGTGGTCGCATTTAAGTCCCCTTAAATGCGCAGAAGTCTGCCAGGGTTGTTCAGGCC
GCTGGCAGATTTATTATGGCTCGTTGATAGTGTTTTATCAAACGTTGCTTGACGTTTAGT
TATGCGTCGAATGGGTTCTGCATCACTTCACCTTCCACTGCGGTGCTACTGCAATCATCG
CGCGGTATGCAGCCTGCATGTCGTTGTCATCATCGTCTGTGTACGGAGCCGAATCCCATG
CTGCACGCATATCCGGAGTAAGCTCAACCGGCACCATCACCCAACCATCTGGAATCACCG
GAGAGTTGCCACCCTGAACAGTAGGCATATCCGGACCTTTGCGAATCGCCCTGGCAAGTT
CGATTTGGTCGTCGTACAACCAGTCACCTGTTTGCGGATGATTGGCTTCTGCCAATTGTG
CAGCCCACTCCAGGCCGTCTTTGTGTCCTTGCAGATAGTCCAGCGGTAACTCATCACTAT
TACTTACAGGTTCGGCCTGAAGCATGGCGGCGCGATAGGCGTTCCAGCCGACAGCTTTTC
CGTGTTCAAACGCGCTGTCAAAGTCATCATCAATTTCCATCGCAGCGGGCACAGATACCG
GCGCTGGCGGGGCGGTGTAAAGCGGCGTTACTTCTCGCAGCTGGGCGGCATAAGCATTGC
CACTATCGAAGCTGACGTTGTTTTTTGCGCCGCCGCCTGACAGTAGCCACGCCACAGGCT
CCGCTTCGAGCGATGCCAGCGCTAGCTTCATCGCAGCGAGCGCCATCGCCGCGTCTTCGT
TCACTGCGCCTGGCGTAGCATCTCGCTCTTCTTCAAGCTCCGCGATAGTCTTCAGTAGCC
ATTCTTTGGTAATGGTGCTCATGGGTTAGTCCTCAGTATCCTACGCAGGGCTGCAAGAAT
CTGCCCGCGGATTGTTATGTTCATGTCACACCATCCCGTTCGACTTGTTGCGGTTGTACT
TGGCCAGCAGCAGCTGGATCGGCGTCGGCCCTTGCTCGGCAGCTGGTGCGGCAATAGCCC
GGCGTACCGGCGGCACTGGCTTACCCTCGGTGACGCGCCTTTCCCACATGTCCAGCAGAT
CGCCTGCCTCGCGTGCCAGTTCACCATGCGTTAACTGGCGCTCGGTGCTGCGGTGGCGCA
ATTCTACGCAAATGTGGTACATGACCGGCTGCGACCATGGAAATTGCTCGCTGGAGATGA
ATTCGAACGAACGATTACGCCATTCCCAGTACTCGGCGATCACCTGGTCAACGTTGACGC
CCAGCGCGCCGCCGCTCTGCTTGCACCAGGCGACGAACTGGCCCGGCGACGGCAGGAATG
GGCGCTCCTGGCGGCGGGCAATGCGCATGCCGGCATCGACCTGAGCCATGGTGTGGATCC
CGTTCTCCTGAAACGCCAGCAGCCACTGAC
>NODE_5_length_1038_cov_41.515415
TTTCAAAATGGATAATCCAAAATATCCAATCCAAATTTTCAGTTTATATTTTTTGTTATG
TTAGGCTAAAGGTTGAGATGGACTAGCCCAAATTTAGTCATATTTGATTAAGTTGGTGTG
ATCCTATACAAAATTTGGCTGAATTGGGCCAAATTCTGTCAAGTCGGTCCCGATCAAAAT
TTGGTCCAGCTGGTCCTGGACAAAATTTGAAAGTATTTGGTTGAGTTCACCCCGACCCAA
ATTTGACTGCATTGGGCTGAGTCAACCTAGACAAAATTTGACCGTATTCGACTGAGACAA
TCGCTACCAAAATTTGGCTGTATTTAGCCTAGTTGGCTCCAGACAAAATTCGGTCGAATT
CAATCGAGTTGGCCCCGATTGAGATTTGGCTAAGTCGACCCTGGACCAAATTTGGTCGTA
TTCGGCTGAGACGGCCTAGGATGAAATTTGACTGTATTCAAATGAGTCAGTCACGATTGA
AATTTGGCCGTATTCAATTGAGTCGGCCACGACCGAAATTCGACCAAATTCAATCGAGTC
GGCTCCGGTCAAAATTTGGTCGTGTTGGCCTCAACCAAAATTTGACTGAGTTGGTCTTGG
TCTGAATTTGGTCGTATTCTTTCGCTGAGTCGGTCACGATCGAAATTTGGTCATATTTAG
GCGAGTCGGTCCTAACTTAAATTTGGCCAAATTCAGTCGTGTTGGTCATGACCAAAATTT
GGTCAAGTCGGTACTAGCCCAAATTTAACTGTATTCGGTCGAGTAAGTCCCGAACGAAAT
TTGACTATATCTAACTTAGTCGACTTTGATCGAAAATTGGCCATGTTCAGTCAAGTCGGT
CCCGACCGACGAATTTAGTGGAGTCAACCCTGACCGAAACTTGACTAATCAGGCCCTAGC
CCAAATGTGGACATATTTGGCCAAGTCGGCTCTGGCCAAAATTTGGTTGTATTAGGCAAA
ATCGGCCCTGGTCGAAATTCAGTCGAATCCAATCAAGTCGATCTCGACTGAAATTTTGTC
GAGTCGACCTTAGCCCAAATTTGGTCACGTCGTCCCCGACCAAAATTCGTTC
>NODE_6_length_4033_cov_50.457726
TCACGACGTTGTAAAACGACGGCCAGTGAATTGTAATACGACTCACTATAGGGCGAATTC
GAGCTCGGTACCCGGGGATCCTCTAGAGTCGACCTGCAGGCATGCAAGCTTCATGATATA
ACCATACACACCAAATCATTTTTTTTTTAATTTAGCCAATGCTACAAGACCACTTCAGTT
TTAAATATTTTTCCTAATTTTTCATTATTTAGACCAAGTCTGGGAATCTTCTGCATTGCA
AAATTGGTATGAGTGTGCTTGCGCTACAATTATCAACATTTTTTAAAGCTTGTCATGCCT
CGTTCCAGTTTTATTTTTTCTTGTTTTAGAACTCTGTAGCCTATTAAAGTCAACTTAAAG
GCCTGCAGTTGATAAGTTTTAGAGTAAGGGTTCTCTAGAAAGTATCTACACATCTTTTGG
TGTAGTCGAATTATTATATTTCTTTCTTTTTTTAAAGACCAGAGAAGTATTATCTCTGTT
GGTCTTTTATTTAAAGTTTTCTACATGTATGGGAAGGGGTTAAAAAATCAGCCATTTTGT
TCAGGGATAAAATTTGTTAAGAAGAAAGATTAGATATATAAAATCTTTGTGGGTTGTTCA
TTGCTAGAAAAACAAAGATGGTTGAAGAATAATAAGATTCAAAGTAAACACATATCAGGT
GCATAGCAAAATCACGTTTGCATGCACATTTCTTTGGTTTATTTCAATATTACAGCAAAG
AGGTTTACAACCTTCAATTTGCCTTGTATACAGTTCACACATTCCATTAAGTTATTAAGA
TTGAGAAACCATGTTTTCCTTAGGATCTTTGGACGCCACACTAGCTAATCCAAGCGAGTT
TCCATTGACAAAATTACACTGGGTGCGAATTTCTCCAGCAGTTCCTGTGAGCACTCCAAT
GTTTCCCATTTTTATCATTGACGCCACAAAGTTGGCAAAGAAAGTGTTTTGGTTACTGCT
GAAGCTATTGACAATGGGAATGGTATCAGCACCAGGAGTAGAGAAGAGTTCCTGGTCGCT
CTGAAGTAAGCCATTGAGTTGCTGTAGATTGGAGTAGTACTTGTTATCAAATTGATCAGG
TGTGGTGAGGTCCAAATTGGTGAGGTTATTCCCAGTTGCGTTCTGGGGACATATCAGACG
CAGTGTTGCTAAGTAAGTTGTATTCAGAGTTGGATCAGGGTTTCCGGTGTTGTTGAAGTT
GTATAATCGGTTGTTGAATGTGCTGCAGTGAGCTCTTCCAAACGTATGACCACCTGAATG
CAGTTTGAAAAAACTTATGATCGATCACCTTCACTTTTCAAGAAACTAAACATAATTTAA
GAAACTTGATGAATTTGATTATGTGTATATATACCTGAGAGTGCTACTAAATCAGTGGTG
TTGAGACCTTGAACAGCGAATGATGCTTTGAGTTGAGTGAGGTTGAAGAAAGGAGCAGGG
AGGTTTTGATTTGCAAGGCTTCTGTTTGCTGTTAAACTATCTCTTCTTCCTAATAGAACT
TGCCATCCTGGACCTCCTCCCTGAAATACATATATTATAAAACTTTTACCATATTTTGTG
TAAGGATGGTCATTAATTATTTAACAAAAGTCAAATTATGTTGTTGTTTTCCTTTTCAGA
TAATAAAAGAAGAAGAAAACAACTATATCTGAGTAATAAGCATTTTACACGAAACATCCA
GGTCGCACATGCAACACATTGCTTAAATTATTGACTTTAATGGATAGAGGTATTATCAAA
ATCATTTTTGCCGTATACCAGAGTTCAGCGTGATGACAAATTGTCTTTGTAAATAAATAC
CTAAATACCCGAATTTCTGGGTATATATGTTACTTGAGAGGAATTTTATGGCTCTAAACT
TGAAAAAAACGACTAGCTGTTTCACACTCAAGGATGTATATATTAATTAATTAAATATTG
CGTAAGGTCCATTTTTCTCTTTTATATATATCTTGGAGGCAAATTTCTACACGGTTTGAG
TCCATTACTTCATATGATTAATAGCGAGTCACATAAAATTATGGTATTAAAAACTATGCC
CTTTCAACCACCTCATGTATATTTCAGAATTCTTTTTGGTATAAAATTTTATATTTGAAT
CCCAATACAGCATGTAGTTTTCAATCCATGCCATATTTGAAATCTTTAATAAACTGTAAT
TTTCAATACATGTGATTAGGGCATAGTAATGACAGTATATATGTTAATTAAATGATTGGG
AATTTGGACTTACGAGAACAGAACCTATTTGAGCTGCAATGGCAAGAATATCAGCACAAG
AAACTGTCCCTGGACAACTATTTTCCAGCGCTGTCTTGATGTTATTGACCACGTCCAACC
CCCTTATCGAATTGTTATTTGGAAGTGCATCTTGCTCGCTTTCTATGGTAGCAGTGTTGT
TCAACAAAACTGATGCATCACAACCCTGTCAACAACATAACACCTTCATTTCCAACCCTA
ACCTTAAATTTCGACCATACCTTTTCATTCTTAACGAGATTTCCCTGTTCCGATTATTTT
AGTAATTAACAAGCGCAGTGGCTAGAACAAAAAAACAAGAGTCAAAAAGAATTATTCTGG
AAAAACAAGTACGTACTTGAACAAAGCAATCATGAAAATGAAGCCTCACGAGGCTGGCTC
CAATTCTGGGATCGTTGTTGGAAGCTTGAAAGATGACTTGAAACACAATATTGAATAGAT
TTGGACATGTTGTTCTGTAGAACGTAGGACTAAGCTGAGCATTAGTGACAGAAAACCCTG
CATGCAAACCAAATGCACACAACACTGCCACTAGTACTACACGCATACAACCCATTTTGG
CTGTTCTTGAATCTCAAGTTATTATGCTCTCACACACATCGATCCTTTATTTATAGATGA
GATGAATTGGGTGGATATCTTGGAATTCACGACATCTCAAATCTTTGCATTAACTTAACT
TTTTATAAATTATTTCTCATAATTAGGGTAAACTAACTTAATTTCACGTTGTATATAATT
GGGTCTGATACTGACTTCTTGATTTTTTTACTGCAATTATTGTACCATGGTAGGACCAGT
AAATAGTAGGAATCATTGTCTTCTTCAAATGTTATTTCCCTATTCTGTCAAATGTGGTTG
GAACGCATAAAGCCACGAATTTAGAAAATGTTGTATTTTCACACAAATTATATGTGATGA
AAACTGAAGTTCAAAACTTGTGTACTAAGTTCAGCATATATCTTGAATTATTCAACGAAG
TTAAGAAAATATAGTTCTGTTTTTTATGACCAAAATAAAAGTTAATGTTTAAAATTATAT
ATGTATATACTTGCTAGCTGTAAAGACATGTTTATTATTAGATACATGTACCTGCTAGGA
TTGTGTTGGGTTTTGGAACCGTGACACTATAACCAAAATTAAGCTAGATTTAAATGTTAC
GCAAGCATTCATTTTGCAGAATAGTACTGTTGTTTTTTGCAATTAACTTGTTGAGTTTGA
AAACAAAAATTTATTTGCATGTGCTCTCCACTTAAAAGGTTTTTATATGGCTAACTGATA
AAAACATTATCATGTGACTTTTTCAAATAATTATTATAAGTAAACATATTCTGTATAAAA
CAAATTATTACACGGTTAACTAGCAAAAATTTATCTTAAGTCTGATTTTTAAAAAAGGTA
TTATCACTATAAAAACAATATAGCGCATGATAATATCAAGTTTCTATAACTATGAAAAAA
ATTGCATTATCATTAAATTTTAATCTTAGTTAATTCTTAAAATATTGATTATAAATCTAA
CAAAACATGTGGTAGTTAAGAGTAATTAATAATTATGGTATTCTTTTAAGTTTGTTCTTT
GGTCAAAGTCAAATTTCTAAAAACGAATTTTGTAACAAAGATCTTCTTCCTAGCTAGAAA
GCAACCTATTTCTTAACCAGAAGAGTGATGACATTTGGATATTTTTTTGGTTTTATATAT
AACTATTAATAATTTTTATAACAATATAAAATGATATGTATATAGTGGAAATAAAAAGAT
CATTTTTACTCCATCATTAGCGTACAAAAGTCAAACAGTTGTCGATT
>NODE_7_length_4079_cov_48.495956
CCATTAGTAATTGGAGTGATATTAATTGCTTTTATGTGCTACATTCTATATAACTAAAGC
ATAGCACAAATAAAACGATATTTTCAATTTAAATAAAATAGTTGTCTTTTACAATAAAAT
TACCAAAAAAGAAGTTATTTATATATACATAAGCAAAAAATATATATATATTTTCAGAGA
TCACCGCGAAAGGATCAGGAAGCCAATTCATGGAAAGAAAAATGCAAATAAAATTAGTGG
CCCAATCTTAATAACGTTATCCAAAGATGATAAGAATTTCATACAAAAAATGTAGATTTT
GAAAATTTCAAACTAGAACAGCTTTATCAAATCAAACATTTTTTTGTCCTTTTAAGAAAA
AATCCGTTTCCAAAAACAAGAAACTGTCCTAATTGAGTGATCATTTGCCTAGACCTGGAA
GACAGAACAGTAAAATTAAAATTAGAAAAATGAACTTTGAGTAACCAACAATATAATACA
AAATACCTGAGGATTGCACACATACATTCTTCAACCTTATAAGTGGCTTCACTATGGACC
TTGGCTTTTGGTAGAACAATCAACGTGTGCCAGGGCTCAAAAGTCCAAGTTCTGTATTCA
AATACGGGTCTACTATGTTCCCTCTCCTACGTGTAAAGAACACATTTCCCTACTCACTTT
TCAATTTCCTATAGTTATTGTGACCAAAACCATAGACAAACCTAACTTACATGCTGTCAT
TATGATTGTTGTATATTTTGTTTCCTGCTTTGCTCATCTATTTTTCACTAAAAAAAGTTG
TTTATTCTATGGTTAAAAAGAATTCCGAATCCTGAAACACTACCCAGCAACTAGATATTT
CCTTGCAGCAATGCCCGTGTTAGGGCTTGTAGTTGGTGGACATTGAGAATCTCATGGCTC
AAGAATATAATTTTGGCTCCTCAGAGTAGGAAAACCACCTTAGCATGTTTCTTAAACTCT
CCTATTCACATGAAGTTCCTTTCGATAACCATCTTGAGCACCTCCAATTTTTGGATGATC
TCTGGACTCATCAGATCCCTTGCTTCCCTAATGAGGGTACCTTCTCTACTTAAATGATAA
GCATCCACCACACCCTTTATCCAAGTGTGAAGCTTCTCTGGTGTCCTGAAAAAATATTGA
GAAAAAATTTATTGTAAATGAATTCTGTTTCAAGTTATTTTATTCTCTGACATCTAATAC
ATACGTGTACAAATTATCCACATCCTTTCCTTCAAGTTCTTCTCCAGGTGTAAATGCATC
TTTCAGGGCAGACAGTTGCTCTTCCGGATCATCGATTTGAATAAGATACTTCACTATTCT
AACCTCTTTCGGCACGAGTTTCTGAAGATTTCCCACAGCAGTCTTGTATAAATGATAGAG
GATATCCTTTACCTACAAATAAATGTTTCATTTTACAAGCTAAAATAAGACAATATGAAA
TAGCAAGTATATAATGAAGAGAAAATTACAATATAGTTCTAGGTAATTACAATATAAATC
TGAAATTGTTAGATTAGTAACAATCAAAATGGACCTATAATTCAGTCAACAAGACACTCA
TCCAAGTTCTCATTATCCATGTTCTTGAAATTAAAAAAGAAATAGTACATAAAGGAAATT
AAGGTCGCCATCAAATTACCTCTTCTTTCATCATGTCCGATTCCTTCGCAGCTGACCAAG
CTTTGGTGATCATCAATACCAATGTTGAGTCAAGTTCTTTTTTTTCAGCCAAATTGTCTA
TCTTCCTGCAGGCAGCATCAAGCGAAGGAGAACTGATAATATCTTGGAATTTCAACTCTG
CAGCATTTACCTGTTCAAGGCTTTCAGTTGCAGCATCATAGGCTTGTACAGCAGCCAAGC
ATGCGTTCCCAATCTTTGCCAATTCTTGAAACACCAAAAAACACATTATAGATTAGTATT
GTAAAATCAATTACAATGCAAGCTTGAACTGTCCCATGAAAGCAACACAATTCTAAACAT
ATAGCATCTGCCACATGGTCTTGGCTAACAAACAGAATTCCTCCCAGCCTACGCAGAGAA
TATCCTCATTTCTCCAAATTACGACCTTATAATTATGCTTCAATTACAGAAGTACTTCTG
CTTCTACAAATTCATTATTTGATGTTTCATGCAGGTCATAAATTTGATTGTGTCCTACCA
GGAAAAAAAATATCAGTATTTGGTTATACTCATATAGAGAAAGAATCTGAACTAATCAAA
CCTGATATGGTTTGACAATTTACCATACACGAAAACCTGATGAAACATTCAGCCCAATTG
GACACTATGTCCGAAAGGTTATCTCAAACATCAACTTAGATACTAAGAGCTTGCAAAATG
AAGTCATACCATTTTGCTTTTCTTTGTTATCATAGTAGGATTCAGCCACTGTATGAAGGT
GAATAAAGAACTCCTCAGTAAAATCTTTACGACGCTTGGAGACAATCTCACTAATTTCTG
AGGGATCCTGTTTTACCACCTCAAGAAGGTCATTGTGTCTCTGCACATCCTCGTCAATCT
GCACAAGAAAATTCCAACCTTAATCAATCCCTATTCTTGTTTTTTATCCTCCAATGAATG
TAGATCATGGTAAGACTGCATATAAAATATATTGAGAAGCTAGGAGGCATGAATACAACA
CAGGAGGATACCTTATGGAAAATACAGAGGGCAAAATATTTTAAAAATTACAAGACAACA
CATTACATTAGAACATATGAAATCGGTATAAACTTAACATAAAATCAAATCTCAAAATCA
AAAGAGGGAAACACAATCTTAAAATTATCAGATTTTTTATACAAAAACAAAAACCTAATC
CTAAGCCTACCAAGTGAGGTAAATAACATTGTTCGCATGACGTCATTGCCTCATTGGACT
CTGTTAAGAAAATTCTTAGGAATATTAGATATAGCATTTGTATTTAATAGATATAATAAA
GCAATATAATTTCCTATCTGTAGACACCTCTTTGCATGAATATTTGAAGCGAGGTTCATA
ACTTTGTGGGAAACTGAACCCAACCCATACTATTATTTTGAGGTATTTAGACTTTCTTAG
TAACCGATTATTTTATGGATAAAACGTGAGTACTGCTGCTTTTATTGTTCTCCAATCAAG
ATTGAAAGTTTCACATCGATAATCTGCATAATCCTTTTACGCATATGCAGATTATAGAGG
AAATACTGTAATCTTGAAAACAAAAGAGACCTGTCTGAGCTTCCTTGCAAGGCGTAGCAA
CTTCTCCTTCATGGCGGGATCCTCTTCGGCATCGGCTCTTTCTTGACAGCGCGCAAAGAA
CTGAGGCTTGAGGTTGTTCCATTCTCTGCTGAAAGCCAACAACCTTCTCCAATCGGTTGG
GGTGGGCTTGTCCACCATGAAAACCCCAATCAGCTTGTCACACACTCTATGCATTCGGCT
CTCGTCCACCGCCTCACAGGAACCGGCGTCACTCACAGTCGCACGGGGTCGCAATCCTCT
CATTCCTGAGCGTAAATCGCAAATGAAACGACACATTTTACAGCGTAGAAATTCACAGGT
GCTGAAATTGTTGGTGCTTGGTACTTACTCTCGAATTCGCGTTGGGCGCGGATGATGAAA
CGGGGGAACGGAACGAAGGATTTGAGGTTTCGAACGGAATCTGCGTGGGTTGTGGAAAAG
GAGAACCTTGGTGGAAGAATCGCGTTCGCAGTGCACAGCTCCATTTGCTTCGGTTTTGGA
ATTGAGAGTAAGAGTGAGAGAGAGAGTCAGAAGATATGGTTCTTCTGGTTCGCACTTGCC
AGAGACAGAGACAAAGAGGGGTAGAAGCAGGGTTTACGCATGCTTCTAATTTGAAAAATG
AAACCAAGTTATTGATAATTACATATTAAAAATAAAATGTGTAGAGAATTCAGACACCGA
CATAATTAAAAATTAAGAGACTAAAAAAACTAGTCTATAATTTATATTATATAATAAAAA
TGATATATGATAACAAAATTATGAATATTAAAATCGATAAATTTAAATTATGATAAAAAT
ATACGATATAAAATTACAAATTTTATAAAATATAATTATGAAAATTAGATTCAAACTTTT
TAATTCAAGTTACAAACATCATATTATTAAGAT
>NODE_8_length_3719_cov_43.144661
AAAAAAAAAAAACACGTCTGGTATTGAAGTGAAATGAGTAAAAATAGGTAGCTAAAAATG
TTTGATTTATAATAAAATAATAGGAAAAAAAAATGAACTGTTATGAATTTTATCAATCAA
TCTTGATTTTTTTTCCTTTTTATCTTTTCTATTTTCATCGCAAAATTGGTATTTTATGTA
AATTTTAATGTATTTCCTTACAAATTAGCGATGAAATTATTGTTCATAGGATTAACCAAT
ATGATATGAAATTTCATATTTTTTATCACAAAAATAACACATTTTCATTAATTTTCTTTT
TTTTTTTAACCATGATATTGAACCGTTGACGATCAACTAATTGAGAGTATGTTTGGTTTA
ATTAATTTTTGAAACCACACACAGATGGATTATGCGTTAGAAAATCAATTCTAATCGGTT
CTATATCACTTTGATGTAAAATCAAACATGTACTGAATCTTACAAAAAAAAAAATTGTAA
TAATGTTTGTCTTGACTTATATATTGTAAATTGATTTTATCTCTAGTTGATTGGATCTCT
GACACACCTCTCACATCGAGACATAATCATTTTGAACATGAAACTATATATTATATATTC
ATACATGATTCAACAAGAAATAACACAATAAACTTAACATACTACAAATTTTGTTAAGAT
ATAATTTTTAAATGATCCTGATATCATTTTAAAAACTAAATTTTAAATCTAAACCAACCT
TACTAAATTGGTTCCTAAGATAAAGTTTGTCCTAACTTATCTTTAGTTAATGTGAGATCT
CTAATTAATGAAATAATGTCTAGATTTTGTTCATCATAGTTATAGAGATTTAGGAATGAC
AAAAATACTCGTGCACGTGGGTACCTGCAGATAAAATTTGTGATAAATAGTTGGTACTAA
TACTCGCTTATAAACGGATCGGATGCGAGTATTATACTATCTGTACCCGCGAATATCCGT
TACACATAAAAATAAAAATTATATTTATATTTATATTTTATAAATTAAATTAAATTAATA
TTTTGTTAAATTAAATTAAATTTATATTAAATTTTATTTATATTTTATTGTAATTTTATT
TATATTTTATTTTAAATGATTATAAAATATATTTTTTTAAATATTTACGGGTATCCATGA
GTATCTGCGGCTTTTAAAATATTCGCGGATATTTTTTAAACGGGTACCCACACGGATATC
GAAACGAGTAACATGCAAATTTTTTTATTGGAAGTCGGATTGTGTATAGGCACTATCTGT
ACCTGACCCAACCCGTTGTCATTCCTAATATAGACCAATTTTTCAATATATGAAAAAAAT
AATTTTTTTAATGTTCATGTTTGTAAATTTATGAAGTATAGTTATATATCCACCACAATA
TACCACACAATCTGAAAATGGTATAAAAGATGGAGAATGAGATAAAAAAAAGGAAAATGA
AAGCGATGAGGCCGAAAGAAATAGAAATCACACATGATATTCTTGACATATTATGATTTA
CGATTTGGTTGTGATGGAATTGAATACTTTTGAGATGAAAATTATATATAGACGTGTACT
TGCTTGGGAGAATGACAAGTAGTCAAATACGTACATATGGGGTCAACCGAAGGACGAAGG
TCACAATTTGAGAGCTGTATGAGGCAGCCATACTCATAAATTACCAACCAATCAAAGGTT
AACTGTTTTCACTCTGTCGGCGCCACATCATGAATTCCTTCATTAACTAATTTTTCAATT
CAAATTATTTCAATCTTATGGCAAAAACTACACTTCACTTCATTTTTCTTCATTAATATT
AATCCTAAACTACTCTCACTATACTTCCTCTTATCCCTTGTCCCTTTCCTTTTGCTCTCT
TGCTACGAGGGCGTGCTCAAATTATTATTCCAATAAATAGTTTATTTATTTATTCTATAT
ATCACTAAACACACAAAAAATGCTTTTATGGTTGACTTTTCAATGTGAAGAGCAAAAAGT
AAGAGTTGACTCATGCTCTGTCATAACAAAAAGTCATAAGAGGCAATAGAGTTTTGGAGT
TAATCCAACAAATTAGCTAAATACATTATCCTATTATATAGTTTTAAATTGAACGATCTA
ATAAAAAAAGAAGCTTCAATAGGTGTAGTTGGAGCCCAGTTCTTCGGTTGAGGTCAACTT
GGATCTATTCCCCTAACCGATGTAAATGATTGTGATCACAAATTAAGTTGAATCACACTT
CACAATCCATCGTTTTCATGTTGTCGTCACCCAATTACTGCCGGAATTAACAAGGATTTC
GGGAGTGATTGATCTAACTCACTAACCCAATCCTCAATGGGTCCTTTTCTCCAATGTGAC
AGCAAAATCATGATCCAAAATCTCACCAAAAACCTAAAAGAGAAACATGAAACTGGTCGA
GAGTGAAATGTTTCGCTTTTCCTCGTTCCTTAGATGGCGGGTCAAAAAAATCATAACAAG
TATATGTTTTTACGCTTTTCCTCGTTGCCTTGCTTTTCACTTAACTTAATTATCCGTGTT
TAATTACTCTCGCAATTGGTCCACACACACATATGTTGGATAAAATAAAAATCGTTTACT
TTGCTAACGATTTCCTCGTACAGTCACCGACGCCCAAGTGCAATGGTCTGAAAAATAAAA
TGGAAAATGTTTGTAGGGTGGGATATTTGTGAATCTTGGGCATGTATGTGGGTGGGGACA
CCGTCAAAGGTAGCGTTAGGTGAGAATAGAATTTGCATTTGCATGTCAAACAAACTTAAT
TAGAAGCCAACATTGTCGCCACCAAGTGTTGTCGGGGCCACCACCGTCCGTAATCCAATT
AATTAGTATCACGCTTCTTTCTCACCGGACAAAATGGGTTTGTTTTAGGGTCCTTGATCA
TGAGTTTAGCCCTTTAATCATTGAGGTTTGTTAGACTAAAAATATGTTTGTGTATGTACA
TAAGTATGTGAACCTCTCAATAAAGTGTCTCACAGTGGAAAAATTGGCCTTGCCCACACG
CTTGTATATTTACACATTCCATGGGGGACCATGCTTTTTCGTGTCCCTTCAAATATCAAA
ATCTTTGACTCTGGGCAACATTATGCAAAGCTCTATATTGCTCATACCTTTCTTAATTGC
TTCTACTGTTTACGGATACAAACTAACAATTCAATTGGATTTATACGCCTACCTTTTCAA
ATACCATTTTGTTATCAATTTTAATATCATTAATCTTTTCCTCTCGATCGTCACCTTCGA
ACTTCACTTTATCTTATATAGGCATTTTGTTTTTTTATCTTGCACACGGAACACAATGTT
AGTATGAAAAGATAGATTGCATGACTCAGAAACTGACAAATCGTTTGTTTGAGCATTAAT
GTACTACTACATTCTCTGTGGTAATTAGGACTCAAATTTATATATTATCAATGAAAAAAC
GAAATTATGAGAGAGGATCTAATTTAAAATATCAAGTTAAGTTCTTTAATAAAGATTAGT
TATTTTTAAGGTTAATAAATATTTTCTACTGCAAAAATAAATTTAATATTGGTCCATCCT
GCTAAAGGTAGTAATATATTTTGGGATTTCCAAATTAGGTTTAGAAATAAATTTTAAGTT
TGTTCCTTTTTACTAATAATAGATTTCTTAATAATTGTTTTCAAGGTTTATAAATGTAAT
TGTCAGACATGTCAAAAGAATCCGTATTTGCAGTTATCTGCAGATAAAATCTGTAATGAG
GAGAAAATGAATATTAAAAATGAATATCTGTTG
>NODE_9_length_4498_cov_38.868607
GGCCGCCGGCGTTGTGGATACCTCGCGGAAAACTTGGCCCTCACTGACAGATGAGGGGCG
GACGTTGACACTTGAGGGGCCGACTCACCCGGCGCGGCGTTGACAGATGAGGGGCAGGCT
CGATTTCGGCCGGCGACGTGGAGCTGGCCAGCCTCGCAAATCGGCGAAAACGCCTGATTT
TACGCGAGTTTCCCACAGATGATGTGGACAAGCCTGGGGATAAGTGCCCTGCGGTATTGA
CACTTGAGGGGCGCGACTACTGACAGATGAGGGGCGCGATCCTTGACACTTGAGGGGCAG
AGTGCTGACAGATGAGGGGCGCACCTATTGACATTTGAGGGGCTGTCCACAGGCAGAAAA
TCCAGCATTTGCAAGGGTTTCCGCCCGTTTTTCGGCCACCGCTAACCTGTCTTTTAACCT
GCTTTTAAACCAATATTTATAAACCTTGTTTTTAACCAGGGCTGCGCCCTGTGCGCGTGA
CCGCGCACGCCGAAGGGGGGTGCCCCCCCTTCTCGAACCCTCCCGGTCGAGTGAGCGAGG
AAGCACCAGGGAACAGCACTTATATATTCTGCTTACACACGATGCCTGAAAAAACTTCCC
TTGGGGTTATCCACTTATCCACGGGGATATTTTTATAATTATTTTTTTTATAGTTTTTAG
ATCTTCTTTTTTAGAGCGCCTTGTAGGCCTTTATCCATGCTGGTTCTAGAGAAGGTGTTG
TGACAAATTGCCCTTTCAGTGTGACAAATCACCCTCAAATGACAGTCCTGTCTGTGACAA
ATTGCCCTTAACCCTGTGACAAATTGCCCTCAGAAGAAGCTGTTTTTTCACAAAGTTATC
CCTGCTTATTGACTCTTTTTTATTTAGTGTGACAATCTAAAAACTTGTCACACTTCACAT
GGATCTGTCATGGCGGAAACAGCGGTTATCAATCACAAGAAACGTAAAAATAGCCCGCGA
ATCGTCCAGTCAAACGACCTCACTGAGGCGGCATATAGTCTCTCCCGGGATCAAAAACGT
ATGCTGTATCTGTTCGTTGACCAGATCAGAAAATCTGATGGCACCCTACAGGAACATGAC
GGTATCTGCGAGATCCATGTTGCTAAATATGCTGAAATATTCGGATTGACCTCTGCGGAA
GCCAGTAAGGATATACGGCAGGCATTGAAGAGTTTCGCGGGGAAGGAAGTGGTTTTTTAT
CGCCCTGAAGAGGATGCCGGCGATGAAAAAGGCTATGAATCTTTTCCTTGGTTTATCAAA
CGTGCGCACAGTCCATCCAGAGGGCTTTACAGTGTACATATCAACCCATATCTCATTCCC
TTCTTTATCGGGTTACAGAACCGGTTTACGCAGTTTCGGCTTAGTGAAACAAAAGAAATC
ACCAATCCGTATGCCATGCGTTTATACGAATCCCTGTGTCAGTATCGTAAGCCGGATGGC
TCAGGCATCGTCTCTCTGAAAATCGACTGGATCATAGAGCGTTACCAGCTGCCTCAAAGT
TACCAGCGTATGCCTGACTTCCGCCGCCGCTTCCTGCAGGTCTGTGTTAATGAGATCAAC
AGCAGAACTCCAATGCGCCTCTCATACATTGAGAAAAAGAAAGGCCGCCAGACGACTCAT
ATCGTATTTTCCTTCCGCGATATCACTTCCATGACGACAGGATAGTCTGAGGGTTATCTG
TCACAGATTTGAGGGTGGTTCGTCACATTTGTTCTGACCTACTGAGGGTAATTTGTCACA
GTTTTGCTGTTTCCTTCAGCCTGCATGGATTTTCTCATACTTTTTGAACTGTAATTTTTA
AGGAAGCCAAATTTGAGGGCAGTTTGTCACAGTTGATTTCCTTCTCTTTCCCTTCGTCAT
GTGACCTGATATCGGGGGTTAGTTCGTCATCATTGATGAGGGTTGATTATCACAGTTTAT
TACTCTGAATTGGCTATCCGCGTGTGTACCTCTACCTGGAGTTTTTCCCACGGTGGATAT
TTCTTCTTGCGCTGAGCGTAAGAGCTATCTGACAGAACAGTTCTTCTTTGCTTCCTCGCC
AGTTCGCTCGCTATGCTCGGTTACACGGCTGCGGCGAGCGCTAGTGATAATAAGTGACTG
AGGTATGTGCTCTTCTTATCTCCTTTTGTAGTGTTGCTCTTATTTTAAACAACTTTGCGG
TTTTTTGATGACTTTGCGATTTTGTTGTTGCTTTGCAGTAAATTGCAAGATTTAATAAAA
AAACGCAAAGCAATGATTAAAGGATGTTCAGAATGAAACTCATGGAAACACTTAACCAGT
GCATAAACGCTGGTCATGAAATGACGAAGGCTATCGCCATTGCACAGTTTAATGATGACA
GCCCGGAAGCGAGGAAAATAACCCGGCGCTGGAGAATAGGTGAAGCAGCGGATTTAGTTG
GGGTTTCTTCTCAGGCTATCAGAGATGCCGAGAAAGCAGGGCGACTACCGCACCCGGATA
TGGAAATTCGAGGACGGGTTGAGCAACGTGTTGGTTATACAATTGAACAAATTAATCATA
TGCGTGATGTGTTTGGTACGCGATTGCGACGTGCTGAAGACGTATTTCCACCGGTGATCG
GGGTTGCTGCCCATAAAGGTGGCGTTTACAAAACCTCAGTTTCTGTTCATCTTGCTCAGG
ATCTGGCTCTGAAGGGGCTACGTGTTTTGCTCGTGGAAGGTAACGACCCCCAGGGAACAG
CCTCAATGTATCACGGATGGGTACCAGATCTTCATATTCATGCAGAAGACACTCTCCTGC
CTTTCTATCTTGGGGAAAAGGACGATGTCACTTATGCAATAAAGCCCACTTGCTGGCCGG
GGCTTGACATTATTCCTTCCTGTCTGGCTCTGCACCGTATTGAAACTGAGTTAATGGGCA
AATTTGATGAAGGTAAACTGCCCACCGATCCACACCTGATGCTCCGACTGGCCATTGAAA
CTGTTGCTCATGACTATGATGTCATAGTTATTGACAGCGCGCCTAACCTGGGTATCGGCA
CGATTAATGTCGTATGTGCTGCTGATGTGCTGATTGTTCCCACGCCTGCTGAGTTGTTTG
ACTACACCTCCGCACTGCAGTTTTTCGATATGCTTCGTGATCTGCTCAAGAACGTTGATC
TTAAAGGGTTCGAGCCTGATGTACGTATTTTGCTTACCAAATACAGCAATAGCAATGGCT
CTCAGTCCCCGTGGATGGAGGAGCAAATTCGGGATGCCTGGGGAAGCATGGTTCTAAAAA
ATGTTGTACGTGAAACGGATGAAGTTGGTAAAGGTCAGATCCGGATGAGAACTGTTTTTG
AACAGGCCATTGATCAACGCTCTTCAACTGGTGCCTGGAGAAATGCTCTTTCTATTTGGG
AACCTGTCTGCAATGAAATTTTCGATCGTCTGATTAAACCACGCTGGGAGATTAGATAAT
GAAGCGTGCGCCTGTTATTCCAAAACATACGCTCAATACTCAACCGGTTGAAGATACTTC
GTTATCGACACCAGCTGCCCCGATGGTGGATTCGTTAATTGCGCGCGTAGGAGTAATGGC
TCGCGGTAATGCCATTACTTTGCCTGTATGTGGTCGGGATGTGAAGTTTACTCTTGAAGT
GCTCCGGGGTGATAGTGTTGAGAAGACCTCTCGGGTATGGTCAGGTAATGAACGTGACCA
GGAGCTGCTTACTGAGGACGCACTGGATGATCTCATCCCTTCTTTTCTACTGACTGGTCA
ACAGACACCGGCGTTCGGTCGAAGAGTATCTGGTGTCATAGAAATTGCCGATGGGAGTCG
CCGTCGTAAAGCTGCTGCACTTACCGAAAGTGATTATCGTGTTCTGGTTGGCGAGCTGGA
TGATGAGCAGATGGCTGCATTATCCAGATTGGGTAACGATTATCGCCCAACAAGTGCTTA
TGAACGTGGTCAGCGTTATGCAAGCCGATTGCAGAATGAATTTGCTGGAAATATTTCTGC
GCTGGCTGATGCGGAAAATATTTCACGTAAGATTATTACCCGCTGTATCAACACCGCCAA
ATTGCCTAAATCAGTTGTTGCTCTTTTTTCTCACCCCGGTGAACTATCTGCCCGGTCAGG
TGATGCACTTCAAAAAGCCTTTACAGATAAAGAGGAATTACTTAAGCAGCAGGCATCTAA
CCTTCATGAGCAGAAAAAAGCTGGGGTGATATTTGAAGCTGAAGAAGTTATCACTCTTTT
AACTTCTGTGCTTAAAACGTCATCTGCATCAAGAACTAGTTTAAGCTCACGACATCAGTT
TGCTCCTGGAGCGACAGTATTGTATAAGGGCGATAAAATGGTGCTTAACCTGGACAGGTC
TCGTGTTCCAACTGAGTGTATAGAGAAAATTGAGGCCATTCTTAAGGAACTTGAAAAGCC
AGCACCCTGATGCGACCTCGTTTTAGTCTACGTTTATCTGTCTTTACTTAATGTCCTTTG
TTACAGGCCAGAAAGCATAACTGGCCTGAATATTCTCTCTGGGCCCACTGTTCCACTTGT
ATCGTCGGTCTGATAATCAGACTGGGACCACG
>NODE_10_length_1316_cov_41.367783
AAATATCTAACATTTTAATGATAGATATTACGATAAAAAATTATTAATGAGCAACATTAA
ATAATAAATTTATAAATAAAAGTAATTCCTTTTATTAAAATGCTTAAAAGATAATTTTTC
TCATAGCCACATGCTTTTGTTTATAAAATGAGTGTAAGAGCTATTTACAAAAATAAGCCT
ATTTGTATTATAAATAAAAAATACTTATGAAGTTATTTATTTAATAGTACGTGGTTCGGT
TGGGATTGTCAAACAACATTATGCATAACTTGCATAAGAGGACATCAATGTAGAATACTA
GAGACAGTTTAACTATTGATATGGTGAAGGAGAATGAGCAGTAGCATATCGATATTGCAT
ATGTTTTCATAAGTGGACTCCTCAGTGGAATCTTGTGGGTAGTCTAATTGCTGGCGCTTC
AAGGGAGAAACCGACCGACTACTGTTCATTATTAATTGCATAAATGCAAATCTTCTTTGA
AGTAATCTCAATTGACTAATGATTGACCAACAAGTGCAACAACTAGAATAATTGTTGAAT
GACAATAGAGGAAGATCATGTTGCAATTTTCATCAGAAAAATCTTCTTGGAAGTGATCTA
ACTGGTCAGCGATCGACGGACAAATCTATAAAATACAGATAATAAAAGTTAGTTTGATAA
CAACGCAAGAGAGGAAAAAACACTGTATAAACGTCTTCCGAACGATAATCAACTATAATT
CTCTAATCAATGACCACAATCTCCACTTTTAACTATGTTATTGTTGATTCTTATTGCATT
ATTTTTTCTTAGTTTTGAACTTCTAATGATGGTTCTCACCTCCTGTCGTTAAAATTACCA
TTTTTTTAACAACGAAATTTTTTTAGAAACGGTGTTTTTATGAATTTTTAAACTTTAAAG
GATGAATTTTAAATGGACAATAATATTTTGACTACTAATTTTTGACAACTTTCTCTTACA
ACATGAGATGTCATCTCTTAAGTGATTTTGGAATATTGAGAATGAGAAAATGGAAAAGTA
GAAACCAATTAAAAGATGACACCTAAGGTTATAAGAGAAAGTTGTCAAAATTTAGTAGTG
AAAAAATCATTTTTCATTTTAAATTAAGTACAAAGTTATCACCGAGTCTTATTTTACAAT
GGTGACTTCCAGAGCATCATTTATGACTATCATAAAAGTGATTTGTATAAAAGAAAAATA
CACAAGTATCAACAAAACCCAATTCAAAATTATGCTTATATGTATCCAACTATTGAAAAA
CATATATAATTAGTGTGCATGTTAAGAATTCAGTGTATTTATAAATATAAATGAAATAAT
GCTACAATTATTATTAAATGTGATTTTCTC
>NODE_11_length_3347_cov_31.308037
TTGAATCTCTATTCAGAACACTTTCTTAAATTGTCATTTGGCATATTACGAACAATTCCG
CGTAAAAACGTTCTGTTACGCTAAACCCTTATCCAGCAGGCTTTCAAGGATGTAAACCAT
AACACTCTGCGAACTAGTGTTACATTGCGTGTAGCTTTGAGTGGGCAACTTTGTGTACAC
TTTTGTGTACCCAAAAACAAAAATGTGTACCCATTCAATGATCACCGACACAAAGCTCAG
GAAGGCGCTCGGCAAGAAAAGAGATGATATCGAGATTATTTCTGATTCGCACGGGCTCAA
CGCCAGAATCAGCCAGGCCGGAAAAATATCATTTTTCTATCGGTATCGCTGGGCCGGTAA
AGCGGTAAAACTCAATGTTGGTGATTATCCTGCAATGAGTATCACCCAGGCAAGAGAGCG
TCGCCAACAATTCAGAAACTGGTTAACTGAGGGACTGGATCCGCGAGAGCAGGTGAAGCT
GGATAAGCAGACCCGACAGGAAGCGATGTCCGTTGCCGAAGCGTTCAATTACTGGATTGA
AAGGCACTGTATCGCTAACGGGCTAGTTAAAGTCGATTACTATCGCCAGGTGTTTGAGAA
ACATATCGCCGAACCGATGAAGAATGTCAAAGTCGATAACACAGCGAAAATGCACTGGAT
CAACGTCTTCGATTCTATAGAAAGCAGGGTGATGGCTCATTACATGCTTTCGCTGTGCAA
ACGGGCGTTTAGGTTCTGCGTTAACAGAAGTGTGATCGCCTCAAACCCACTCGAGGGATT
ACTGCCATCTGATGTCGGGCAAAAGCCTAAAAAGAGAACTCGCAGGATGGACGATGACGA
TCTGCGCAAAATCTATCAGTGGTTGAAAAGCCATATGTCGATAGAGTCCGTTTTCCTGGT
GAAATTTATTATGCTTACCGGATGCCGTACGGCTGAGATTCGACTTAGTGAGAGATCATG
GTTTCGATTGGATGATAATGAGTGGGTCGTGCCTGCGGGCAGTTATAAAACTCGGGTACA
TATTAGAAGGGGACTCTCAGACGCCGCCGTTAACCTGGTCAGAAATCACCTCAAGAAAAT
AAACACCAATCACCTGGTGACTTCACAACGTAAAATTGATGGCGGGATCAAAGATTCGCC
CGTTCATTCACCTGTGGCATCCAATTACGCCCGTTCTATTTGGAATGGAACAGGTATGGC
AGAGTGGTCGCTTCATGATATGAGGCGGACGATAGCCACAAATCTCTCTGAGTTAGGTTG
CCCGCCGCACGTAATTGAAAAGCTGCTCGGGCATCAGATGGTGGGGGTTATGGCGCATTA
CAACCTTCATGACTATATCGATGATCAGAAACACTGGCTCCGCGTTTGGCAGAGCCATCT
TGAAGAGATCATCGGAGAGCCCTTCAGTTAATTTATCTTCTTTTTATCCTCCCACTCTTT
GATTGACTCAGAGCGCCAGCGGTTAGGGTTGCCGGGCCAGTCAGGGGGTGGGAACGGGCA
TACGAAGCCCCGAGGCATTGTGTCTGCACTTTGCCATGACCAAAGGGTTTTGCGTGAAAT
TTTGTAGCGACTGGTCAGGTCTGACGTTACCAAAATATCATCCATAGCTCTCTCCAGTTG
CCCGTTCGGGCCATTCAAAATCTTTTTCAACCAACCTGCCCGGGCAGGGAGCGGAGACGG
CGCATGCCGGTCATCGCTGTGGCCACGTAGCTCGCCTTTCGGTTCACCACCTCCACCCAG
ACTTTCACGCCTTCAACCTTCACCGTATAAGTCTCTTTCATCTTGCTTCGCCCATAGTCG
CCATATGTTTGCAAGTGAGCTGCCAGCGCAACATCGCAAGCGCGGCGACCAATAGGTGAT
TGCTTACTGCGATTAATCAGCTTCATCATCACTGCACTCCCAAAGTGGCTACGACATCAC
TCGCTGTTTCGCGGGTACTGCCTTTGCTGGATATAGCCCGGCGAGCACTGACGCGGTGCA
GATTGAAGCCGTGCTGTTCGTAAAGTTCAATTACGCGCGGTGCGGTAGAATTGCTGATCA
CCACTTTTGCCCCCCGCTGGTGGGCTGCCACACAGCTTTCCGCAAGCTCTACCTGGCTAT
CCCATGAGAACCCACCAGCCGCGTAGTTAGTGAAACCAGCGGTGCCGGGAAGCGGCTCAT
AAGGCGGATCGCAGTAAACGACGTCACCATCACCTGCCAGCGCGAGCGTGCGCCTGAAGC
CTGCATTCATGAATACGCATGCGTGAGCCTTCCGCTTAAATGCCTTGATCTCTTCTTCCG
GGAAATATGGCGCTTTATATTTCCCAAAGCCGACGTTAAAAAAAACCGTCCAGGTTGTAA
CGAATCAGGCCGTTGAAGCAGTGCCGATTGAGGTAAAGGAATGCTGCTGCACGCTCGACC
GCATCCAGCCGCTGCGCGTTGAATGCTTCACGAATTAACGTATAGTTTTCGGCATCATTA
AGATGCCTGAATGCCTTCATTGCCTCATAGATCACCGAATCGGGGACCACCGCCAGCATC
TGATACAGGTTAATCAGGTCAGCGCTGACGTCAGCCAGAAGGAAGCGTTCGTGCTTGTCT
GAGTTAAGGAACACCGAGCCGCCACCCACAAAAGGCTCAATAAGGCGTTTACCTGCGGGG
ATCAAACGATCCAGTTCCGGCAGCAGCGAATATTTGCCGCCAGCCCATTTAAGGAACGGG
CGCTGCCAGCTGCGCAGCGCCGGTTCTTCTATGGGCATCGCCGCAGCTCCACTGCAAACA
GATCCGTATCTCATGCTGCCTCCTGCCTTTCCCGATATTCCTCAGCGAGCCGCTGCGCCT
TTAATGGATTGCTGACCACTTCACCCCATGGTATTAGCCAGCAGTTACCAATGAAGGGGA
GGCACAGTGTGCCTACGCTGATGTCGTCGTGAGCGTGAGTCATAGGATGGACTCCATTTC
GTCGATATAGAGGCCCTGAGCAATCAGGCGGCGACGGCGTGCTGCACGTTCAATGCACTC
CTGCCGCCTGCCTTCCTGCGACTGCTCTATGGCGCGCCGGGTGAACAGCCGAGATTTACC
CTGCGGCGTAATGACCTTTGGCTTCGTAACCAGGTCGAATGTCCGGTCGCAGATGCCGTC
CTCGTTGATCCATTTTTCCGACTCAACGATCTGCGCTATCTGTCCGGTGCCGCGGGTGAT
GCCGTTGGCGACCCGGTTAAACTCAATGAGCGATACGCCAAACTTCTCGGCGATTTCGCT
GCCAGTGACCGGGCGGCCGCGCGTCTGAATCATCCAGATAACGCGTTCACGGAGGCCGGA
GAATTGCCCGGCTCGCCCGGGCCTGCGGTAGAATGGTGTGCGTTTCATTTCCACTGTTCC
CCGAACGTGAAGCCGATCTCT
>NODE_12_length_1013_cov_33.218163
AAAAAAAAAAAAAAAAAAAAAAGCTAACGTTTTGGCTGACCAATTTAGAAGTTAAAAGAA
TTAGTTCAAGATTGTTAAATTTGGAATTCGTAATTATATTTCCAGATTAAAGTCTTTTAA
AAATGGTTTATGAATTTTAGGAATTCTTCTAAATACGGAATGTTATTCTAGATGAAAGTG
TCAAATTCCTTAATTCATAATTTTGAAAAATATTATTTCAATTTGCATCAGAAATCCTTC
TTAATGGGATGTTTTTCCTCAATTTGTGCAAACAGAAACATATCTTGTTCTAGATTATAT
GGAAAGTTACAATTTATCTTCCAGAATATACATGATGGTAAAAAATTGTACAACGTTGAG
TCCAACAACGTTGAGTCCAAAAGACTTTCAAATTATACAATACAAAAAACCTAAAAAAAC
CATGATGGTAAAAAATTGAAAGGCTAAAATGGTTAATTTAAAATATATGAGGGTGCACGA
ATAAATTGAGATTCCAAGCTTCAAAATACACTTTTGTATATGAGATTTTTTTACATTGCA
TAATTTCGAAATCCATAGTATATTTTCATATCATATTCCAAAAATATATTCTAAATTATA
TAATCTGAAATAAATGTATAAATTGTATAATTTATAATGTATTTCAAATTCAAAAATATA
ATACAGTAATTTAGAATATATTTTCAAACTATGCAATCTAAACATCTAATGCATGTACTT
TTCAAACTTCTATAACATTCTTTGGAAGTTTAAAAAAAAACATCAAGGTGCAAAAAACAA
TTATGTTTTTGCTGTTGGAGATAACAATAGAATGGGGTGAGTGTGGATTCGAACACCCAT
AGTTTTTTTCTAAAATAAAAACTCATTTATTTTCATTTAAAATGCTTTATGAATGTGAGA
TTTGTGTCGAAAGAGTACAATTTTTCTTATTTTTAATGTAAAATAATAAGAAAAAAATTA
TATAAATTTTAAAATAGATTAACCAATATTTAAAAAAGAGATTAATGTAAAGACATATAC
TAGCTATACATATATATATATATATAT
>NODE_13_length_6168_cov_53.084469
AGCCGTCAACGTTCCCGGCCGGCGGAGCTTCCGGCAGACGGTATGCCGGCACTGGCTGCG
CAGCCTGTGCATGAAGGGCGACGCGTGCGGCTTTCTGCACCAGTACGACAAGGCGCGGAT
GCCTGTGTGCAGATTCTTCAGGCTCTACGGAGAGTGTCGGGAACAGGATTGCGTTTATAA
ACACACGAATGAAGACATCAAGGAGTGTAACATGTAAGTGTATGAGTATATGTATGTACA
TATATGTATGTAAAGTTCGTTCTTATTTAGGCTGTGATGAATGTTATATTGTCATATTAT
GTGTTTGAGTTGTTTGTGGTTGGGTTGTGAGTTATGGTGTAAAGGATCTGTGCCCCAAGT
GTTTTTGTTTAAGAAAATCTTACGTACGTACTACCAAGTTGCTTAATATATAACCGGGGA
CGTTTCATTTGTGTTATTTACCCCACTTTCATTTTTTGTCAAGAAAATGTATTTCATTCT
ATGTTTGTTGAGTTCAATTGTTTATTACTTTAATTTCTTTGCGTAAGATAAGATTGTATA
TGCTTCTAATTTTAAAACTTTGCATCTGTAGGTACAAGTTGGGATTTTGTCCTAATGGTC
CTGATTGCCGATATAGGCATGCAAAATCTCCTGGACCTCCACCTCCTGTTGAAGAGGTCC
TTCAGAAGATCCAACATTTATATTCCTACAATTATAATTCATCTAACAAATTTTTCCAAC
AAAGGGGTTCTAGCTATGCCCAACAAGCTGAAAAATCCCAGCTTCCTCAAGGAACTAATT
CTACAAATCAAGTGGTGGCTGGAAAACCATTACCAGCAGAGTCGGGAAATGCCCAGCCAC
AGCAACCAGTTCAACAGTCTCAGCAGCAGGTCAGCCAGAGCCAAATGCAAAATGTTGCTA
ATGGCCAGCCTAATCAAGCCAGTAGATCTGCTACCCCTTTACCTCAAGGAATATCTAGGT
GTGTTCAGGGTCTTGTAGTTTTCAGTCAACCTATGTAAAATATTTTGAGTATGCTTACTG
TTACATAAATACTATAAGCAAGGTACAATTTTTAAGTGTTTTTTTCCGTTTGGGGGATAA
TACTATTATTTGCCTTCTGTAGCTAGTTTTTTCTTAAATTTACTGCCATTTACTTGGCAG
CCAACACATACATTTCACGCTGTACAATATTGGCTGGTTACACTTAATGCATATTCGTTT
TAGTATATTTCTTTTATTTTCCACTTTCTTTTGCCACTTATTGATTTTCCAAGTTTTTAA
ACTTAATTGTAAACTGTATAAAGTCATCTTTCTAGTTTCTAGTCCGTCTTGGAAATGTAA
TAATCAAATAGGGTAAGCTTCAAGTTCTTCACTACTGAATGTTAAAACTGGTCAGGGGAT
AGTGTTTTTTATTGCCTGAAAAAAAAATGATTGCCATTCACGCAAGTTATATACAAAGAA
ACAGAAAGATGTACCTGAGAGTAGTGAAGGCCTGTTGAAAGAAGGAGGAGAGAAAAAGAG
ACACAGATGGAAATACAACGATAGAAGGGAGAAATTGTTTGGGAGAGAGGGTAATGGCAA
ACAAACTGGACAACTGGCAACAGGAATTGGAGAAGTGCAGGAATAAAAATGCTGGGGAAA
ATCACATAGAGGATAGGCTGGAAAGTGAGGGTGGCATTTGGTGATTTTGGGTTAATGGCC
TTGGACAGAACGAGGAGAGTTCTCTTGTATTCCTATTTTTTTACTCTAGTTTTTTCTTTT
GCTCTACACTCAGAAGATATATGAGGCATCACTAAATTTGTGTATTTGCTGAGAGGGCTG
GAAGAGACCAATAAGTTGGGGTTAGTAGAGGTGAGTCAGAAGTGTTCCTAATTAAACTGT
GCCTAGAAGCCAGCCTTTTAGCCATGGTAGCAAGGTAAAATACCAGAAGGGAAAGGTTAG
ATAAAAGAGACTTGTTACCAGTAATCTAATGAGTAGCCCTAGAGTCAAGAACTCAAGAGC
CAATAGATGGGGAATGAGAGAGACCAAAAAAGAGTTTTTAGTTTATACAACAAAACTAAT
GGGGAATTGAAGGCCTGACGAACCTCATCATTTAGAGGGAGTCAGTGTGAATGGTTGGTG
GTGGTTGATGAGTGCTAGAGTATCCTCTTAATTGTGGAACCTTGGTTTGCCTTATTTTGC
AGCCTCATGCATCCTCATTTTGATAGGGGAAAGGCTGATTGTGTCTCATATTGGCTAGAG
ACAAGGTTCAGTGTTATCAAAAACCGACCATGGTGGATTTTGGTGGCAGAATTTCCATTG
GCCACCAAAACATGACGGCGGTGAATCGGTTTTGCATTATGACTCATAATAACTATGTTG
GGCATCACGGAGTGGTAGTTTGGAGTGACCATGAAGGAATTATGGTCACAAAACTCCAAA
CTTGTAAAAGCTAGCAATCAAGATTTTAAGCTTAGTATCTAGCTCATTGGGAGCGGGAAT
GCAGTTTTTAGTGCATTTGAACAAGTAAAAATTGTTGTTCATGATGTGACTTATTTCACT
ATTAATTTATTTTGTACAAAGTAGGATGAAATTAATTAACATATAATTTATTCATAATAC
AAATTCATTCAAAAAAGAGGAATAGACTTGACCATAAAAAAGTTGCATGATTTGGTTTGC
ATAAAGTATAGCAACAACTATCTCAAAGATACAATATTGGAGATGACATGGACCCTATTC
TATTGAATGACATTGGTGAGTGAAATGAGTGGTTAATGGGACAAGTGGATGGGATGATGA
TAATGTTTATGAAGATAGGGAAATGAGTAGGCTTTTTATGATGATCCCGCTCTTAATTGA
GCAACTATTTCTCAGGTAGTTGGATTACCAGGAATTTATAGAAGGAGAAATGCAAACAGT
AAAAGAAAGCAAGAGTTAAGTGGTAGTATTGTTATTGGATCTTCCCTAGCTTCTAAGAAA
AGTCCTGGTGAAACTTCAGCCCCAAAAGGAGGGAGGGGCAAAAAGAGAAGATTCAATATG
GGGTTGAGAACGAAATGCAATTTGATAGCTTTAATTTTGGGTTTGAATAATTACTTAATT
TTGACAATAGCTTTTTTGAAGGAGAAGAGGAGGAGGGGTATGCCCCTTTTGTATTGATGC
CTATCTTAGATCCATTGTTGAGCCATCTTTATTACCAGAATGAAAGGTTGTAGCTAAGAG
TGTGGTGGGGAGTGTTGGAATGTTGGCTAAGTTGCAATTACCCTAAGCTGCCTTAATGCA
ATATCTACTAGGCCACCTTAGTTGCAACCTCTCTGAGGACTGCTGTAATTACAAAGCTTG
GGCAATCATCATTTCACAAGCCAATATTTTGGGATTGAATTAGGACCTTTGTTCAATTCT
AAGATTACTTATTTACACTATTTTGGTCGTATTACTTATTTGGGATCTCTAACACATCCC
CCTTATGTTGGGAACTAGGCATCGCAAGTTTAAAGTTTGACTTCTATAGATGGTTCAATA
GTGGGTAATTCAATAGGTCCAACAACCACTACTAGGATCACCAACACTCCTCTCATGTTG
AGGTCTGAACATTCAACACTCTTTACTTTTTTCAGCTGTGTTTAGGGTGGTTTGCTGTTT
CTACTATTGGCTTTACGTTTACAGAGAATTTTTCTGTTGTAAGGAGCTGTACTTCATTCC
TTATAGTTGAATACTGTCCTGATTTGTAGTCATGACTTATTGCTGGAGAGAAGCTAGTTT
ATATATATATATATATATATATTAAATGGTTTGACATTAAAAGGTCAGAGATCTCTGTTT
TCTTAACTTGTTATTGTGTTGTCTCTGTTATTCAAGTAAAGTTATGGTATTGATCCTCTG
AGTCTAAACTAGCATTATCTGATGGGTGATTTTAATCAAGCGCCAATTACTGAAATGAGA
TTGATACATTATGATAGTCTTTGGAAGTTAAACGATGGATAAGTTTCATGAGGGGTTCAC
CACCTTCAAATTGAGTGTTTAATCCTATAAAGTGTTGCTTTAGTTGAATGAATATTTTCT
CACTGGTGCGAATTGCTCTAATATACTTTCCAACCAAAACCTTAGGTATTTTATTGTTAA
AAGTTGCAATCGTGAAAATTTGGAGTTATCTGTACAACAAGGAGTATGGGCAACTCAAAG
GAGCAATGAATCCAAACTAAATGAAGCATTTGACTCTGTGGAAAATGTGATATTGATTTT
CTCAGTCAACCGTACTAGACATTTCCAGGTATGTTTTGTGTTGAGCTCACCACTTGGCTA
GGTTTGTTAAACTTTATGGATTTAGGCCATGATCTATTTTCTAGCCAATTGACTGGTATT
CAGCTTTACAGGCTTACTATAGGCTCAATCCTTGGCTAAGAAATAACTTATCAATGTTCA
TGATATTTCACATTTAATATGGTGATTGAGCCATACTATCTTTCTGGCACCCATGTTTTA
AATCTTCAACACGGCCTCTTAATATAAGTACTTCCATGACACTGTTGGTGAGATTGGTAC
TGCTTTTTAATTAATAGAAACTTCAAAAGTCGTATGTTTAATCACAGGTTGTTTAATTTT
GCATATCATGCTCTGCTGTTGGCTTTTTTATCCCAAAAATTTTCAATGGCATATCAAGTT
CTCTTGTGTATCATATGCATTGTATATAAGGTATTATTTTTTTTATTGGAAGACTTTGAG
AAGTAGATCAAAGAGTGATTTTAGAAGCTGCTATCACTTGTACTATTTTTTATATAAATT
GCTAGTTTTTGTTTTAGCAGACAAACCAACAATAAAAATCACAGCTCTTTCTCTATTTTT
GTAGTTTTATTTGACATATAATCAACCATGTTCTTTGTCTAGCATGTTTTTTCTTCTTTA
TATATCTATTATTTGTTTCTTGAAACATATCGTAACAGTTCCATATCAGAATCCAATTAA
CCTGTAAAACTGTAATTTAAATACGGGAGATAAGTTAATCATAATGGATTAGTTGGAGAA
ATTGAGAGATAATTGATACTCTTTCTTTGATTTTGTTGTGATGCTTAAATTTGCTTAGGC
ATGAAGAAATGAATTAACCCAACTAATTTTATATTATTGATTGCTTGCTAATTGGTCTTT
TACTGATGATTTAATTCCACAAGAGGAATAGTCTTACAATTATAATTTTCCAATCTGCAT
TATGTTTACCTAGTAGATTACTTAATCCACTGTGATCATCGAATGCTTCCTGTCAGCCCT
TAATAGTTTTCATTTATGAAATATAAAATGAAAAAGAACCCTTTCATGGCTTTTCTGTGA
CTGTGGCCAATTTCCTGAACCTGAAGTTACCTGTGTTTTGGCAGGGTTGTGCAAAGATGA
CATCTAGAATTGGTGGTTCTGTTGCTGGGGGTAACTGGAAATATGCTCATGGAACTGCAC
ATTATGGGCGAAACTTCTCAGTTAAATGGTTGAAGGTACAAAACCTCCTTTAACAACTTC
CATACGTTAATTTTTTCAAGGGATAGCAATAGTCTTTGGTAAAATCACCCTAAGCATACT
TAAATAGGTCCGTTGCAAAAGGGAAATTCAAATTTCAAATTGCTGTTCAGGGGAAATTTT
AAAATTTATTACGTTGGATTTTTAGTCACTATTCAGTTTATAATATTTGGGGTGTTCCCT
TTATCCATTATGGTGAGGAGTTGCCTGTACAATCTGGAGAGACTCCTGATTGATGACTAT
TTAAAGTTAGAGGTGCAATACGTAAGATTTTGTGGAGTAATAATAGCATCTATTTGAAAT
GGAATTCAAAAACTTCAATACTTGATCTGAATATATTTATTGATGTAACATGAATGGTTT
GTACAATATTTACATTCAAGAGAATGGGATAAATAACAGAATCAATTCCTAATTGGGTTT
GAATCAACAAATTAAGGAAACTAGGAAGTGGGAACATGGGAGAGAATAAAAGATAAAAAA
ACTAGTGTGTCCTTTCCATGAGGCGCTCCTTTGTGAAGGCATATGGGATGGCTATTGTAC
TACTTTTGAAAGGAGGGCTCTAACTACTTTTGTAAGACGACAATTCTTCCTTTTTACAAC
CCTGTTTCATATTAGTTCATAAACAATACTATTATGAGACAAATTTAGAGAATTCATGAT
TCACATATAGAGTACCCTTATCATACCTAATTCTTTTGACATTTTTTGTCAAATTGATTT
TGGAAGACAAAAAAAAAAAAAA
>NODE_14_length_9176_cov_34.517437
CGTTCTCCTGAAACGCCAGCAGCCACTGACGGCGGAATTCGTTCAGGTCTTCCTGGGTGC
GGAAGTTCGCCATGCTGGCCGGGAACGCGGCGCGCAGCTCGTTGAACAGCTTGTTGAATA
CCTGCGCCACCTGCTCGACCGGCGCGCACTCCTGGTACTGCTCTGGCAGGTTATGGGCCA
TGCGGCTCATCTGCTCGCGGTCGTGGTTACGCATCTGCTCTGCAAGAGATTTCATCGGAT
CACCCCATAGGCCCAGTCAGTGTTGTTGAAGTCCAGATCTGGCTTGACAGCGCGCTGCTC
ACCTCCGGCGTTACGCTGCATTGTCAGCTTGTCCCACTGCTTACGCAGGCTTTCGGGACT
CAGGATGTTGGTCTGCCAGAAGTGGTGTTTGCTAGCCCAGTCATACAGCGCGCAGATGTC
CTGGTGCGACCGGTTGTCTATCTGGCGCATCAGGCGAACAGTGTTAGACCAGGAGGTCAT
GTCCGGGGCTTTGCAGGTTGGGTTAATCAGCTTCACCCTGGAGGAAATCCACTTAGCTGT
CTCGAGGTCTTCAGCAGAGCCCCACTTCGCACCGGATGGTGTGTAGACCGCAGCTTCAGG
ATGAGTTGATAAAAATTTCTTCAGACGTGCGTCAGAGGATTCGTCAGAATTCTCGGACGA
AGATCTTTTAATACTGTTCTTGTTCTTGTATTGGGTGTCTACCGTTTTCGGGAAGGTTAT
TCCTGATTTCGGGAAGGATTTTCCCGTTTTCGGGAATTTTCTTCCCGTTTCCGGTTTGTC
TAAAATCCATGCTGAAAGGTCAGTGTTTACACCGACGATTTTCATCATGCCCTGCTTCTG
TGAAAAGATGATTTTGCGTTCTGCGAGAGACTTAAGCGCGTCCGATACATGCGTATCGCT
CAGGCCCGTAAGCTCGGCAATAACCGTATTTGTCACGCGGTCCTGTTTCTTGTTCCAGCC
GTAGGTAAGCCAGATCACCGCCTCAAAACATTGCCATTCCCGGCCTGACAGTCTCAGGCG
AGGCTTAAGCTGTTGGATCTCGTTAGCGACCTTGGTATACCCGTTCGACAGGTCGGCCAT
ACGACCTCCCGGTTGTTCGGTTTTATTTGGGAAATTGATTATTTCAGCGGTGTTTGACAT
ACTTACTCCCGTTACTTGCCGTAACACAGTGTGATAAGGGCCTTTGAAGTTACCGCTTCA
AGGGCTTTTTCTTTTCTTGTGCCTCTCATATAACCCCCAGCATCGATGTAACCATCGTCA
TCAGCGGTCCTACCTGCTCCGGCATGAGGCGAAACAATGACGCTATGCCCTCGCTTACCT
CCTTCATTTTCTGGTGCTCAGGCGCGTTCAGGAGAACGGCTTGCTTTGCTTCTGAACATT
CCTTCATGGCAGATGCGATCAGCGACATGGTGTCGTTCTGCGGCGCCAGGCGTGTACGAA
ACTCAACAGGAAGAACAGCCATGATTGCCGGGGTCAGTTCTCTAACGTTCTCGCGGTACT
GATCGGAGTCGAAGCGGTTATCCAGAAAGCGAAAAAGTTTCTGGCGCGCCCTGCTGATGT
CTTCTGGGAAGCTGATGGCGGTACCGCCCTGCTCCCGGTATTCGTTGATGATCAGCGCTG
ACACTACGTCCTGATTGTCCAGGGACGACGACCATGCACGGACCGCATCGCGGATTTTGT
CGTGACCTGGCTCCGCCTTAGGTTGAGCGCGGTTTATCATCGCTCCCGGGTGTATTCCGG
TATTGTGTTGATACGCAAGTGAATGCATTGCTTTCCATTTCGTGGTTAGAGCCGCCGGTT
AGGCGGCAAAGATACCTGGATATAGAACTTCGCGAGGAAGTCCGGTTACTTCTTCGTATT
TACGCATTTTTGTTACTGGAAGGCTGCCACCTCGCTTTTTAAGCATATTGATGGCCTGAG
GCGTTACGCCGACCTTTTCAGCAAGCACCTTTTGAGAGCCGCCCACTGCATTAATGGCTT
TCTCAAGCGGGGTGCTGGCGTTGGATTTTTTGTTGATCATGTTTTGCTCCGCTCATGTGT
AATCAACACCATGTTAATTCATGGCGTGGATTAAATCAACATTATGGTGATGGAAAAAAT
CCACATGTTGTTTACCATGCATGGAGCGGAGGGTTTTATGAGCAGCATTTCTGAAAGAAT
TAAATTTTTACTGGCAAGGGAAGGCTTGAAGCAGCGGGATTTGGCTGAGGCTTTGTCGAC
TAGCCCACAGACCGTCAACAACTGGATAAAAAGAGACGCGTTAAGTCGTGAGGCGGCGCA
ACAAATATCTGAAAAATTCGGTTATTCTCTTGACTGGTTATTAAATGGAGAGGGTTCTCC
AAAGAAGGATCTGGAGAGCAACATCCCGCCAGAGTCTGAGTGGGGAACTGTCGACGCTTG
GGACAAAAATACCCCCCTACCTGACGATGAGGTGGAAGTACCGTTTCTGAAGGATATCGA
GTTTGCGTGTGGTGATGGACGAGTACACGATGAGGATCACAACGGTTTTAAATTGCGCTT
TTCAAAAGCAACGCTCCGTCGAGTTGGAGCCAATAGTGATGGTTCTGGTGTCCTGTGTTT
TCCTGCATCAGGAGACAGTATGGAGCCAGTCATTCCTGATGGTGCAACTGTAGCTGTTGA
TACTGGTAATAAGCGAGTTATTGACGGCGAACTCTACGCCATCAACCAGGGAGATCTGAA
GCGCATCAAGCAACTTTATCGCAAACCAGGCGGAAAAATTCTAATCAGAAGCATTAATCG
TGATTATGACGACGAAGAGGCCGATGAGGCAGATGTCGAGATAATCGGTTTTGTGTTCTG
GTACTCGGTATTGCGATATCGCCGATAATTTTAGTGGCCTGAAGAGACGTTTGGGTGATG
AGAGAATATCTGATAGTAGGCGTGGTTACTTTGCTCTCGGTTGTTGCGATCGTGCTTATG
GTGGCCTGATGAGACGTTTTGGTGAAAGCATATAAGGACTGTTGATGGAAAACACTGGCT
TACACGATGTTAATTTTTCACTTAGATATGACGGTTTGGATGCTGAAAAGCATGAGATTG
AACTTTCTTCGCTCGGTGAATCGCTAAAGGGATTTTCGAAGATATTAGCTACAGCTGGAA
CCTTCGCATTAACCCAAAAGTACTCGCGAAGCACCTCAACTCAAGAGGTTAAAATTTACG
CTACCGAAGCTAGGGCCAATTGTTTTTCTCTTGATACTATCATGAATTTTATCAGTCAGT
CTCAATTGTTCTCAGGGTCTGCGGGGGCTATACTTGGCGCATTAGTGCCTTATATCTTCG
CTAAAAACTCGCAGAAGAAAGAGGAAATGAAATACCTAAAAGAAGCACTTGAGAAGGCAA
TTGAGGCCCTCGGAAATAAAGATAAAGATACCATCTCAGGTCTAATCTCAGTGATTGACA
AGATGGCTAGTGAGTTACGCCCATCAGTTAGACAGGCAGTTTCCCCCATCGGTACCACCT
GTAATAAGATAAGCGTCACACCGGGGAATGGTTTCAAGCCTGCTGTAATTGATGAGCAAG
ATAAAGCAGTAATAGACCAGTTGGACGACGACGAAGTTCTTGGCTTAAGGGAGTATCGAA
TCTTCCTTACTGAATTCGACGCTCACCGAATGACCGCTAAAGTCATTATAGAAGGTGATG
ATTCAGATAAGCGCATCTCAGCACAAATAAGCGATCCATCTGCTTCAAAGGCAGACAACC
CGTATCTCATTTCACTTAGTCGTTTTCTGTCAACGGGTCTAAGTCATGAGTCAGCGGTAA
AAGTAACTGCCAAAGCAGCAGTTAGAAAAGGGGCTATTAGTAAACTTTTCATAGTTGATA
TTGAGCTTTAACAACCGGCCACCGCGCCGGGTTTTTTGTGCCTACTTCACAGCTTTACTA
CCCTTCCTGACTATCTCAGCTGCATCCCTGTTCACACCCTTACCTATCACGTTTCCCGTT
TCCTTCCGGTACCGTTCCAGCTTGTCGATGATGTTTTGCTGGGTCATAGGTAAATCTGCC
AGTGACAACTCCATGACCGCCCGCCCCATGGCGTGAACCATCATGTTCACTCTTTCTTCA
TCCAAGTCCATTACCCACTCCTTTTTGATGTTTTTTTCAGCATATCACTTATGCCACCAA
AAAATAAATCAACATAAAAATCAACAGTAAACGATTAAATCAACAAAATAAATCCACAAG
GTGTTGACCTACAAATCCACATGATGTTTAATTACTCCATCGAAACGAAACATCGACAGC
TGAGCGAAGTTAGCCAGCGGCGGACAGCAAGTCGCCTGCTTTTTAACAACATGCAGATTT
ACAGCGTCAATGACCTGTTAAGACCCCTACACGTAAACGTGCTGTATCACCGGGTGCGAT
CCGGTCGGTGAGAGAGTATCCCCGCGCGAGAGCGAGAACGGCGTGAGAACGGGCAACACT
GGCAGGGAGTTGGCGCTGACCAATACAGGGAATGTTATGGGATGTGGTGAAGGGTTCATG
GACGGGAATATGTCGCACGTAAAGCGGCGAGGCCCGAGGAGCTATTGCCGAAGATAAGTA
GGCCGAATCGGGTCGAAATGGGTCTCCCACCTACCACATCGCCAAAGCATTTCTCCCGCA
TCAGCGGGTAACGACAGAGGGTAAGGGGATGATCGACGACATCAAGCGCATCGACTCAAT
GATAAATGCGCTTCGCAATATGAAACAGGACATCAAGCGTCAGCAGAAACTAAGTGAAAT
AAACAGTTTAGACCTGTCGCCGAAGCAAGCTCAAAAGCGCAATGCCGATGCTGACTGGAT
TGCGATGGAACAGATTAAGCGTCGGCATGAGCTGCACGCTCTGTCTGTTGAGCTTGGGTT
CGCTGAGCGCCGGGAAAGTTATGCTCCATTTGAATTAACTGACGGGTGGCACCGATTCGA
CCACAAGCCGCGCGAACCTCAATAGCCGCCTAACCAGCGGCTTTTTCATACCTGGAGTCA
TTTACGAGTGGCTCAAGTTATGACAACCGGCGGCCATCCACCGACCATTGAAACACTGAA
TAAATGCGTTGAAGTCTTGTATTAACCGTTCCGTTCGCCGCGATAAGGCCAAGAGGATTT
ATGAGTGATTTGGAGTTGGGCTTAAAGATATACGCATTATGGTTTGTCGGGACGTTTCTG
CTCGACATAGCAATCAACTCGCTGACGAAAAAAGAACATCGCCAGCCACTTTCAAAACTA
GCCATTGACCATGTACGCATGTCTTCCGCAATAACCATTGTGGGCCTGATTGTGTGCGGT
ATGGGCTGGTTCTTATTCAAGGTGGTGTGAGATGACAGTCACCCACAACGGCAAGCAGTA
CACCGCCAAAAAGCTCAACGATAACGAGTGGCAGCTGACGTCGGTATCTAACCCGCGTGA
AAAGCTGACGATGAACCGCTGGCATATGAAGCTGGCTGGCCTCCTGGAACAGGTTGAGGT
GAAGGCATGATCAACCACTACGGCACCACCCCGCTCATTCGCCAGTGCGTCACGCCCGGC
ATGATGGCATTGCATGAAGGCCGCACATATCGCGTCTCAGCAGTCATTCAGGAGCGCAAA
TGGGTCTACCTGCACACCGACGCAGAAATCATCCGCCTCAGTGACTGCGTGATTGACGTC
CTTCTGGACGGTCACGGCAACCCTCTCACCCATTAAGGACTTTGTCATGGAAACTAAATT
TCTTTCTGACGGCCGTAAGGTCGTTGTCGTTGGTGCGTTGAATAATCAGGAAACGATCGT
CCAGGAAGTGTTTGTCACGCAGCAGGGTGATGAAATCCCTGGTGGCGAGCGTTTTGTGGT
GAAGAGTCTACATGACCAGCCAGTTGAATCATGGTTGTCTCGTGAAAAAGCAAAACAAGA
AAAAGCCCTTGCTGATGCGAAGTTGAAAATTGAAAAGATCAACTCGGAAATTAGCAACCT
ACAGAATACATTAAGTTTCTGGAGAGAAATGGTTAAGCAGGTAAAAGCGTTCTCAGATCA
TATCAATGATGCTGACCTGGACCATTTCGCAGATGTAATGACCGGGCAGGTTAAATTTGC
CATTCGTCGTGATTACGGTGTGCCGTCCATTGAAAGATATGAAGATTTTATGTCTTCAAT
TGACAACTACTATGGGCGTAAGAAATTTGAAGGTATCAAGTGCTTATCTCTTTTGGGCAG
CACTAATGGAGATATAGCTTTACGAGTAAATTGCTATTCAGATGGCAGTGGTGGAAGCGA
TACGGTTGAGTTCTACAAGACTATTGAAGAAGCCAGGCAGTGTGTTAAGCGCATTGCCCT
GGAAAAACTCAATGGTAACGGCCTGAGCATTGATGATGTCAAAAAGTGCCGCAATATGGG
CATTGTTTTCAGCAGGGATGAGTTACAAAAAATCAAAGAACGCCTATTCTCTGCATCGGA
AAAGAATCTCGCCCACTACCAAGAGAACTTCGATAAGCAAGTTGCTCAGATAAATGACGG
CAAGCTGGCTATAGAGAAAATGCTTAACGAAGCAATCAACTAGCCATATACGCATTTTCA
GATCCATAGGCAAATAACCCTTAACCAATTCAACTGCTGCCTGTCACCAGAGGGCGAGAT
CTGCACATCAAAATTTCAGGAGAAACCATGAGCGAAGTAACGGACTTAACTGTCATCGAA
ATCAAGCCGGAACAGGCCCCAGTGCTTTACGTAGCGGGCGGCCTTGATGCTTATCTCGAG
CAAATCCGCCAGGCAGTAAACGAAGTGCCGGACCTGTCCACGAAGAAAGGACGTGACCGT
GTCGCCTCTCTGGCAGCGCAGGTATCACGCAGTAAGACGGCAATTGAAAAGCCGGGCCGA
GAGTACCTGAAGCGCCTGAAAGAGGCTGTGCGACCTGCTGAGGCCGAAATTAAGCGTTTC
GTTGATGCATGTGACGAGCTTCGCGACGCAACCCGCCGCCCACTCACCGAATGGGAAGCC
GAGCAGGAACGCATTAAGGCTGAAGAAGCCATGAACGCGCTGCACGCCGAAGCGCTGGAA
ATGAACATCAAGTTCGATCAGGAGTTGGCGGCCAAGTTCGAAGCAGACCACGAAATGGCT
CTGCTGATGAACAAGGATTTCGACCGTGACCGCGAAGAGCAGCGCCGCCTGGCGGAACAG
GCTCGGCGTGAGCACGAAGAGCGCATTAAGCGCGAAGCAGCAGAACAAGCCCGCCGAGAT
GCCGAAGCGAAGCACAAAGCGGAGATTGAAGCCGCAGCGCGCCGTGAAGCTGAAGAGAAA
GCACGTGCAGAGCTGGCTGAACGCCAGCGCATTGAAGCGGAACAGCGTGCGGAACGCGAG
AAGAAGGAAACCGAAGAGCGTGCGCGCCGCGAAAAAGAAGAAGCCGTTGCCGCCGAGCGC
CGCCGCCAGGAAGAGGCAGAAGCCGCCCGTTTGGTCGAAGAGCAGCGCAAAGCTGAAGAA
GAAGCGCGCCGAGCCGCAGACAAAGAGCACCGCCGCACCGTCAATCGTCGTGTCTACGCA
GATCTGATTGCTCAGGGCATCCCAGAAGAATACGCACAGAAAGCAGTGCTGGCGATCGCT
GGCGGCAAAGTGCAGGACGCGCACATCAAATATTGAGGCAAACATGAACGCATACCTCAC
TTACGACCGCATCGAAGAACGGCGCTGGGTTGAGCAGCAACTCACCGACGAGAAAGAGAA
GTGGATCGACGACCGGGCGAAAGAACTGATCGCCATGTTCCCGAAATATGCTCTGCAAAT
GAGTAGCCTGTTTCTCCCAAAAGAAGCGCAAATGGCACTAGTCGGTGAAAAGGCAGAGGA
AGCCTATAACGACTATGTCACACGCATCTGTTACGACCGCGCCGAAGAAGAGTGGGATCG
CCTTCATCCAATCTGCCCATTTTAAGGAGGGACTATGAGCTTAACCCTTGTTGATTTCGT
CAAACAACAGGAGCCGCTTTTCATTAAGGCGGCCACTGACGAGCGGATGGTGTGGGCGAA
GGAAAGTCAGTTCGCCATCCAGCTATTTCAGAACAACGACTACCTCGCGAAAGTTGCATT
CCAGAACCAGACCAGCACACAGAACGCGATCATCAACGTTGCGGCTATCGGTATTTCGCT
AAACCCAGCTCAGAAGCTGGCTTACCTGGTTCCGCGTAAAGGGGCTATTTGCCTCGACAT
CAGTTACATGGGCCTGATGCACATCGCGCAGCAGTCTGGCGCCATTAAGTGGTGCCAGTC
GGCTATTGTTCGAAGAAACGACCAGTTCCGCCGCGAGGGGCTCGATAAGCCGCCGATCCA
CATCTACAACGACTTTGATACTGAAGAGCAGCGCGGGGACATTGTAGGGGCGTATGTAAC
GGTAAAAACTGACGATGGTGATTACCTTACCCATACGATGCGCATCGATGCCATCTACTC
CATCCGTGACCGGTCTGAAGCATGGAAGAAGTACAAATCTGACAACAGCAAGAAGTGTCC
ATGGGTCACCGATGAAGAGCAGATGATCCTAAAGACGGTCGTGAAGCAGGCAGCAAAATA
CTGGCCTCGACGTGAGCGCCTGGATGCCGCCATCGACCATGTTAATACCGAGGGTGAGGA
AGGTATCAACTTCTCAGCAGAACGCCAGCCAGAACGCGATGTAACCCCAGCAGGAGACGA
AATTATCAAGGAGATTAACGACGTCCTTATCGCAATGGATAAGACATGGGAAGAAAACCT
GCTCCCAGTCTGTTCGCAAATTTTCCGTCGTGATATTCGCGATTCATCCGAGCTTACCCA
AGCCGAGGCAGTTAAGGCCTTAGGCTTCCTCAAGAAGAAGGCGGCAGCATGACACCAGAA
ATTATCCTGGCCCGGACCGGCATAGATGTGTCCACCGTAGAGCAAGGTGATGAAGCATGG
GCCAAATTAAGGCTCGGAGTTATTACTGCCTCTGACGCTCACAACGTCATTTCCAAGCCT
CGATCTGGCAGCAAATGGACAGACATGAAAATGTCCTACTTCCACACCTTGCTCGCCGAG
GTATGCACCGGTGTAGCGCCAGAGGTTAACGCCAAGGCGCTGGCCTGGGGCAAGCAGTAC
GAAGAAGACGCCCGCACCCTCTTCGAGTTCACCACTGACGTGAAAGTCACGGAGTCTCCG
ATCTTGTTCCGTGACGAGAGCATGCGCACCGCCTGCTCCCCTGACGGCCTGTGCAGTAAC
GGGTTCGGCCTTGAGCTTAAATGCCCTTTC
>NODE_15_length_8028_cov_53.495018
ATATATATATATATATATATATATATTTTTTTTTTTTACATTCTAGTCTGTCTTCTGTAC
TTTTTTTTTTCTGTATGCACCCACACTGACAAAACCTGGAAAATAAAATGTAATTTTTCT
TCCTTTTGAGCAGATGAAATGTATGTCCTTTCAACAAGCAACCAGCGAGTATCTGTTCAA
CTTTTGGGTAAAGATCAAATTCAAGATAAGCTAAGAAGATTTGAGGAATTAACCAGTGTA
TCATTGTCATACATGGGCATTAGTTCCCCTGGAACCCCTTCTCACATTAATAACACAGTG
CCAAGTAAGCTTTATTCTAGGACGCTCCCATTTCTTTGCTAATATCAAGATACACATTAG
CTTAGTAATATCAATGATTTTGTTTTATTTTGAGATAAAATTGCTGTATCAATAAATTAG
TTCCTTGTACCTTAAGTTCTAGTTTTGGTTAAGCTGTTTCAAGCTGGAGTTATAATTTGA
AACTTTGATTATTTGATATCTTTTTCTATCCTGTTGCAATTTCAATATAAGTAATGAGTT
CTGTTGCAATTTTCTCTCTTTGATATCTTCAGGATCCTTTTAACCGCCTTTTATTTTTGT
TGATAGATATAAAAGAACTTGACCTGACTGGGAACTTGCTTTCGGAGTGGAAGGTATGTT
CTGCAACCAGGTTTTGTCTAGCAATCAATCCCTGCTACTGTTGCAGCTTCTTATTAACTT
CTTTTCAACATATCATGCAAGTCTTACCAAGAACTTCTATGATTTGTGTTTTTGGTTCAA
CTTATTTTGAAGAAATGATACTTTTTTTTATTAGCTTCCTAATAGAACTTTTGAAGAGAA
AAGTACAATTACATTGCAGGAAATAAGCTTTCTTTTTGTGAAAACTGAATCTGTTTTTCT
AATTCTAATTGCATTTTGGTTTAAATGTGTGTATTATGAATATCTCTACATTTTAATATC
TGTTTACGACTACTAGGATTTATTACATTCTACTACGTTTTCTTTTTGTATGATAATGGA
TTAATTGGTTTTATCTTATTTGGTTTTTGGTACAATGGTGACACTAATTTGAGCATAATA
GGTTCAGAATAGGTTAAAGTAAGCTTTATTCAAAAGCTTTTTTGGGTACCTATATTTGTA
CCTTGGATTACTTGTTTTTTACTCTTTCATTGTCATTGTATCACATATACCTGCTGTATA
TAAAAATGGCTACCTAAGGTAGACCTTTTCAAGCTCTCAAAAATATACTTTCTCTTTTTC
CTTTTTCTTATCCTTACCTTGTTTGGGTTTGTCGCTGTGGCTGTCGTCCACCGACTCCTC
AGTTTTTTTCTGGTGATCATTGAATCTAGATCATCTTGTTGAGTGAAAGGCCAACCGGCC
GGTCTCTTCATCGGAAACGTCCATACATGCCTCCACGCACTGCCTTAAGTCCACTGCAGC
AGAAGCACCCCACCTTCCCAGTGCTGGAACCGCCCAGCAGTTCTTCAGTGAAGTTTGCCA
GACTTTCCTATCCAGTTTATGACCCTTTGTGCTCACTCTTGGGCCTTGGTGGAAGGGAAA
ATCTCCAACAATATTCCTTCAACGACGTTGGTGATTGGGTTTGATTCAGACTCCAAAAAT
ACTGGCAGAAATCCATTAACCACCCTCCAAAGTTAGTAACTACCTTCACGGGCCTTTCCA
GATCCTTCATTGTATAGGTCATGTTGCCTACGAACTTCAACTTCCACCCATAGCTTGCAC
CCACTCTTTCTTTCTTGTGTTCCTCCTTCGCAAATATGTTGGACCCCTTCCTCTGCCAAT
AACCTACCTCCCTAACTTCTCTCTACCTAAAGGCAACTTCACCACACTAAATATATTATA
TTGGTTTGCTCAGTTGGTCTTCCGTCAACTATGGGAGTGTTTTAAGTGATTTCCCATTTC
TTATGTGTCAAGGGATTGGATGACCTTGCTATATTTCTTTCTTCTTTTTTCTAGTTACAA
AGGATGTCTAGACCGTATGTAGGGAGGCGGAAGGGAAGTGAAGGTTAATGTGGAGACAAA
AAGGTCTTAGTGGGACTTCAACATAGCAAGGCTAATGGACAACAGTATATTTCATTTTTT
GTTTAATCTTGTTTCCTGAATTGTTTTGTAGAATATCCTTTTAACTATAGTTCTTGCCCT
TTTTTATCCCTTTTCTATTAAAAAAGCTATGCACTGATCATGTATGAGACCCCTTTTACT
TAGTTTTTATTTGGTGTACCATTTTGTCAGTGATTGATTGAGGGTACTTGCCATTTACTT
TCTTTTCAATTGATCTATTTGCAGGATGTTGGCACAATTTGTGAACAGTTGCCTGCTCTG
AGGACCATCAATTTATCCAACAATTTAATGTCACCCTATAAAACCAATCTTCCAATACTG
AAAATCATCCAAGTTCTGGTTCTAAATAATACTGGCGTAGATTGGGAACAGGTTCCTTCT
ATATCTTTTCTAATGTTGCTTTAATAAGATTTCCTGATGGTATAAATAGGAATTGCTAAA
TATTTCTGTTTAAACTGGGCAGGTTGAGCTGCTTAGACAATCGTTAACAACAATTGAAGA
GCTACATATAATGGGAAACAATATAAGCAGAATACTGGTATGTTATCTTTCGTTCAGTAT
GCTTGCCAAGTATCTTAAAGCTGTAGACTTAGAATCTTCCTCCAATTTGAGGACAGATTA
ACAAACATTGGAAACTTTCATTCTTTTAAGCACCCCAGAGCCTGAATTTACGATGTTCAA
TTTGGGGCATCTGAAGAACTGGCCTCCTTCTCCCGTTTTGATTCACGATCTCAAGTGTTT
GCTTCAGAATGCAAGCTGGACATATTTAAGGAATAGGGTTGCGGATATAATCTAAACACT
TCAATATTTCTGAGCCCTTATTGGCTGTTTCACATTGAAATGTTTTTTTCTCTTATCTGG
CTGACTGGCCAGTTTGATGTGCTACACTATTTCTGTTTTGACATTAAAATATGGTGTACG
TTTTTTTTTTCGTATGGAGATAATTCCTTTTGTATGTATTTGGTTTTCCCTTTCAGGTTT
AATTTTATGTTGCTCTTCAATTTCTGGTCAACTTGTAAATATAAATTACTAGCATTTTAA
AGCCTTCTAATTTTCCTTTTCTGTTCAGCCTGGGTCATCCTCTATGGTTCAGGGATTTGA
TTATCTGCGGCTGTTGAATTTGGAAAACAACTGTATAGATGAATGGAATGAAATCGTGAA
GCTTTCTCAGCTAAGATGGTTGGTAATGGCAGTTTTTGTTTACTTCTAGAGTACAGTCCT
GACACCATTTGAAAATGATTCTATCTTAACTTTTAACCACATCTAACTTCAATAACATTT
ACTTCCGTGTTGATCATACCTAAAATCATAACTTAGGACTTGATCTAACCAGTTAACAAT
TTAGTTAATACATTAAAATTTCAGTTAACTACTGACTGTGAGTTGTTGGTGTTAGTATTC
TTGTAAATTGTGACTATGATACATTGTGTAAATAGAGAAATATTGTAATTAAGATGTTAG
AAGCTGTATAATTGTGTAACTCTTGTCTATTATATTTATAACTCTAATCATAAGTAGTAG
CTTCTGCTGTGTACTTAAGACACGGATTCATTCACATGACTCTTGATTTTCTACTTCTAA
AAAACAGTTAGCATAATGGTGAAGTATATAATTAGCTTGAAATATTGTTTAGAAGTCCCA
GGGGGTATCTGTATCACTGGAAATACTGATTTTATCTTAGAACTGGCCATAAGTATTCTT
CTCTTTGTTCCTGTATTTCTTCCTCAGAACAGTGCCTCTGCTTTTGGGTAGATTTATTGA
AGTCTGTTGATTTGATTTATTTATACTTGGTTATCTTTTTCAGTTTGGAGAAGCTTTATT
TAAACAAGAATTGTTTGAGTTCTCTCTTTTATCCGGCTAATAATGAGCAGTATGAAACAG
AAATTACATGCTATAAACCCTTTCAAAATTTATGCCGCCTTCTATTGGGTAATATTATAA
TTTTCCTCTTGATAAATATCATTTTCTACATATTCCAATGAAATCTAGATTGTGATACCA
GTTGAAGGCTTTCAAATCATGTTTCAGGTAATAACAACATTGATGATCTGGCCTCCATTG
ACTCGTTAAACTTGTTTCCTAATTTGGTGGTAAGGTTTATACTGTGAAGTGTTGAACCGG
TTTACATATTTAATATAAATTGTTGAGTACGCATGCCATGATTGCTTTGATCTGTAATGA
TGACTCTAGGACTGCAGCCTGATATGATCCTAATAAGACTCTTGTGAGTTAGAATTAACT
TATGCATTTAAACTTTTGTGGAAGTTAACTTCTTCAAAAAGTTTTGGTGGAAAGTTGGTT
TCAACTTTTGAAGAAGTTTGATCAATTTTTCTTTTCGGTCTCTTGTTTTACTAGTGCTTG
CTTGCTGAGAAGTTTATTGGACTATGGCCTATATCAAATAATCCATTTGAAAATAGTAAA
TTGGGATACAATTCAAGATTATTTTGTGGCTACAGTTGCCTAAATAAAGTGTGCTGGTCC
ATCATTACCTTTACCAGCTTCCTTTGAGAAAGTAATTGACTTGCTTATAACTTATCTTTC
CTCATTACCAAAGGGAACATTTTCTCCTTATTTTTCTCTTTCACTGGTTTATATTTTAGA
CTGAATTTTGTAATACTAGCTTCAATTCTAATTACTTATCTTTAATAACAACGAAGGATA
TCAGGCTTTCTGAAAACCCAATTACTGATCCTAGAAGAGGTGGGGTTGCAAGATTTGTTT
TGGTAGCTCGTTTAGCAAATGTTCAGATATTAAATGGGAGTGAGGTATGACAGGAGATAT
CTCTGTTGCTTAGTTGCTTCTTTTATATACTCTTTTACCAAACATAATGTTTCATGTCTG
CTATACCTTTCAGGTAACTCCTCGTGAAAGGAAGGACTCTGAGATCAGGTATTTTTTTCA
ATTCTATGTTGTATACCCTTTTGGCAATTGAAAGTCTGAAGCATCATTCATGGTCATCAA
TTCTGTGTATTATTATATAATGCATTTTATCTGTCTATACCTAGAAGGCCTTTCAAGCTG
AGTGCTTTTAAGTATGCCACAAATACTCAAACATGTTTTATTCATTGGGTCACCCAAATA
ATTGTTAAAAGTTAAAACAAGGTTGTTGTGGCAGAAATAATTTAATCTGTTTTTAGCATT
CATTGCTTTGAAATACATATACCTTTTGTGGTTAGAGTCCTCTTTAAAGACTGATCATTA
GACCCTTTTTTATTTTATCAATCTTTATACATGAGATAAGTGAACCTTTTGAACCATGGT
TATCTTTTGGGGTGAGAGTTCAATTAAAGTTTTATATGCAATTAGTGTATGGTATATGAA
GCAATATCATCTTTCTATTCTTATATATTATTTACAATTCTTATGCAGGTATGTTCGGCT
TGTTATCACTAGGTTGCAAACTAGTCCTGAAGAAATCAAACAGCATCCCAGGTAAATTCA
CGGACAATATCTGGAACCTTAGCATTAATGTTAGTATATGTTGTGATGGCAATTGAAAAC
TGATGAAAATGCTATCAGAAATCGGTAGCTGTAGGTTCTGATGGGATTAAAAGAGCAAAT
ATGTTACGTTTGGCTTGTTCACGTGTGCGATGTGCGATTCAAAAGACATTGTTGGTTTTA
TGTTAATAAGGACAAATACAATGATTTTCTAAAAATCACAGATAAGTTTCTATTATCATT
ATATAAATAAGAAATAAATCCTATACGATCACAAATATATATGGTTTTGAATACATAAAT
CTTGATTGTCGGTTTAAATAATTCATAATGATCTTATATATATGTGTGTGTCTTTCTGTG
TCCTACATTTTGGAGGTTACATGTGTTGAAGTGTCCATGTCTGTCTTGTGCCCAGTGTCC
GTATCAGAATCCGTGTTACATAGGCATAAAGTGGTGTTTTTTTTTTTTTTCTGTTTTCTA
AAGTGTTTTTCTTCAAAATAATAGGGATTTAATGAAATGGGAACAAATTAGACAATGAGA
ACACAATATCTGGCATATAATTCTTCAAACATATTAGATATTTTGATTATGTGATAGAAG
CTACGACCCTCATACCTCTATTTTAACTAAAATGATGACTATTATAAATGGAATGTAAGC
CATTTAATAGTGTACACAACTAGGAAGCACTTAACCAATAAGACTTTCTTACATGCATTA
ATATTTAATAGTGTACAACAAGTAATTACTTCACCGTTAATATTTAATATTGCTCAACAT
TGTCAAAAAATTGAGGTGATTAAATCCCATTTACTGGGGTTTATTTCGTTTTTGTTTTAT
CTTTTCATGAGTCTACTTTTTGATTGTGAAATCTATGGCTTTCACTATCCAACTGGTAAT
TCATTTGGTCTGGTAACAAAAAGAGCTCAATGCCTTCTTCATTGGATGTCTTCCCAGTAA
TTGGGTGATATGTTCAAGCTACTGTGAAGGAAACCAATTACTATTAAATTGGATAGTATT
GTCAACACTCAACGGAGTAAAAAAGGAAAGAAATTTATTCCCTTTCTTTAGTTTCTAATA
CGGAGCTTACTTTAGCTTTTACTAGGAAACAATCAAATGTTATTCATATCATGTTGAATG
GAGTTATAAGGTGACTTGTAAAGTTGGAAGGGAGGGTGGGAGAGGTGGTGGGTTCAATTC
CCCCCAATGCACCCAAAAAAGCTCAGAGGCAAGGAGACATATTTGAGGATGTGAGCAGAT
TGCCCCAACCAGGAGAGACAATGGACTGCGAGTTCACACAGCCACAAAACTTCAGCCTGA
TTATATTAGAAGCTTATAAGGGTCTAACTAGAACCGCACTGATGTTGTGAGATACACTTG
GTTCTCATCGAAAGTCCTTTAAGATTGTTCCGTAGAAAGTTTTCTGCTTTACCAAGCTTA
ATTAAATGGTCTTTTTAATTTAATTGAATTTGTACAGCACACGTGTTATCAGAGTTCTGT
TACTGTAGATATTAATTGAAACTGGATCTAGACGGGATTATCAATTAATTTCTAATACAG
GTGAACTATGTTTTGTGAATATACTGGTGCAATTTGCTACAGGTTATACGAGCTTAAGAA
GATTCATGGAATTGAGGATGAAAGACCTTCAAGTGGAACTACTGTTCCACAAACAATCAG
CTCAGGGTTATTGTGTATGGGCTACGGATGTTAAGTTTGCAAATTTGCTTGTTTTTTGGA
ATTTGAAATATCTTTATTTTGATATAGAGATTAATGCAGCTATCACTCTGAATTGTGTTG
GAGCATCCATGGGTGAGAAACCACCGTTGACAAAGAAGCTTCCAGCAACAACTACAGTTA
AGCATCAACACTGCCTTAGTAATGTTCAGTATTTCAAGACTAACCCCTCTGATTACCTTT
TCTTAGGTCGGTAAGCTGAAATCTCTATGCGAAAGCTTTTTTAAGCTGAAGTCCATGAAG
CTAAAGTTATATCTTCGAGAAGAGGTTTGCTTTTATCAAGATTAAGATGTTCTATTTGTT
ATTATGATTGTCTGATTAGCTGATTCAAAATTTTCCTAATTGAGAAGCTCCAGCTTCTAG
AAAGTCTTAAGAAATCATCGTGTTCTGCTCTGATTGAATGAAATAATTTCAAATTGATAT
TCTGGAAAACCATTTTGTGACATCTTTATGGTGGAGAATGAGGGAGGGAGATGAAAGACT
ATATAACATAGCAGATGGTCATATTTGTTTATATCATCTCAAGAAAGTTTTGCAAGATGA
GTATGGTTTTTCACAGGGAAAAAATATTCTTTCTTGATTTAGTTACATGTCTTCGCATTA
TGCAGGGTTCTCCATTTCCTCTGATGCTTGACAGTGACACTTCATCTCTGATGGACCTTG
GAATTGGAAATGATTCTATTATCCTTGTAGACGAAGAAGGGTCATAAATATATTTGTGAA
CCGGTTCCCATTTGTTAAAGACTGTATCCTTCTGACTACCCCCAACTCTTGGAAGTATGT
CTCTCTCTCTCTCCCCCCCCCC
>NODE_16_length_6265_cov_47.060814
TAAGACTTGTCTCTTTTATTAAATAGAGTAAAAATAAAATAATTTCACTTTTTTTGTCAA
TAGGTTCAAAAATTATTATTATTATTTATCCAAACATCGTAAGGAATTGATAAAGTGATT
ACTAAAGTAAATGAGTTAACATTTAAGTTAACATGAAGTTTCTTAAAATAGGTTCTTCCG
ATGAATTAGTTCGAAAAATCTGTAAAATGATTTAAGTTAAACATAAGAGTTCTTCTGATA
TATGTTGAATTCGGTGATTTTTTGTTTGGTGTAACCTAAATAGAGCTTAGGCCAAGATCT
TGTAATTAATTTTACAATTTCATAAATTTTAATGACAGAAAAATCGTATTTCGAAAAAAG
GTGTTGGATATTTTTCCAACATTTATATATATAAAAAAGTATTAATGGTATGTTTTTATT
TGAAAAAGTACAATTTTGAAAAGAATAAAAACTAAAACCAGATTCCATTTAAAGTTGGAA
AGTTGTCGCTAGAACAAGCCGAAGAAGCAAACGCAGGAATTGAGCATAGCATAGCAGAGC
AGAACAGAGGAAGAGTGCGAAGAAAAGGATCATCATTGTGGATGGCAGAGGGGAACGGTG
ACAGAACTCTGCCGAGAATCGCAGAGGCATTCAAGGACCTCGCAAGCGTCGTCACCGATT
CGCAGAACGCGGAGGTGAAGGTTGCTCCCTTCTCCCATGCCTGTTCTCTCGTTTCCCCTC
TTTTTGGTTGCTTGGGTGTCGCCTTCAAGTTCGCCGAGATGGATTACGTTGCCAAGGTAT
TCGATTCCCTCACTCAGGATCCTTCAATTAAACCTTTTTCTTATTTATTTTTCACTCCAT
GCTGTTTGTTATGGCTGTTTCTAGTTTGGATTGTGGTTGAGTGTTTGATGTGTGGTGGTA
GGTTCATGATCTTGCAGAGGCGTCGAAGTCTATTCAGAGCTTACAGTCTCTGATCGATCT
GGATGTCCGAGGTGGCACCGTCAGGAAGGGAGGTAGCCACACGCGGAATCTGCTGAGAGT
GAAGCGCGGACTTGACATGGTCAGAGTACTCTTTGAGCAGATTCTGGTTACTGAGTATGT
GCATCACTCACTTGTTTACTATTTGCTTAACTTCTTTTATTTGAACTTTGCGACATTGTG
TTTTCAACAATTTTATTGGAAATTGTCACTGTTGATGCTATCGAAAAATGTGGCTGCAAT
TTTGGTTGCGACTTGATAGCTGAGACATCCGAAACCTTGATGTTTCAGTCGCAATTTCAG
TTGTGATGTGGTGCCGTGACCTCCAAAACCTTGATGTTACCATCACAGTTGTTGCTGTGG
ACTGCTTTTATAACCTTGCCAGAGAGTGGAAATGGAGTGCAGTGAAAATGAAGGGATGGA
TTGAGGAGAGTGGCGATAGAGATCTTGCAACTTTGCTTTGTATGGATGAAGCTGTGAGCA
ATAAGAATTCTCGTTTTAAGACCGTAAGGAGTGAGGTTTTGAATTGTGGTTGTGGTGTAG
TCGCGATGTTTCATATTTGGAAAAATTTTCTGATAAATAGACTGCAACTGCTGTTGCAAT
ATGGTCAACGAGACCTCAAAAACCTTGATTTTGCAACTGTGATTGTGGTTGTGGGTTGCT
ATCTAAAACCTTGCCAAAGTAGGGAAATAGAGGGCAATGAAAATAAGGAAATAACTTCCA
TTACTCATCCACGAGTACGCCATAGTCAATGTGGAAAAATGATAATTGAGGTCTTACCGT
TTTGCTTTGTATGAGTGAAACAATAGGAATAAATAATTCCATGCTTGCTATGCTGCTATC
CGTTGAATAATTTTAAGACATTGAAGAGCTAGGTTTAAGTTGTGGTCGTAGCTGGGTCAC
ATCCTAGATTTTGCCGAAACTAGATTGCAGTTGTAATATGGCCAAGGAGACACCAAAAAC
CTTGATTATGGACCGTTTCTAAAACCTTGCCAAAGAGTAGAAATAGAGTGCAATAAAACT
GAAAGTTAAGCTAATTTCATCCGTTAGAAAAAAGGAGAGTAATGATTGGGTTTTTTCCCT
TTTGCTTTATATGACTTAAGGCACGAGGAATAAAAATTCCATATTTACCACTTATTTCAA
TTATCTATTTAGTTTGTGTTTTTTGAACTGTTGAATAAGGGAGGAAGGTAGGTGGCCTGC
CTAGCTGTGTGTCCAATCTTCAACTTTGTCACACCTGATCTTATTGGCTTGGTTGGTGGT
GCCTAGCATATGTGTTTTTCCTTTAAAAGAATCTAGTTAAGTGTTGAACTATGTGTTCAT
TTGTGGTTCTTTTTCATACCTTGTCATTTCCTACGTTCATTCTGTAAAAAATACGAGCAA
TCTGTTAAGGCTGGTAACTGATCTAATTCTCTTACCTGCTGTGTTTTCTTTGTAACTAAC
CACTAGTGACCAGTAAGCACACTCCAGTACTCTCATCAGCAACCGACTGGCTCAGGTTCA
GTTTCCGGACCTGTTTCATAAGACAGAAAAATAATAATTTGATTAAATTGAGAATATTTT
CCATTCTTTTTGTTTATATCCACAGCCTTATTGTGCGGAGGTGGGTTGGATTATTGATAA
ATATTTGCAGAAGTTTGTTTCTTACGTGAAGCCAGCAAATACATCTGTGTAAGAAACACA
TGTCGTTAGATCTGATAGTAAATGAGCTGAGTTACTGGGTGTCTTTTCTGCAGGGGTAAT
TCCCTTAAGGATCCAGCTTCCAAAGCTTATGATCAGGTGTTTGCACCCCACCATGGTTGG
GCAATCAGGAAGGCTGTTGCTGCTGGAATGTATGTCCTTCCTACAAAGGAACAACTTTTG
AAGAAACTCAATGAAGATGGTAAGTAGAGGATTTGGCCTGCTTGCACTTTTATTGGAATT
TAAATCCTGAAAATAAAAATAAAAATTTAAAGTGTGGTTGTTTTTAGAGCTTGAGCAGGG
GAGGCAGGCAGTGTGAGATATCATTTTTGTGAAATCTATGCATGACGAATCAGGAATGGT
TAATCATTTTACCCTGCCTATCGTAAGTTAGCGGTTGCATCTCTTGTTTAACCTTGAAGT
TTGTGATAGTGATCTCAGTCTTACCACCCACTTTTAGATGATATAGCTTTCCCTCATCCA
ATGTTGCTTTGTAGCCACACGTCTATGAATGAGTTTGGATTTCAGTTGTGGAGCATTCAG
ACCAACTTTCAGTTTTTATTGAATATTGTGCAAACATGTTTGGTATTTTTTAGATCTAGT
TAGAGAGAGGAAAAGTTTCACCACAAACTCATGTTGATCTAAAAACTGCAATGAATTGTT
TCTTTTCAACTCAAATTAATTTCCTAACTGAAATACAAACGTATACTATGTACTTAACAG
CTTGTAGAAGCATAAAGATTAAAACGAACATGATATCGTTTCTATTCGTTTCATCATATT
GTTTCTTGTGGTTGTTCTTTTTACCCTTCTTTCTCAAAGGTAAATCAAGTCAGTGTACAA
GAATAGGGAAAGGGCAAGTCATGTCAGATATTACATTATTCAAACTTGTCTAGTAAATTG
AAGTTGACGTAATTATGATGTTCACTTTTCTGTTGTATTTTTTATTGGAATCTTTGTTTC
AGAGGCGACAGCAAAAGTTCACATGCAAAGTTACGTCACTGCATCAGCACCTCTAATCCA
ATACATCGACAAACTCTTTGTTTCTAGAGACTTGGGAATAGATTGGTGAATCTTGGATTG
TAATTGAGATTGTACAATATGATTTACTGTTAATTATATGGCATAGTTCTTGTATTAATG
ATTACTAAGTATTCATTTGTTATAGAATTTGTTTATATTGCAATAGATATTATAGGCTAT
TGAGATGGTACCTGATATTGTCACTGAAAGGTAACGGTGGCTTACGAGTAAGCTTTTCCT
TCAGTTTTGGAGGATTACTTTGTGAATTGATGGGTTAATTGATAATGTCATTTAATTAAA
GTAAAATAAAAATGGTAATGTTTTTCTGTCAGAAAAATGGAGTCGTTACGGATCCGGCCT
CCCCATGTTTGGAGACTATGCTTTGTTTTTCGTTTGAGGTGTTCAAATTTAGTTTAGGGA
ATAAATTCAAATTGGATTGTCTTTAAAATATATCAGTATATTAAAGTTGTATAGAAACTC
TGTTTTATAGCCACAAAACTTGATTTGCTTTTTCTATGTATACGTATAAGTTTTCGACAT
GTTTATACGTTTATTTTGAAAATAATATCAAAAAATATACTATAATTCTTGAAAATATAA
TAGATATATGATTGTTATTGTAACATCCCGTTTTATAGCTTTTAAACCATTAAACAAAAC
ATCTAGATTTTAATAGTTCAGAGCAGATGATGACATAGGCCAGCATAATCTAATACAGTC
ATCCAAAAAGAAATACATAGGCTGATCACATGTACAGTCCACACCACTAAAAGGTTATAA
AATATCCTAAACATTCACTAGGGAAAACGGGTGACTACAACAGCGGAAAACGCCCTGGGA
ACCCATTCAACGCCTGTCCAGGAAAGGTATATCTTCGCCTGTATTTTTATCTGCTCACGC
CATTCGATAAAGACGATCATAGCAAAAGTAGAAGACACACAGAACACCATAAACACTAGA
AGGGTAAGCTAACTTGAACAAAAAGCAAATTATGCAAATTATTATGCTAAGATTGAAAAT
AAACTTTTATTACACAATCGATTCAATCATCAAATTAATCCTGACCACAACACCACACAT
CAGTCTAGACTCGATATCCGGACTATGTAAGCGGCATTGGAGCTCTTGGTGACTTGCACT
CAAGATGGTTCCTAAACTCTGCAGAGCTTTAGGCACAAGGGGTATTCACCCAACCACTCT
CAAGGTAAATCCCATCACCTCTATGATGGATCGGAATCATAGACCAGGACCTCCTGCTAC
TTCCCCCGACGTAATCCATCATACTCTACTTGAGTCTTAATGGTTACTGGAAGCGTCAGG
ATATCACCAATCTGAGTCCTCATGCCCTTACATTTACTAAACCACATTCCTTAGGATTTC
CCTTGAAATCCTAACTCTAACATACTTCCATTCACATCAAGTTCACACTCAATTCCTTCA
TATAGTTTAACATACATAAGGATCACATGCATTATCAACCATCATCATATTAAAGCAACC
AACCAAGCATCAAGGAATCAAAAGAGTGGGAAAACTAATCTTCTGCAGGGAATCTCGCTT
AGGCTAGAGGGTCTCGCCTAAGCTAGAGAGGTTATCTCGCTTAGGCGGGCTGCCCTCGCC
TGGGCGAGAGCCCTTACAGTGGCAAAAAGAAGTTCTGGGCGAATTCTCGCTCAGGCGAAG
CTGGCTCGCCTAGACGAGAAGTGATCTCGCTTAAGCGACTCCAGCTCGCCCAGGCGAGAT
TTCGCACAATGACAGGGGTGAGCTTCTGGTATTTTCGCTCAGGCGAGACCAACTCGCCTA
GGCGAAACTACCAGAAAACCCTCCCTGTTCTGCACATGCAAACTCGCTCAAAGACCATCC
CCACTCAATTTCATACATTAGCAGTCTCAAACATCAATTACACAAGCAATCATGCAATTA
AAGCACTCCCAAACACAATTCACACTAAAATGAGTTACAAAGTTAGCTTCCCTTACCTTT
TTGCCAAGAATTCAATTTAGCGGAACCAAGCAAACTATGAGAGAGCAGAAGTTTCAGTTG
GACCTAGGAGAATCCACCACCACGACATGGAGAAGGAAAATTACGCGGTCAGGACCAAAA
CACAGAGGTTAACTAGTGAATTCTAGTTTGGAAATGGACTGAGATGAAGATGGAACCTAC
CTAGGAGAATGGGGGCCAAGAGAGGAAGCGGCTAGGAATCCTGTTGAGCTGATCCTTCGA
GAATCTGAGTACGAAATCAGGCACAAAATGAGATAGCAGAATTATGGAAAAGAGGTTGGA
AGGGGTTTGGACAGCAGAAAAGGTGAGAAAATGAGAAGGAATGGAGACAGCGTTCCTGTT
TTTATGAAGTCATGAAAGAGGGGCATCACAGTTATCGTGTGAATTTGAATTAAAATCATA
TGTATTAAAATTATCAATATAAAAAATTAAATTATTATCATAATAAAAATACAATTGTTT
TATATATTAGATATTTTATTAATAAGTATCGTATAAGTATTCCAAAGTATCCGATATAAA
TACTTGTTAGATATAGATACATGATTTAAATTAAAGTATCGGTGCATCATAAATTTTTGT
AAATGCAAATTTGTATAAAAAATTTAAACCAAAATTTACTTTGCCAATCTTAATACTAT
>NODE_17_length_5445_cov_51.040955
TTTAGAATTTGTACTATATATATATATATATATATAATATATGTATGTCAAAATCAAAAA
CTGCTATGTATGGTTTTACTGTTACACTTTCCTAGCCTTGTAATGTACAACAGAATCTTT
GAGGGAAGACGAAGAAGATGAAGATGAAATGCCAGAGCGGCTAAACTCGGCCTTGTCCTT
GCTGAAGGCCTTGTGAACATCATCTTTAAGCTCCATGAACCGTGTTCTTTTGATTCTCTG
CTCTTCTTGAGTACCCTTTTCAAGATAAAACAAGTCTGGTAGATCATCCTCCATGAACTT
GTCCAACACTTCTGAGCAGTGTGGGAAGTATCGCCGCCCCATTTCCACTGTCACCACCAC
AACATACAACATAGATTCAGAGGTGTAGTCACAAATATCATGCAACTCGGTAGAAATTTA
CGAAACCAAACAAAAAGATAAGATTTCTGGAATCAAGTTAGAGTTAGAGTGTGCTTGTTT
TTCTTATCAGCAAATGTTAGTTGTTAGTTTTTATTAGTCGGGGAGTTGAATCTAATACAT
CTCTCACCCTTCCTTCAAAACCTTCAAATATCTCTCAAATGTTAGTCAGAAGTTAAAATC
ACAACCTCTCTCATCTCGTTTTCAACTTTTATCACTAAGTCAACCTTATAGCTTCGGTGT
GCTTGTTTAGTTCTGTAAAACCAGATTCTATATGCTCAGATTCAGGTGAAGGAATTTATT
TGTTAAGAGCATCACTAGAACAAATTCTCCCTTGAGATTCATACCAAATGCTATATTGAA
GAAGAAAACACTGCTTAATTACTACATACAACAAAGCAAATCAAAATCTAACTTTACAAA
GACTGCAATTACCTGTCTTCATAAGGGCCTCCATTCTAGAAAGAAGTCTTTTATTTTGCA
CTATGGGAGTCTCATTGAGATCAACCTCCCTCAAGTTTCCATTTGAATTTTTTGAGTTTG
ATGCAGAGAGACCAGCAAACTCCGATGTTGTCTCAGCATGCGCAATGTCCATGGCAAGTT
TGGCTTCTGAAGGGAAGAAAAGCCTTGCAAATGCCACTGCAGTAGACAGCAAACATTTAC
TTTTTCATGGTTTGAGCATAAAACAAGTCCCATAAACACAGTAAAACATTAGATTCTAAA
GCACACATGAACTCCTTTAACAAATGATGACAATTCACAGAACACAAGCAACAAGTAATC
TCATAACATACCTCTGTTCTCAAGGTATAGTAGTTTCATGTGGAGGTCATCAGCCATGGT
ATGGGAAGAGATACAAGCATCTCTGGCCAGTGGATTCCTCCGCATTTCTCTTTCGAGAAC
ATCGATGCATATCCGATCGTTGTTTGTTTCTTTTCCCTGTTCTGTTTTCGCATGATAATC
CTTTGGCCTCGTCAACCTTCGACAAATACTCACAGCACTCTGACCATCAAAAGTCAAATC
TGATGCACAAGCCCCTTTTGTAAGCAGCGATACTATAATAGAAGCCTCTTTCCTCATAGC
AGCAACATGAAGCACTGTGTATCCTCGAGAATTCCGAAGATTAACATTAGCCAGTGCCAA
ACCAAGAACCTCAGAAACAACCTTGGGGTCACAATAGGCTGCAGCGTAATGAAGAGCATA
GGCTTCATCTAAAGTAACGTTTGACTCATTTAGAAGAAGTTTAACAAGCTCAACATCATC
GGAGTCCAATGCCCTGTGTATTCTAGTGATTCGTTTCAGCGACAAAGCATCCAATTCAGA
TGCATCATTTTCGACATCTTGCTGAGGGTTGTGGCGCAGCAATTTCACTTTTCCTGAGAG
TTCATGCGGAAGCTCTTTGTCGATTGAAATCTGGTCAAGGTCTGATCTTGCCACCCTATC
AATACATTGAGTGACAAGTTGACTCGATTGACAATGGAATGCAACAGTGAGGATTGGAAT
CACATCTTCCACAAGAGCCTTTCCTATAAAGTTCAGTAGACGTCGCTGCAAAATTTAAGC
TATTCATTACTACCTTCATCCTTAATATAAAAGTACTTATGTATAAATTAGATACTTCAT
TGACAAGAATCAGTAAAATGTCCTAGTAACAGACACAAATAAGTGTCAAACACGAATATG
TGATCCAAATTAAAGTTTCGGTCCATCATCGTAGCTAATGATTTGTTTAAAATATTATAC
ATTGAAGCATTCATTAACGTGATCAAACATAGAATATACCTGGAAAAGTGATACCAACTC
TGGTATTTGAAAAATGGAAGAGGCATACATCAACTCCACAGCAAAGTTAATTGCAGGTCT
ACAAGCATCATGGGCACATACATTGTCAACACATGTAGACACCTCCATTGGAGAGGGCTT
GAGTTTACCAGTATATACATATCCCAAGAATATGAGGAAGGCTTCATATCCAACCTTGCC
ATAAGGCAACAAATCACTCATGTTATACTTCAACTTCCCTTCTTTTTCTGATGACCCCTT
CTCTTTCTTGAATAATTCATGGAAAAACTTGCTTCTAGAGGCCAGAATGCATCGATGAAC
ACTAACTGGTATTCCTTCTACGATGATGTCAGCATCACTATAATCACAGTCAGATTCAAT
CAAAAGCTGCTCCAAGTGGGAGCTAAGCTTACTCAAACTGATAACCTCAAGGTTAGGTCC
AGGGTCAGAGCCGTAAGAAGAGCAAATGTTGTGGCTAACTGAGCCATTTGATAAATGGGA
AGATGAAGTGAAGCTCAAAGAAGATGAGGGTTCGGCTGAATACGCCATTTGTGAACAACT
TGAGAACCTTAATGAGCCTGTAGCATAGCTTCCACTCTCAAAAAACCTCAATCCTCAAAA
GTTCCTCAAAGATAAAGTCCCGAAACCGTTTAACTACCAACTGACGAATGGAATATATGT
AACTCAACAAAACCCTGAATTCCCCAGCACAGACTTCCAAACAAAAACAACCTATAAAAA
AGGAAAGTATATATGCCGTGTAAACGGAAAACACTCTGTATAAGTGTTAACTACAAAATC
TAATGTCACAACTCACAAGACACATGACATCTGATCCAACCTCTCACAAGATTACTTAAC
ATAAAAAACATCAGATAAAGAGAGTCACTCTATCTCAAGAAGTCCATACACAGATATGAA
AACAAACAACACAAATATCTTATATCTCTGCAAAATTTCAGCACCGGGAAGGCGCAAAAG
GATCTAAGAACCCCCTTGTTCAAACTTCCAAAGCCACCAAAACAGCATAGCCAAACCAGA
CCAAACCCAGAACTGATCCCAGACTGAATAACCGAAATCGGCAAATAACTTCAGTAAAAC
ATCAAAAAAAGACAAACTTTGGTTTACACTCGGAGAGAGGGTCAAGGAACAGCACCACCC
CACAACCCAATACCGGCATCAGATCAATCCAAATCAGAAAAAGGTTCGAACTTTGATGGC
AAAACGAAGAGAGAGAAAGAGAGGGAATCAATCACCGTGCTGTAAGTCAAAGCATCAAAT
ACGAGGAAGGTTCGAAAGGGAAACAAAGGAGGTGTTAAGGGTGTATGTTAGCAGAGGGAG
AAAGAAAGATTCGGAGACGAAAGGGCAGCGATAATGTCACGCGGCTGTGAAGGTGAGGTA
CACAGCATCCCCGAAGTTTCGTCTTTCGTTGTCAAAAGAAAGAAGAGAGAGAAACAAACA
GTGTTGTTGGCGTAGATGATTCAAAGCCTTCTCTCGCTTTGCGTTGTGTCCACAGAGAGA
TGAAGTGGTTTGAATGACGCCATAGGTGACGTCATCGTCCCCAGCTTGGGTTTGCTTGCG
TTGAATCTGGCGTCACCACCACCCTTCTGCACACAACTTTATGCCTTCCCTAACCAATCT
TGTGCACTTTAATTCCTTTCTTTTTCAACATTTTCTTACCATGATGAATGATTAAAACAA
ATAAACAAAATTTACAGAAAAAGTTAAAGACTTTATTAAAAAACACATACCAAATGTTAC
AAAGGGTATTGCAATAATGGTGTTTGGGCCTAAACCTAACGCTTGTTCTATTATGGCATG
TGAAAATGAAGATTACTGAACTTTGCTTTCACATCTTTCCCACTTCCCATTTGGCTGTGC
TAAGTCTTGTCTGTGGTGTGAATGATGGAAATAATACCTTCCGCCTTTGCCGACTCTACA
ACTGCACTGCATCTTTATTCTTCTTTTCTACCTTCTTTAGCTTTCTTCCATTTCTGTTTA
GTATAAAGTTGGAGGTTGCATCAACCATTAATGGCTCTTTGCTCTCTCTTTTTTCTTATA
TTTAATTAAAGTTCAATCTCAAACCATCATATTTAATATAAAACCATTATCTGAAGAAAG
AAAAAAAAAAGATTTTACGAAAGAAGTTGTCTGAATGGACTATAACATTTATATGTCTAA
GCAAATGGAGATGCTAATTAACCTAACTGTTATGAAATGGCATGTGATGTGAAAATGGAA
ACAACTCATAGGTTGCTTTCACATCAAAACTTGTCATTTCCTTGTGGTGTGTTGAACCTT
ATTGATGCTATGGTCTGAACGTCATAACAAAACAATACCTTTTGTCGTTCTCCACTCTGC
TGCACATCACCCTTATCCTTTCTCTACTACGCAATTTAGGTTTTATACTGTATTTGATCC
GCGAAAATATTTTTAATTATTAGAGTTACCACTAATTTATAATATTGTTTCTTGAAAAAT
TTTTGGTTCGATACTTCATTGTAATATTGGATGTGTTACATTGAATAAATATTTAAAAAC
TCTTGATGTTTATGTGTGTAATGTGAATTATATTAAATTGTATAAAATAATTGGATATGA
TATGTGGGTCCATATTTGGTGACATGTTATCTCTATTATTGGTGTAAGGATGACAGTGTG
GTTCCAATTAAATATTCAAACCACATGGTTCTGATTATTGATTGATATATTAAAGAAATG
TTATTTTATGGAATATGAAACCATGTTTTTGGACTCGCGTGCAATTATTTACCATCTTGT
AATGTTCTGATTATTTGTATTCATTGGCATATCTGATTTTGCATTTTGCAAACTTTGTTC
TAGAGAAGGATTTGTGCCGTTAGATTCGATCTTATGACTATCTGAGAATTTTTTTTTTAA
ATAATAAATGCGTCAAAATTTGAAAATAAAAATGGTTTGTTAGACTCTTGTCGGATTTGA
AAAAAAAAACACGGCAATGAACACCAGAATTTTAAGTTATTAATTGAGTTTAATAATCAT
GAATTACTAATTTAAAATAATTCGAAGTCCTCGACCGATAGAAATACAGTTAATATGCTT
TTAAAATAACTATTGTACTAAGAAAAACTACATATCATGAAAGTTAGCGAACTTAATACT
TAATAGTTATGATTGGAAAACACTGAGTATTTTCCTATATTGTCTATATAACTTTTTTTT
GTAAATAATTAATGCACTTTTTTCTATTTTGTTAGCCGTTCGATTAAAAAGAAATTAATT
ATTTCAATAAATATATTTT
>NODE_18_length_8796_cov_54.813778
ATATATATATATATATATATATATTTTATATTTATACATTTATTTATTTATCTATCTCTT
TAGAATCTCTATCTCTCCAGACATAGTGGCAATTTTGTCAGGAACCGCAGCCATCCATAG
TTTGAAGAGTACAACCTTGACCTTGCAAGGGCTTTCCTCCATCTGTAACAGGTTTACTGA
GAGAGGTGCGTGTATAGTTAGTACCTTTTTTGATTTTTTGTTTGTTTGCAATTAATCCAC
GTTCTTGGGATTTTTCATTGTAGACTAAAACCTTGTGGATGATATGTAATTCTGTGTCTT
TTTTATTTTCATAAATGGTTTGTACTTGACAAGTTTATGATTCGGGGATATCTATTCGTG
AATTTTGGACTTCAGTTGAGTTACTTGTTTGATAATTGTGTTTATATAACATAGGTATAT
TTTTGTAACCTTCTCCTGTTGATGCAAAACATCTCAAATATAAATTACCATGTTGCAGAT
TTTGTTGTTGTTGTGAACTTGGCAATGGAAGTTTTGCTGCCAAAACTTCCTTCTTTCAAA
TTTCCAAGTCCCAGTCATTGCTGCTCGATCACTATGAGCTCATCAATTGTAAGATTTGGG
TTGCGACGTGTATCGTCTCTCTCTGTTTTTGCATCAGCTGTCAACGAAGCAGTAGCTGAA
CCAGCTGTTGGCTCTCCATCTTTGGGGCACTCCACCCGCCCCCACTTTCCTATACTTCAC
CAGGTGTTTTTTTTATTGCATTTTATCCTCAAATTCGTTTTCCTTAGTGTAGCTGTGAAA
TGTTTTGGTTAATCCAGGTTTGAACTTTCAATTTGATTACTGTATTACAAATTTAATTCT
TGAGGGATGGACAAGCTTAGACCCTCTTAAAAATAAGAAGAATATGTACTGCAGAGATTG
AAATCTTGAGGACGAGTCTCAAACACTCATGGCATGTTTGGATTCTCATTTGAGATCCTC
ATTTTTGTGTGGAACCACAAAAGCAACAATGAGTTGCTTCAATTCGATGCCACAGAAGTC
AAGGGTTTTTAGTTCATCTTCCCCTATTTTTGCTAATGTCTCAAGAAGTATTAGAGTGCA
AGTCTAACAGTATCATCTATGCCTTGTTGTTTTCTGAGCAATATGTTGGCTTATTGGACA
AAGTCTATTAGTTTTTCCCTAGTCAAAGTGAAGTCGAAATATCTAGTCTTGTCATAGTAT
TAAACTATGCCTCACTCGCAGTGAAATTGTTTGCCTTGTTTTCTCTGTGCAAACTAGCTC
ACAAATTTATTAATTGTATACTTGACATTTCCTATGTTGTTGTGACACATATTCTTAAAA
AGTAGACTTTAAATTTAACTCGATTTCACAAAATCAATTTGTAAGAATAGTTTTCCAATG
GCTTGCATGTTATAATTTGATCATATCTTTAGTATCTCCAACACAACCCTCATGCGAATT
TGTTAATTGTATACTTGACATTTCCTATGTTGTTGAGTCACATATTCTTAAAAGTAGACT
TTAAATTTAACTCAATCTCACAAAATTAGCTTGTAAGACAAGTTTTTCAATGACTTATAT
ATTATAATTTGATCGTATCTTTAGTCAATTTAGGATCCCAAGACACCCCTCATGCTGATG
ATTTGACATCTTGAACATGAGATTGAATATTTGCAGCTGGTTCAAGTAGCTCAATAGCGG
TTTACCCAATAGGCTTAATAAATTTTACTGGCATAGATCTTGATAGCATCTTATTGTGTG
TTACTGTATATCAACTAGTGGAAGTTTGAACATTCAAGAGGTTAGATTTTGCTGTTAGGT
GTTGCTTATACTTTTTGCTTCAGTTATATACGTTTTGCTTATAAGGATTGCCTATACTGA
TTTCCACCTCAACTTACTATGTGGAGCGACCTAGAAAAAAAAAACTTTCAGTTATGCTTT
TTAGGCCTCACAGTTCTACGTCCTCTTCTAAACTAATGTAAACATGTATAAGCAGCACCT
AAAAACAAAACCTAACCTCATGAACATTAAAACATCCACTTATATACTATAATTTAGCTG
TTTTTCCAGATGATGTGAGATCTCCAACACATACTATGAAAATTATGATACCTTACCTCA
CTCAACAGGAAGTAAATGGCTCAAAACTTGTTTACTTAGACAATGCAGCAACTTCTCAGA
AGCCCACTGTTGTATTGAAGGCATTGCAAAACTATTATGAAGGTTACAATTCAAATGTGC
ATCGGGGCATACATTTCTTGAGGTACTTATTGTATAATATTTGCTACACATGAGCAATTT
GAGGACACTTTATTTTAATTTCTTGCTTTACCGGGAGGTAAACAGACATACAATTTATTT
GCGGTATGACTCAAATAACCTATTGCTTTATTGTATATAATTTTTATCGATGTAGTGCAA
AGGCCACAGACGAGTATGAATCAGCCAGAAGGAAAGTTGCATCTTTTATAAATGCTTCTG
ATTCTAGAGAGATTGTGTTCACAAAAAATGCTTCTGAAGCTATCAATCTTGTTGCTTATT
CTTGGGGGTTGGCAAATTTAAAACCAGAAGATGAGGTATTTCATTATAGATTTATATTTT
TAAAATTCACTTATTTGTTCTACTAATTCTAAAATTATTTTATGCATTCTCTTAAAACTT
GGAGAATATTAAGGTTTAATTGAATTTATCAAAAATAAATTTTTTGAAGTAGAAATTTTA
ATTGCAGGGTGAGACATTTGGGCTTCTTTTTTTAATCATTTAACCCTGTTGTTCTGTATT
TAGCATAAGCATAATGATTTTTGTTCATGCCTCCATTGTGTCCAACTTGTGCACTTGTAA
AATCTTTAGTTTTATATACTATTACAGATCATACTTACAGTTGCTGAGCATCACAGTGCG
ATTGTTCCTTGGCAAATAGTAGCTGAAAAAGTAGGGGCTGTTTTGAAATTTGTGGATTTA
AACCAAGATGGAATTCCAGATATAAGCAAATTGAAAGATATGTTCTCACGGAAGACCAAA
ATAGTAGTCGCTCATCATGTTTCAAATGTGCTTGGTATGTTTCTAACCATGATGGTTCAC
GTTGATAATTCCAATTTACTTAATGATACCTTGATTTATGCTGTTGAAGATCAGGTGCCT
CCAGGATTAACTTTGTAGTTTTTCAACATTGATGCTCATTGGTTCATTAGCTGATTTCTA
AAGTCACTCACTGTTTCACAAAAAGGTCACTAGGTTTCAAAGGCATATATACTGGAACAA
TGAAAATTTGACTGCCTTGAATTTATACTGATCTCTGAGCTTAATTGAATTAATCTGGAT
CAAGGGGAACAAAATGAGGGGGTTTTAAAATATATGAAAGAAATAAAAATTTTCCAAGTA
ATTGGAGGATCCTAGACCCTCCTGATACAAACTGACCAATCTAATGCCACTCCCTGTACC
TACCACTCCTATTTAAATTCCGTCCTCCAAACTAGCAAACTCCAATTATTTATTCTGTTA
GAATTCACAGGATTTTGATTCCCTTTTGTACACCCCTTCCTTCTGATATAAACATTCATA
GTTGGAGGTTTGTTATTGATTCTGGTTTCAAATTGATGTGGTGGAGAGCTTATGCCTGAA
GGTGAGGTTTCGTATTTCACATACATCTTACCTGAAACTTGTGTTCCTGCATAAGTCCCA
TCAGGTTGGGAAGAACAGTCCATCCCATTCTCACAGTGTGGACAAACTGGGTACTGATAT
TTATAGTTTTGAAAGCTAGATCAGACCTTATTGTACATCAAGAAAATCAGTGTCCCATGT
CCAGTTCAAATAAACCACATGAATATTACTGAGACCTTTTTGTGACAACAAAACATTAGA
ACTTAGTGCATATATGAATTATCACAACAGTCCCCCAATTCACCACCCTTTGCCCTTTCA
ACCTGTATTTTTTTCGTATTTACAATAGAGTGTGTAGCTGAAATGAGTGAGATTTCATAC
ATTTTGTACTCTGCTTTTATGTAGCTTCTGTCCTTCCTATTAGAGATATTGCACAATGGG
CACATGATGTTGGAGCAAAAGTTCTTGTAGATGCTTGTCAGAGTGTTCCACACATGGTGG
TTGATGTCCAGAGCCTTAATGTTGATTTTCTTGTTGCTTCTTCTCACAAGGTAGGATTGC
TTACATGTTTTTGCACTGTAACTATACGAAATAGTAATAAGTTATCAAACATATGTTTCA
GATGTGTGGGCCTACGGGAATTGGATTCTTATATGGTAAAATAGACCTCTTGTCTTCCAT
GCCTCCATTTTTAGGTGAGTTATTAGATGTGGTTTACTTATATCTTCCCATCAAATAGAA
ACAACCTACTAAAATGCAATAAAATAAAATAGGGTTGTTTGGTCTGAAAAAGCATTTTCT
TTTTCATTTTTAATTATGAAAATGTCACATTGTTTTCGTATGCTTGTCTTTTTCAAATAT
TTGTATAAGAAACAATGAGAATTTTTTTGTTTGTTTCTTGTTTTCGTTTTTTCCTATTCA
ATCCTTTAAAAATAGAAAGGAAGTAAAACAATATTTTTATTGTAATTAAAAGTGAAAGAA
GAAAATAAAAATAGAAAACCTTTTCTCAAACTAAACAGCCCTTAAAAGTTCCTGTTTTCT
TTGGCTCCATGTTAATGAGATTAACTTTTGAAGTCATGTATTGCTGTTAATCTCTACCTT
TAATTGGATTAGGTGGTGGTGAAATGATTTCTGATGTATATCTTGATCATTCAACTTATG
CCGAACCTCCTTCCAGGTATGTGTACGTGTTTTTGGTTTGATCAAGGCTCGGCTTTTCTT
AGTAGACAATGTACATCGGCTTGGGTAGGGATCTTAAGTTTGATTCCCAATATACTAAGA
AATTATATGAGCATTAATGGTTGCACTACCTTTTATCATGTTTTTCTTATATTCTTTAAA
AATAACTCGCCATTACAGTCCATCACTACCAGCTTTATTCCTAGGCTATTCTATCGACTG
GCAAGTTCACTTGAAATGATTATATATCTTAAATTTTCTATGTATGCTTGGAGTGTCATG
CAATACATTAGTAAAGGCAAGAGATGATATGTGTGGGATTAAAATTTGAAAATTGGAAAC
GGGTACAAGGGTGATATTCTCCTCTGTGCTTTCTGAGTCTATTCTTCATCTCAATCGCTT
AGTTATTTTTTTTCACCTCCTCATTTAAATTTTTCTGCACTTGATGCTAGACTATTATCA
TTTGGTTTTGATTATTGATGTTTTGAAATTCATAAAATTCTGTGGACCTGGAAAATGATT
GCATCAACCATTTAAGTGATTGTTATTAATAATAGTCAGGGGATGGAAACGGTTTTTGCT
ACATCGCCCCTAGCTGTTTTTCTCCTCCCTCCTATGATAGTTTCTCTATTGTTGCATACC
AACAGTTTCATGTATCTTATTATTTGAGGCATTTTGAATGTCCTAGATTTGAGGCTGGAA
CACCAGCTATTGGGGAAGCAATTGGTTTAGGAGCAGCAATTGATTACTTATCTGGGATTG
GTATGCAAACTATACATGATTATGAGGTGAGTTGAGATTCAATCTTATAACAAACACTAT
TATTATTCAATGATGCATAACTTCTGGAGTTTACTTTTTACGTACTCTCAGCGTAAAACT
CTTTGACACCATATCCAATCTTGTGTTTATGCTTGACACCTCATTTAATGAGTTTGTGAT
ATGGCACCAGAAGCATACCTCCTGTTGTTTACATCAAAGCTTAATCTCTTGTACTACTGA
TATGGATGACAAATCCAGAAATGCACTTTGTTAGAAAAAAATAAACACTACAGAAAGGAT
CTGCTTCTCCCTTCCACTCCTTTATCATGGCAGAAAGCTTTTATCTTATTTAGAAGAACT
AGAGCTAAACCCCGATAACTACAATGAAACCATTGCAAAGTTTTAAGGGTCTGCCTCTCC
CAATGCCCAAAAATACGAGTTGTCTCAGTAATGACCTGTCTCTCCTTCCCCTATCTAACC
TATCTAACGTTTATATGCAAACATGCCTTATTCAAACTATCTAGCCTACCAACTGATTCA
ATGCTGTATTATGTAACTAACTAATGGGTACCTAACCTAAACTTCTAATGGGATTTATCT
AACAATTCTGCCTCCCCTAAACATTAACCTGTAGCAGCAGCAAACAAAGTTCTATGGGGG
TAGGCATGATGCTCAAGCCAAATTCTCATCACTGCAACAACACCAAAATATCATCAAACC
TTCTGCAAAATACAAAGTATAAATAATGTCTGTGCAACTGGACTGAGAATAACGAAATAG
TATGCTAATGCTAAAATCATTACTTGATCTAGGTTTTCATTTCTTGTCATCCTAGTTTTT
ACTTCTTCAAATGCCTGTTTTCTTCATTATTGGAATTTTCATTATTTGATGCCTCACTCT
TATTAGCATCATATTCAGAGTAATGCTGCCTTTGTCCTGCTATCCTTTAATATCATCAGA
ACAATCAAAATCACAAACTAAATTAATGATTTTCAACCTGGTATATCACTGAAATATTGT
AATATGGTTGGGATCACCTATTACACAGCTAGCCTAACTTATTTCACCTGGAGCTAAACT
TCCTTCAGTTTGTTGCATGATTGCAACCAGTGATGCTGATAGAAACTACTGGCAGTGCAA
ACATGTGACTTATAGGTCAACATTATTGTTTTCTTATCTATAAAATTTGTAATGGTTTTC
TGTAGTAAGATAAATTATATTTGTATTCTGTGAACAATGACTAAGCATCAAATTTTCATA
GGTGGAGCTTGGTAGTTATCTGTACGAAAGGCTTCTTTCAGTCCCAAATATTCGCATCTA
TGGGCCAGCACCTTCAGAAAATGTTCAACGAGCAGCTCTTTGTTCTTTCAATGTTGAGAA
TTTGCATCCCACTGATCTTGCAACATTTCTGGACCAACAGGTAAGAGCATAAATGACTAT
CCCCACATATGATTGATTATCTTGGTCTTGAGAAAGTTTATTCTATATAAACTAATTGTC
ATAAATCCTGAATTTGTGGAAGAAATTTACTAGCTGTTGAAGTTGTTAGGTAATTAATTA
ATAGTGTATTATCATTTCAGCATGGAGTGGCTATCAGATCAGGTCACCATTGTGCCCAAC
CCCTCCATCGCTTCTTAGGAGTCAGCTCAAGTGCACGCGCTAGTCTCTACTTCTACAACA
CAAAGGAAGATGTGGACTATTTTATCCATGCCCTCAACGACACGGTCAACTTTTTCAACT
CATTCAAGTAACCAGAATGTATTTTAATGTATATTAAATTTTGTTTATACGCCAATGAGA
GGGTTGTCTTAGTTGGTAGGAAAGCTGCGTCAATGAAATGTTCTTGAATTTCATTCCTTC
TATTGATGTCAATGGTAGGAACTAGGCATCCATTAATTGCAGTATTGAAACCTATCTACA
GCTGAACTTTTATGCATAAAGAGAATGCCCATAAGCATTTTAATTTTTTCCCCTCTTCAT
GTTGGAAGTTGAATGTTTTATCCATTTTTACTTTTTGATGGAATAATATTATGTCTAGTG
TGCTCATTTGTTTCAAATTTAAAAAAAATTGTGGAATTAATTTTAAACCATAGTTTGGAA
GGGTCCATGTTTCAATGTGTGAATAATAGAAGGAAATATCAAAGACTTGTAACACGGAGA
CAATTCATGACATTCTGATAATAATTCTAAATAACAGACAAACTTTGATCTGCAGAATGT
GAAGAACTTCTTGATTGTGCTTGTAAAAATGACACCTCTTGATTCCAAGGCCATAAATTT
CTTGGTCATTTAAGTGTGAAAAAGGGTATTGCTCTATTGATACTATATGGTGGTGGTGTT
CCCTGGCTCAAACATAATTTCTGCTTCCTATTATACTCAAATTTAGAATGAAATTTGAGG
TTGATGGTTGCTGTACAGATTTGTTATTTGTGGTAGCAAAAGATGTGGTGTCCATTTCTA
CTTGATGTTGGAATTCAAGTTAGAATAGTAGTCACAAATGTATTATTTGAAGGCGAGATT
ACCAGCAACTAAGAAGAGTTTTCTGCTTTCATGAGCCAATGCTGAACTGAGATGTTTGGT
GTCCACAATCTGCTTAAACTTGAATTTTGTGGTATAATGAAGTGATACATGTTGCGCTGT
ATCCTAATAGCTATGTATCCTAATAGCTATGAAATATGGTAAAGCATAATAAATAACAAG
TAAAAAACACTATAGAAATCATAATAAATAGGGTTGTAACTTGCATAATTAGATTCATGA
CTAATTAAGTAAATATGAAAATCAATTTCTGAAAACTTTGATGCGATTAAGTGTTAGTAT
TGATTGTGATTCTTCAGTCATTACGTTGCATAATTCCTTTTATTTATTGTTAAAGAAAAG
GAAAATGGAGTCAGGCTTGATGTAATTAGAGCAAGCAATACAAGAAAGGATAACAATGGG
ACGAGTGTGTGTTTTTAGGATCACATTTTCATTTTTTTCATTTGACCCGTTTCTTTACTA
TATATTAATTAAATATATTTTTACTACAGTTAAAAATTTCATATCAATTAGGAATTCGGC
TATATTAATCATATAAGTGGCGTATAATTCTTATCTGATTTAATGAAATTGAATTAAGTT
CTTAATAAGAAAATAACTATGGTGATGTAATTCTGAAATCTACATCTTTAAAATGTAATA
ATTAACTTTAGCTATTGATGTCTCAACAATCAAAAAACTTGAGATTAGAATATTAATCAT
TCAAAAAATATATATATGGATGGATGGATGGGTCTTGGAGGAAGCTGTAGTGAAAAATGT
AACAGTTGTA
>NODE_19_length_17539_cov_48.886253
ATATATATATATATATATATATAAATCCACAGACCAATAAACTTAAAAGTAATGTCATAT
TACCTCATATGACTCGTCTTTGGTTGAATTTTCCGGTCTCTTTCCTTAAATTTTTTTTCT
AAGGTTTTAGGTAATTATAACAAAATTTCAAATAAACGATTTTGTTAACTCTGCGAAACT
TATTTGAATAATTGGTGATAAGGGTCTCAATATTCAAATAAGAAATCAAAATTCACTCGA
TTAAAACTTTATATATTCGAATAAGTAAAGGGAAAAAAAAAATATTACATATGTTGTTCA
GCTATTCCTTCGGAACTTTAAACCTCATTATTAACAATAACACTAGTCAACAATTAGGAT
AATACGAATAGTATTTAAAATCCTCTTTCAAATTTTTCTCCAAGCCAATGAATACATCAA
CTTTAAAAATCAATAAATTACACCGTTTCAAGGGATTCATTTGTACAAACAAGATTAAGT
GTAAGCTAGGTTTTAATCATTTGTTAAGAAATAATTGCTAGTTATGATATTTTTAATAAA
TTTTATTATTAACTATTGTAAATGTAGAATAAAGTTTCAAATACACACTAATGGGTTGTC
CACTTCACAAAAAAAATGATACACTATTATTATTTACGACAAAAAAGTAATATGTCACCA
TGTGTTTGATTGTGGCAACATTACATAGAGTAGAGAATGCATGTTTAATGAATATTTATA
CCTTTAATTAGTGATGCAACAATCACCACACTCTTGCTTGTAGTGTTAAAAAAAATTATA
CTCCCCCTACTATTCTTTAAAAATAACAAGAGCATGCAGGTTATGATATCAATTAACCAA
CCACATTTTCAATAACATCATAGTCGACACCGTTATTTTATTTTTAATTTCATTATTTTA
ATAACGATCATTGATATGCTTTCCTTGTATTATTGATAACAAAACTATACATGTAAAAGT
AAATTAAATATAAGGATGAACTCCACTTTGAATTTTATACATATAAATATTGAATGCAGA
AATTTTAAACTCGTTGTTACACCTACCTACACAAACAGAAACACATGATAATGAAACTGA
GAAACTTTCTCATAATGAGATGCTCATTGTCAAGATCTTAGAGTTTATGAACTCCAATAA
TTATTTTTAGTCAACTCTGGGGTCTACTAGTAATTAGTCAATGACTATGCTTCAGGGACA
CTGACCTAGGCTATTCCACTGTTTTAGAGGGACATAAACCCTAAAAGGAGACAACAATAT
CTAATAGAATACAACAACCCAAAATGACATATATGATATATAGTTTTGACTGACAGAAGA
TCAATGTAATATAAAATGGTCTCTGGAGAGATTAACAAATGATAAATCATATACTAACAT
CTTCTTAATCTCATTTTTTCCCAAAAGTTATCTCTAGTTGGATTGAACTTTTTAATATTT
AGAAAGTTGAAATTAGTGAAATTTAATTTGTCTCAATTAATTTAAATGGGGAGAGATATA
AGATATGATACCACTTGTTAGGTTTACAAGTGGAGTTACTAATGAGACTTGAGTCCAACC
ATATAAGACATTGTCATCGCTCTCAACCCAAAATCTTAAGGTAATGAGTTTATGAGTCTT
TATTTTTATATAGTATTATACTTTTTCATTTTTATAATGTGGAACTTAGATTCACACATG
AATTCTTAACAATTTACACTTAGATTACCAACTATTTAGACCCTGAACATCTAACATCAA
ATCTTAACACAATAAACCTATAAGTCTTTTCTTATTGAGTGTTGCTTTTTCATAAATTTT
GTCTGATGTTGAACTTTTACCTTACAGTTCAACTTCTAACAAGGAAAATGTTTTTGTTGA
CTAGTTGTATGAGAAGGTAGCACGTTATATAAGAAGGTAGTAACGTTAGTTCTGAACATA
GACGTGAAGGTTGAAATGTGTGCTATGGAATGATGAAAGGAGAAAAAAATGAGAGGAAGA
AGAACACGAAGGAAAAAATAAAGAATTAATTTCCATCAGTGAAATGAATAAGAATTAAAG
AGCAATATATTTTATAGAAAAATAACAAGAGAATAATGCAATCAATGGTTTTAATGAAAG
GAGGAGGTTGGGCTACTTTTTGAAGCAACCTACCATAAATTTTTGAAGAATGGAATGATT
GCAGGACTTTGAGCTTTAGAGGGAGAAAAAGAAATTCATAGGCAGGTGAGTTAGGTGAAG
CAATGATTTCCCATTTTCCTTTCTCAAGGATTAAACTATGGCCAAAAAAAGCCATTGTGT
TTAGGACAATGGGAACAATATCAAATGCATCATGCAGCAACCCTTTGATGATCCTCTATG
CGTAGAAACTAGAAAGTGTGTGTCCTATTTAATGGTCAAAATGAAGAGGACAGTGCTTCG
ACCGTTGGAGAAAAAACAGCTTTCTCTTTCGGTTATTTTGACTTGAGACTTCAAAAAAGT
GAAAGTTGGAAACCAAAGAAGCCATCAACATATAAAATTCAAAGTGAGGGGGCCCCATTT
TGGACGATTTGTGAACCTTTTGTCCCCAACACATACCTTCATTACCTTCCACTATACCAA
ATGCTTCATTTGGTTTCTCCCACTTTAGTTCCATATTTGTGAAAATGAGATGCATTCATT
TTGTTAGCATTTAAGTAAGAGACCAATTGCATAAATGTCATGTCTTGTTCCTTTTCACCA
TCAATGATTTTTTCTTTCAAGTGTTGTCACATATGTTCCTTTTATATTCATAACCAAATG
AATCGTAATGGCGCCAAACCATTTTCTTTTTCTCTTTTTTTTCCCTCTTTTCTAGTCATT
GTTACTGCTTTTTTGAAAGCCATCAAACCTTTATTTTAAACTAAGGGTCTAAATCTTTGG
GTGGAGATAATGGGAAAGCTCTAGCACTCTGAGTCAGTGGTGGAGACCAATTATTTTCAA
CTAATCAGTTATTTTTCATTCGACGTCAAATTTTTACTCTTGATTTTAGAAACCAAATAC
ATACGTTTAAAAAAATCATTTTTCACCAATTCAAAATGATAGAAAAACATGCACTTAATC
TATTTTAATATTATATTAACCCATAGATGATAGTGATTCAATCACAAATTTGTATTATAA
ATAAATATTTGTCAGGATATATTAGTTTGTTGACTTTCAACCGACACATATTTGAATTGA
ATCCAAAAAAAGCTGTTTTAACAATAGTGAAAACAATAATAACTACGCACAATGTATCTC
ATTATTATAGTGCATCTTAAATTGAATTTTTATGGAATGCGTTGTGTCTGTCTTTCCACT
TGCATCTCATTTTTCAGTGAACTAATCAGGTGCAAATGGGCATAATGAAAATGTTAACAA
CAATTAACGTGAGTATCTTGATGTTTAAGGAAATCTTTATATGGGTCCAGATTCCATTAT
TCTCTAAGTAAAAGCCATTAAGGAGTTTTTTAATAATCTACTTTAACCATAATCTTTAGC
ATTTTAATATAGTATCTAAAAATTTCTAGATATGGAGTATTTTAGGCCATCCTAATCATA
ATTTTTTAAGCACACTTCACTATTATATTTCCTTGCAGATAGATATGTTGATAATGGGAA
CATGAATTTGACTTTAGGAAATCACTACGACTTAGTGGTCCCTTTAAAAAGCATAAAATC
TAGCTACAAATACAATAAGAGATGCCCCTCTTACTTTGTTCTGGCATCTTTTTGAAGCTA
AGTGCATTAGATAGTTTTGGCAATATTCGCCATTGCAGAATAAATTGGAATTCTGAAGTG
CTAGAGTCTCTAGCACATAAAAGGGAAAATTTGTGGCTGTTCACGAAAATATACAAAGTC
ATATTTTCACTGTCTATTTATTGTAATACATAAGGGTTCCCATCATTTCCCTTTTTCCAT
GCCCTTGACAGAGCAAACAAAGCATGTAACAAGGAAATCATGTTTTTTTGTCACAGGGAA
GAAAAGTTGCAGATATGATTAAACATATCTTCCAACAAAGACAGACCATGCAATCGGTTT
TATCCACCTTGTCCCCAAGGATCCCATAAGATCAAAAGGGTCAAAATGGATAATGCAGGA
CAATATCATGGGAGCACGTTTTGATTACATTACATTCATAAGTGCTTCTTTCTCTACCAA
ATGTTCCCTTTCTCTCTCATTCAAGCTTTTATCCATGAGTGCCCAACTACTTTTATTGTA
TGTACGGCAACTAAATACCTCACGAGAGCGTGTGCAGACGGGTGAGTAAAATATGAAGTA
ACAAATGTTGGTTTTTTCGAGCGAAAATTATTCTTACAACATCAAACATAAGACATGAGT
TAAACTCATAATAAAGAATTAACATTGCTTTTAACAAAAAAAACTTAAAATAATGAATAT
ATGAATCTTCGTACTTATATGAATCAAACTTACGTAAAAGATTAATATCACTTTTAACTC
AAAATTTTAAAATAATAAATTTATAGTTCTTTATATCTTTGTACAAAGTTCATCTTTTTT
ATTTTTATTTTATGTAGAACTTTGATTCAAACTTTAAGTTACCGAGGACAAAAACCATAT
AAATGACCTATTTGTTTAAAATTGTTGTGATTAGCACATGCCATGATTAAAATGAATAGG
TAGTCCATTTAATTATGAAAATTATGAAATGTAGCAAGATAATTTTGCAACATGTCAATA
CAAAGTAAGAACACCAGAGACACATATTCGAAGATCTAGTTGCTCAAAACTACCTCAGTC
ACAATTTTGTTTACTAATCAAGAAATAACCTTCCCAATAGATTCTCCATAAATTTATGAC
TGCTAGAAATAACCCTAATCAAATCACTATTATAAACGTATAATTCAAAGCACTAATATC
AAAAGTTTTATTCCTATATGCTCATTAGTGTATCAAATCTTTCAACGTATCACCTCATCA
ATATTAAAATTAAAAAAATTTATAAAGACTAAAGCAAAAGAAATAGTTTATCAAAAGTAA
AATAATGACATATATTATAAGACAAGAAAAACTTAGACTAAATAATAATAATAATAATAA
TAATAATAATATAAACTAAATATATGTCTTGAAAATATCATACTTACCTTAGCTGGGATT
AGAAACCAGTCCACTGCAGTGTGACCAGTATGGCCATGGCAACACCACGAACACTCGCAT
CTTCCATTCTCCATTCCCACACACTCCCACGCGCGCCATGCCGCTTCCGTTTTCACTTTC
GTTTTCCTTCAACTTTCTGCACTCTTACATTTTCCCCTTCCAAATTTCCCGCTAAATCTT
CTTCGCGCCTCACCGTCTTCTCCGCTTCATCCACCGACCACCACCACAGCACACCTCAAG
ACCTCGCCGTTCTTCTCGAAGTCGACGGGTGATTCGATTCCTCATTCCATCAACCTTCTC
TCTCTACGCTCCACGATTCCGTCTTTGTGTTCTGCTTCTCACACTCTTAAACTACTGTTC
TGTTGTTTTAGGGTTCTTATGGACGCGCACCGCGTAGGAAATCGTATTGCCTTTAACAAA
GGTTCGACCGATTTATGCATCCGCCGTTTACGTTGCTGTGATTCTGTGTAATGCGGTGTA
ATTTTTCTTCCTGTTCCCGCAGCGTTCGAGAGGCTGGGGCTCGATTGCGCCAACTGGACT
GAACCTGTCTATTCGGATCTTTCGAAGTGTGTTTGTTTCTGGTTATTTGTTAGATTAGAA
TGTTCTGTTGCTTATGCGTGCGTGTGTCAATTAACTTTGCCATTGCCACACCTTACTTTG
GCGTCGAGTAAATTGATGCTTTGAATTTCTTTTTTGAAGACTATTTTGATCGGTAAATAT
TGGAGAGTTTTCACAACTGAGTGCTGCAAGTTATGCAAGTGAGTTTCTCCATTGCTTATA
GACCATTTTCTAATGACTTTCCAGGAGAGCTGCTGGAGATGAAGAAAAAATGGTGTTTCT
GTATTTTAATCGCGTAAGTTGTTCGTCTTTTGTCTGTTTTTGCGAATGAAAAAAGAGGCA
TGTTTACTGATAATATCTGTAGTTTTCTTAGTTGCCGACATTAGTTAGCCATATTCTGTT
GTTGTATCTATAAGCAGATTGGATGGCCTGCTTCCTTACCCACAAATGAGCAGGGACTAT
TTGCTAAAAGAGTTTTGCAGCAAAAGGTTTTGTCCTTACACTTGATCTTCTTGATGAATG
GTATTAATTAGTGTGCTTTTCACTTTGGTGATTGGGGGGACTGAGGCATATTAAATGGGG
TTAGTTAACTAGGAATGCGTTATCGATAAAAACAAAATGGAAAAAGTTATTTTGACATCA
CCATTCCCAAATAACTACCCTTTGACACCAACTTTTCCTAATAAAATATTATTATTTAAA
TAAAATATTAATCTATATGAGTGTCAAATGGGAGTATCGGTGTCAAACTACCACTGGCAT
GCTAAAACTTTTCTAATTTCCGTGAACTTTGCTTTATAAGGAGGAAATATCTGTTATGCC
TCTCTAGTTTAATACTAAACTTTATTAGGACCACATCATATGTCCTAGCAGAGATGCCTT
TTCGTCTTCCCATTTCAATCATTTATTATTGGACTAGTCAGTTAACTGTCGTGGTTCTAA
GGAAAATTTAACCACAACTAATTTGATAATTAAGATACGGTATTATTAATTCTCGAACAA
TTGAGACCAATTCTTCGCTGAGTGATTAGAAAATATCAGTATGTGGATCTGCTTCACAAA
TGTATAAGCCTCTTAATCCCTTCAAGAACTTGTAAATTTTCCTTTTGGCTCCTTATTCAA
TCTCGTTATCTAAGAAATGTTTGATTCGGGCATTCAGAAAGGTGAAGCTCCTGTCTACTA
GCCAATTTGGATAGCTTATTTTGGGACAAAAAAAGCTTCAATCAAAAGATTAATGAGATT
TTGACAACAATTTATTCCTAAACATTATATTGTTCTCTGAATAAGATTGCTTCATCTAGT
GAATGTTGTTTTAAGTTCATGGATGCTTTAAATGACAATTATCGGATCCAGAGGATCATA
TGCTTTTACGTTGTTTCTTAGAATTATTAGAATAACTTGTCCTCAGCCCTTCTTCACCAA
ATACAAAAGTAAGAGGAAGTATAGATGGGAAAAAAATTTCAACTGGATGGGGTGTGTCTA
AGGTTTGCAAAACATGCGACTTTGATATTTAAGACCTAAGGAACTCAATTACCCTAGTAA
GCTAAAAATCCTTCCCCAGATGATTTTTCTTTTTACTCATATTTAGAAGTTTATGAAACT
TGGTAGAGAATCCTATTCAACTCTTGATCATATATTGGCAGGAAAAGGCGTTAGAAGAGT
TTGTGATGTCAAAAAATCTACCTTTACGACCTGGTCTTGAACAGTGAGTTATCTCGTATT
CTGTGAATATGATTGTATGTCTCATTATGTATTTCATATATGGGGAGCTACCTTTAAAAG
AGATCTATATTTATGGTAATTAGAGAACAAGATGTACATTAGCTAAGGATAGCAGACTCT
TTAAAATGTTTCTATTAAGTTATCATACCTAGTCATACTTTCATTTTGTTGGTCTGAGCT
AGTTGGTCATTCAGGTGGATTTTAACCACACTCGTAATTTTGACACTACTGATTTTTCAC
TGTTCTATCTTCGTGGATGGCATTTTTTTCTTCATGAATTAAACATTAACAGGGATATAT
TATTTCATCGAAATATTTGTTCAAGGCCCATGAATAAATAAGGATAATTTTGGTCTAGGT
GTTTTTCCCTAGAACTTATTTTGGTTTCCAATAAAATTGATATACTGCCATAGTGACTTA
AAGCTATTTGTAGAAGTCACGTGCATATTTCGTGTTTACATTCCTCTTTTTCTTGATAGT
AGTTGATCTTCTATTCATTTCTGGAAGGATTTCAATTTACAAAAGACAAATGTCCCATTT
TAAAATGTTTTGCATTGTTTTCATTGCCTCTTAATATTGATCTGTACTTCGATTGCTTAT
ATTAATTCTCTTGAAGGTTCAAATGTTACCAGGATATTTCATAAATTTAGGAACTATGAT
GATTATGGATCTTTAATCTGCTTATTTATATTCCTTAACACATAGTAATGTCTCCATTGA
CAGATTTATTGATGATGCATATAATGAAGGAATTCCAGTGGTAATACTAACGGCATACAG
TAAAAGTGGTGACAGTATTGCTGGGTAATTTTATTTAGCTCCAAAATCTTTCATGGCACT
ACGATACTAAGCAGGATAATAATTAAGTTTACTGATTTACTTACAAAGAAGTTTCTTTAG
GTGTTGTAAGGGGGTGGGGAGGGGTGAGGTGTGTGTGTTTTTTTTTTTAATTTTTATTTG
GGACTAATTTACATTTCAGGTCTTTATTTAAGCTTTAACTTTGAGAGCACTATTATGTTG
CTAATATTCCCCCCCTCTTCCTTGTGCTTATTGAACTTTTAGGTCCATAATGGAAAAGCT
TGGCAAAGATCGAAGCATAAAGGTCATTATTGTAGGGAATAAGGAGGTTGATCAAAGTTT
ATATGGACAACTAGTCTCGGGAAAGGTTATTGCTTCTGATTTGGATGAAGAGCTTGCCAA
GGAAGCCAATAGAGCTGGTATATACTTCAGTCATTGATTATGTATGTGCCCCCCTGCAAG
CATTTTTAGCACACAATGTTCTTTGCTAAGGGACCTTCCACTTCTGCCATTTTTTGTTAG
TTTCTGCTGAAAAACAAAGACTAGCGAAGGAGGTAGCATCCATGCTAAAATTGAGTGTTG
AGATTGATACCAACTCGTCTGAAAGGTTAGTTCATTCATCTCTAGTAATTTTCACAAAAA
ATAAACACAATATCTTGGTCCTTATGTTTCACTTACCGTAGGGATCTATACTCATAGAAT
AAAGAAACTTGAAAATGTGTATGACTCAGCTTTGTAGTTTTCAAGGAAACAATGGTTGAC
GTATGTTTAGAGAGGGCAAGGAGAGCAAGCAAAGAAAGGAAAGAGTGTGAGAAGGGATGG
GAAGCGAACTGGGTGTTAAAGTAGTGTTTTTTGTTTGTCAGCGTTCAAAATTGGGGGAAC
TTCTTAACAGGAGGGAGGTTTGCTCCAAAGCTGCCCATCCCCTGCTTTATATTCCATCTA
ATTATTCCATCTAATTAGTTTTGAAAATTGGAGTCAAAATAAAGTTTTATATCTAAATTG
TAGGCATTTAGTATAATTATTTTACAAAAGTTGGATAGAATTAGAATATGATCATAAGCC
TTATACTATCCCATTTTTTTGGTGTACTAATGCTATATACGTTTTTTCTTATTTGATATT
TAAGATAAATTAGATAGTATTAGGATATGTGTGTATATATGTATATAAATAACAATATTA
CTATTTTATTAAATTACATAATTTTTTTTATATATTTCTAAAAATATTATACATTAGTCC
CTTTTCAACTTCTACACATTATTTAATTTTTAAAATTGTAAAGTTATATAAAATTAGCTA
ACGGATCAATTGCACTAATTGCATTTTATTATTTATCTATATTAGAATTGTTCTTCCTTA
AACTACAATAGATTCGTGTGTATGTTGAGTTATATCTTTCTGTTAATTCAATGCGATCTG
AAACAGTATATTTTTAGAAGTGCTGAAACTGTGGCACGTGTTGATGAACCCAAATGATCA
TTTCACACCTTAATCTACCAATTGTTCAATTAATGACTGATTTGGATTTTAGTTGTGTAG
TTAAAAATTATGTCAATTTTCATTAATTTGTTGATTGCTCTGTCCAGTCTAGCTAAGATT
GTTACTGCACTACGAGCGGGAGCAGAATATGCAGGGTTACCCGTCTGCAATTGTGTCCTT
GTTGCTGGAAGCCAATCTGGTGTATCTGGAGCTACACAGGTGGGAATGCCATGCGTTGTT
TTACGAAGCAGGTGATTTGCTCTTGGAAGTTCAACAAACATGTAATGCAGAGTTTACACA
ATTGCATGCTTTCGTCGGAAGTTCTGTAGAATTGTAATTGTTTTTATGTTGGTGTATTCA
AGAACTGATTATATTTTATTTTCCTGTAGTTTGACATCTAGAGCCGAGTTTCCTTTAGCA
AACGCTACAGTGGATGGATTTGGAGGTGCAGATCTAACAATTCCAAAATTACGTAATATA
CGCCCGAAGAACGAGCAAAGGACTGAATGGTAATTTTCTCAACTTCACATACGTACTTTT
AAAGAGAAAATATTCTATTACATGAATAAGAGTTGTGACTACTAGAAAGTATTCCATCAT
TTGTTCCTGTGCAGAGCTCTATACTTCCCAAAATATTAGCAATAAACACAACATAATCAC
ACTTGCCCCGGAGTTGAAGCATTTTTTTGCGGGCAAGCAACGGAGTTTAAGATAGGTAAC
TCTGTTAGTATGATAATTTCATATTACAATTCTGCAAATGTAGGAACAGAACAAATAAGC
TGAAATGTGAGTTTTTTTCTTTGCTACTTGCATGATCTGTCATTTCTCTTCCAGCAACCT
GAGGAAAGACTAATCTCTTCCCGTTAGGGATTTGGCTGTGGAGAAGCTCCTACTGCAGTT
GGTGGGTAAATATAATTGTGATTTTTATTGATAACTTCCGTGATGGAATGAGAGTGCCTT
AGTAGTCGGGTGGTTTTTTGTAATTGACATTGTGACATACATTATCTTACACTTACATCT
CAAAGGACTGAATCTACGTCAAGTTCAAAAGTACTCTGTATTTCTATCCTCTTATTTGGA
CGTGAAAATCTTATTCAAGGTTAAGGATGCTTTTTCTTAGTCTGTCTTGTTAATAAAAAG
AAAATAACATGTGAGTTAAAAGATAATTTTGTTTCTTCCTATTCTATTGCAGTTATGTTT
ATGAAGTTACTTTTTTAATGTCAACTTTTAATCAGTGAGACATGTGATTTGAATCCTAAC
TTAGGTGCCTTAAAAACGTAAAGTGATTGTAAAAATTATATACAATATTGTAAAAATTAT
TTTTTATTTTTATAATTATAACTTTATTATTTTTTGCTGTCATAAAAAATTATATTATAT
AAACTTAAATATTATATATTAAAATTATGATATTGTGATATTTAAATTTCTCAACTAAAC
GAATAACTTAAGTGATTGCTAACACATTATTTCATTTTCATGTTAAAGATATTAATCATC
AACAAAAATAAGTTATCAGCTCCATAGTATTATTTGTGGTTCCTGCCACGAGTTTACATA
GCTATTGAAACTAGACGAGTAATTAAACTAGACAAGACCAGTATACAATTATCGGAGAAA
AGCAAACGCAGCTGAGGGAAATACTACGAAAATGGATCTTCCTGGCAATTCTTGTGTTGA
TAAAGTTATGATTAAGATTATCAGAAACATTTTAAAATTGGCAAAATTTAAAGGAAAACT
AGTTTATAATGTTATTCCGTCACTAGTGGACGGAAGATCATGTTCTATAGTTGCAGCAGA
ACCCAAATAGGGGTCCTTCATATAATCAGATAATTTACACGTTACAGTGACGAGTAAAAT
ATAGATGTAAAATATAGATGTAAGATAGTAAACAAAACTGATTAGGAGGTCACCCTAACT
GGTGGTGCATTTCTTTTCTGATGCCAATCGTCTCCAAATCAAATTGTCATGAATATTGTC
ATGAAAACTCAGCTTGTGGAGCGTTTGTTCTTCTCCTCTGAGACAAATTTGTAGTTGAGT
ATTCATTATCGTCATTAGATGATGAGCCAACACTAGATATATTCGAGATTGAGCTTGATA
CTGAATCAGGTTTGTGTACTTGATTTCTGAATATCTGTGTTTGAGAAGCTGACCCTTGAG
ATTCTTGAGGGGTTTGATTCCCCTGAGCTTCTTCAGCAAGACGCTTAATAAGGTTCATAA
CTGTGGGAAGAAACCTTGATGAAATGGATAGTAGTCCAGGCAGCTGCAAACAGTATAGCC
ATAACATTAACAAACTCAGACAATGTTAGTCACCTTTGTAGCTGAGATATCATTCAGCCA
TCTCTTCTATTTATTATTGTTTCTCTTACAATAACATTCAACAGAACAAACCCAACCTAG
AAAAACAATAAATCTTGAACTAATAAATCCTATTCGTTAATAAATTACAAAACTTTTTTT
AGGTCACTTAAAAAAATATTAACCCCAATAAAATTATTATTTTGTTTTTGATCTTGAAAG
CGGTTTAGATAATGCTTTAAACAGTGAAATAAAGTGATTGAAAATAGTGTTTCTAAGACA
AAAATAATAAAACAAACATTTATAACGAACAAAAAAATTAAAAAATATATATTAGGGACC
ACATACAAAATCTGATAATTTATTAAGGACCATAAATATATAAAACTTAAATTTATATGT
AGCAAATATCATAACTTGTGCGTTATGCAATTTAAAAAGAAAATGGCAATGGGCCTAACT
AGTCCGTGTAATTGCAAGAGTCATTCACTTGGGCAGAAAAAACATCACAGAATCTTGACA
ATCTTACTGCTGGAAAAAGTAAAAGATTCAGTCGTACTCACAGTGCCATGGCGAAACTCT
CCAGCTATATCCATTTGTACCCAGATGGCCTTGCCAAGTAGATAGGCAACAAATATAAAC
AACAGGTAGAGAGGATTTCTGTTTTAAATACAAGTCAGCAAATGTAATAATTAAACTGCA
GAAAAAAGGTCCAATGAAACATAATATTGAAAATAACAAATAATTAATAGTTAAATTTTT
TTAAAAGTTATACTTACTTTAGTAGCATCATAAACTCATTAAAACCAAGTATGACCATTG
CCATTATCGCCCACGGAGGAGGTAACCAATTGTTACTCCGCTTGAAGGCCTCCTGAATAC
ACACCAAAAAAGAAAAGAAAATAATAATACCTTTGTTAGTATGTCTGGAGTTAGATAAGT
ATTTAAGGCAAATATAAAGGACAAAAATGACATTTTCATGGAACCTGCCCCTATGTAAAC
TAAAGGACAAAAAAAGAAGAAAAACAGCAGCTGCGAAAACCTTGGAGCAAACACCATTGT
AATAAATTCTAACAAGAAATACTCTCACCAAACTGGTTTTATCATGTAAATGAGGTAACT
GAAGCAGGACAAAACCAGGTCAAAGGCAAATGGATGTAGAAGACATGAGATTAACATCAC
ATGACTGACTGTTATTCATCCATATAAAATTTCATTCAGAAATTTATATAACTGAAAAGC
CTTCAAAATAAGTTCTGCGTGACATTTCACTCAATCCAGTATGCAAGTTTACATATTACA
GTACATGAACCCCCATCAAGCCAAACAAACAGTCAGAGTTTGGACAGTTATTGCCTTGTC
CGAGCTGCATCCATATTAAAAGTGTTATTTACCTTATTTTAGTGCCTCAACTTTCATATA
TTTGGAGGTTAGTGTGTATTTAATAGTATAACTATTATAAAATATATTATTATTTGTTTA
GCTATATTTTGTTTTACAAAAAGCCCAAATTAGAAGTGGTGTTTGCCCCTTTTTAGAAGA
CTCCATCCATAATGTCTATTGAATTAATTATTTTAAACTAAAGGAGAGCTTATGGCTGGC
AAACAATTAGGAGAGACAGAAATGAGTGTTAATGAAAAGAGTAGTTTTCACAAAAAATAA
AATAAAATAAAACAAATTTATGGTTATTAACTATTGAACACATCTTATTCTAATCAATTA
AGTAATTGTCTGATTGAATATGGTGAAAATAGCTAACAATATATTTAACCAGTCTTATAA
ATAGGAACGGATAGTGATATGTTTTATAGTATTTGGTTGAAATAAAAAGATGATACTAGG
CAAACATGTCAACATGGCAAAAACAAGCAAACTACACCATGACAGTAAAATTAGATCAGA
TTTCAAAACTTATATTATGAATAGATCCTTCTGTCTACCCAAAAACCATAAGGTTGTGAG
TTGCATATTCATTGACATCCATCCCTCTGTCTCCATGCATACACACACATTAAGGATTTT
GTTTATATTGTAAGGAAACAGCAACCCAAAAAGCTAAGGTTTTTTATGTTAAAGCACACA
AAAAGTTTTATATCTACCACACCTTTAATGCAATGAAAGAGTCTTGCGGAGAAGAAGCAT
GGAGAATGCATATTCCACCTTATTTTGCCTTGAAACTTGACTTTATTTTAGTAAAATATA
AATGACATGCATTAAACTTTTCAAACCACTCACTGGTACAAGCTCAATCACCATGTCAAT
GATCAATTGTACCAAATCCCCAAATTGTCAAATGAAGGTTAAGGCATAAGAATAGTTTTT
TTTATCTCAAACATGTACGGCAAATAAGTTGGATAAAAATGCCGAGAAAATATATCAATA
ACAAAAATACAGAATAAGTAGACAGAAATATATTAAATATGACTTTACCTGAGCTGAAAT
AGCTTGAGTAACTGTATACTCAGTTTCTCCCAGGAATTGTCTCCACAAAGCCTTGCACTG
AATTGGAGTGATAAGCACATCCTCTGGGGAAACCTACATTTTATATATATTCTCAAATAT
AATACTTTTACTATAACATTAACAGAGGAGATCAGAAGCCACAATATCCCTGTATACTAC
CTCCTCCCATGTGCTTGAAGCCAAAGTGTCCGCAGAAGCTTCCCGAGTTATTAATTGTGA
AGATGTTGAAGCACTAGTTTTATCTATGAGAGATGAATGAAGTATGCTTCCAATGGGATC
TGGCTTCTCATCCAGGCGTATAGCAGCCATATCTGATAGAAGCTTTAGGGACTGATACAT
GACAGCATAAGTTAATTTACAATGTGCTAAAAAAGAGGAGCAATTTCCAGTATAGTTTCA
TGTATGAGCAATTTTTTTTATTTTACGTATGAGTCAAAATTTTATCATTATTTTGCTATC
AATTACCGCAGAGCGAGCATCCCTTGTAATAGCTCTAATATCTTCCTTCCCAGTCCAAAT
TCTAGGTAGTGAATCATTATCATGATTGAATACGGTAGAGAACCTGGAAATATTAAAGTC
AGAAATCAGTAAGCCACCAAACTCTGAACATCTATTGGGAATAGTACACTTTCATTCATC
ATAAAAGAATAAACATGTACAAGTAACATAGAATGCCTCCTCCAATACAAAAACAATATA
CAGCAACCAAGCCTTTTCCTTGCATAGTTCAAGTTTCCTTCTGCTACTTTTAGTCAGATA
AATGTAAATTGTTTGTCTCCATGCATGTCCAATAGAGTAGCTCCTACTAGATACATGATA
GCAGAACATAATAAAATATTGAAACAACTATGACATGATAGTAACATACAGAAACTTTCG
TTAAACCATGGAGTTCTACGCTATCCATCCGAATACACTAATGAAGTAGCCTACATGTCT
TGTTTCAATCCTTACTAACTACTAAGTTCCAAAACATTAATATTCAACCGTCAATCAAAG
TTCTATATACATATTACAATCCACAACCAAATTTTACCAAAATAATTGACGTGATTTCAT
GATATTTTAGATGCAGTTACCTATCTTTCATGCGTATCAAAATCTTTCCAGCTTCTTCCC
TTGCTTTATTTTCCACCACTTTTCTTGCATAGTCCCTTAAACTTTGTTCCATTTTTTCAA
CTGTTTCTTCATCCAGCTCAAAACCAGCCACGGAAGCAGAAAATTCAGATATAGCAGATC
CAGTCTCACGTTTAAGCAGTGCTCTTATTGAAAGCCATGTGTCCTTTCCACCTGATTCAA
AGAGAGACTCCACTGGCTTGGTCAATGCGTTGGTCAATTTTTTCTGCATAAGATACTTTT
ATTTTAGTGTCTGATAGAAATAGAAGGCATTAAAAAACATATCCCAGCTCAACCAATTAA
CCACTGTTATATCAATATTACCTCAAGATTAGTTGTTATCTCGGACAATTTTGCAGCACG
CACAGATGAAGCATGTGAATCAATATCATGACGAAGTTTGTCTCGCACCTTTGAAGCACC
CCAATTAGCATGTCTCACAGCAGCATCTGCGAAGTGCAAATCTTATTAAAAAATGAACAA
AGAGAACTGGGAGTTCTAGTGATCATACAAAAAAGCATTTAAACAATGACCAAAAAGTTA
TAGTGATTCAACTTCAAGTGCAATTATATGTGAGAAACATGTCTAAAGAGAGTCAACAGG
AACTGCTGAGCTTAGGAGAGAGGGAAAGAGAGAAAATAAAGACGAAGGGAGATAGGATAG
AATTGCTAGAGTGAAACTGATTGACTACGCATTATGAAAAATATCTATCTATCTATCTAT
ATCTTTATCTACATCTCTCTCCATATATAGACTCTTCAAAGAATGGAGAATATATCCCAA
GTGAAGAGTGAATGGGTGATAGCTACAAATAAACACTTTTTAAAATATTATGGATCCACA
AAACTTGGTTAAAAATGTCATACAGGACCTGATTAGACAAACTAAAACAAGGACTAAAAG
AAGTGGTTAGAGATGTCGAAGCTAAAAATAAACTCAGATGCAGATTTAACCCAAATCCAA
ATGTAGACTAGTCACAACTGGAAATTGACATTGACAGTTTTTGGAAATTCAACATAGATG
ACAATTCACATTTAGCTGGAAACATTGTCAAAAAATTGATAGAAGTTTATGAAAAAGTTA
GTCGTAAAGGTCATTGACAATTGAAGGTTGGCCAAAGTTTGCCAGAAAGTTGCTAGAAAT
TGATTCATCAAAAAAGTTTGCCAGGGGATATGATACTAGTACAATGTCATCATGTTATAT
TCTTAAAATCTAAAATACAAAACCCTAACAATACTAAGCATAATCCTGACTAAAAAAGGA
AACAAGTACTGAGATACTAGAAAGTATGGAAACAAAGAAAAAATAGGACTAATACTAAGG
GATAATCTCTAGGATACCCAAAATATTATGAGATATCCTAAAGACTAGTCATATACTTAG
GTTATACAGAAAATTTAAATAATATATATAGACTAGTCCTACATCTTAGAGGCATCCTGA
GATGTATATAGAGAGAAGCCAACCATATACACAGATTTTTCTTTCCATTTAATTAAATGA
ACAAATATAAATCCTATATATAAAATAACAGAAGACAAACTTTCTGTATCAGTAAGAATA
ATAAATTCCTGATATTCTCTGCTTCATGATTGAGTAATGATCTTAGACAATACAGAACCT
CAGGCAATTTCAAACATAATCCCAAAAGAAATAATTTTTTAAGATAAATTATAAAACAAA
TCATGAAGCTGTGACCAAGCTAGTCAGTTAGACCAGAGCTGGGGTCTGATAAATGATTCA
AATAAAGTGCAAAAACAGCTAGAAGAAAATCTGGTAAAACCGATTTAAAGCAGGTCAATA
TTTTTTTTTTAATATTATAGCATTTTAAAATTTTAATAAAAAATAAATATAAACCTAAAA
TATTTGTCATTTTCTTTTCTATTAAAAATAGAAACTTATTTATAGATGATAATGTACCTG
ATTGAAATAATGGAGTTAACAAAATAAGAATACTTGGCCCGTGTGAGTTGAAGTTTATAA
CTTCTAAGAATTGAATTTTATAATTCTATTAACATCTAAGAATTGAAAAATAT
>NODE_20_length_2235_cov_36.360180
TAGAAAATATTTGGATGTTCGATCCTTTTACAAATATAAAAATAATAAAAATTACAAACA
TAAAGATTGTTTTATATATCCCAAAACATAAAATAAAAAAACATATGTTGATTGCTCTTG
TCGTTTCGTTTTACCAATAAAAGAAATTTATCTTGTTCTTATACGTGTAATGTCTTGTAA
TCCAACATTCTTTTAACCGATTTAATTCATTAATTTCAGTATCTGCATCTTTACTGAAAT
ATGCCTTTACATTTACATCACTTTATTATGAATTATGTCTGCCCTTATATGAAGTTCATA
CTGAAACCTCCTTTTTTTCATACATTGCTTAGGCTATCGTGTGACTTCATCCAACAACTA
ATAGATTAAAATGAACAAACAAAAATGTGATCACGCACAAAATTTAAACTAATTCAACTT
AATTTGCATTATTTAACAGTTTAAACTAGCAGGACGAACACAATTTATAAATGTAAAAGC
GATTAACAATAATACAATATAAAAATGTAATTTTGTATGAACAAAACAGTTAATTTAAAA
TTTATTTTTTAACTAGAATAAAAAATAAATTTGCAATTACACACCAAAGAAAATATCGTA
TGAGTATCTTTGGCACTGCTCTCATTATTTCATAACCAACAATTGGTTTTTGCACACGTG
GGACGTCCCTCTTTGGTTGTGAATGGCCTAATGCATTTAAATCTCGACATCAAAAGCATT
CTTCATAAATTTTTGGGCCAATGTTTCTTTATATAATGGCGACGAAATTCCAATTTAATG
AAATTCCAAGTTCAAATCTTATTTTAACCATTTTTATAGTAATATCTTTTAATATTTTAT
ATTTTTTTATGAATGTTTTATTTAACCATCTTAATAACACGATATCTTTTTCTTTTTTAT
TTCACTATTGGATTCAACTCTACTATAGATTTCTGATTACATTTTTCACAATATTCCTAA
AAATAATCGATGACCAAGCTACGCGTAAAAAATTTCCGTATAATAAATCATTCAACGTGG
TAAAGAAATAAAAAAAAAATATTATCTTTTTCTTAAAATATTGACATTCTTGGCACTATT
GTATCAATGAAACAAGATTGAAGTTGTTTTGAGAATGAGAAGTATGGTATTATTATTGGA
AATGATGGGTGGAACTTGTATTGTAGTTAGAAGGTGGTAAAAATGTTAGAAGAATGATTT
GTGTTTTTTTTTTTCGGAGGATGAAAGACAAAATAACCGACCTTCCCTTTGGTGAGTGTG
TGAATGAGAATGATAAGAAGAAGAAGAGACTTGAAAGAGTCCAAAAAAGGAAAACCATGA
GCTATGAGGCTATGGAATAGTGACCGTACAAGTTTGGTGCCTACACTACACTGTCTAAAG
TATGTCTACGTAGCTTCACTCTTTCATCCCTCCAACTCATGTTTTTTCATTTCTTTTTCA
CTCAAATATCCTATAAACTCTATCGATAGATTTTCATTTCATTTATTTTTTACTTAAATT
ACTCTAAATTTTAATGGTGTGCTTGGACTTGAATGAGAATTTGAGGAAGAGTGAATGGAT
GAATTTCAGAAAATAAAAATGAGACTATCATATTGTTTGAATTAAGAGAAAAATGATATA
ATTTAAGTGGATTTGAGATGAAAACTTATAAATATTTACATATGATGTGATATATATGAT
AGATAAAATTATATAATTATCATTTTATTCACGAGGATAAAGGTGATAAATTTAAATATA
AATAGTAAAATTATTATTATTATTACTAGTGTTATTATATGCTTAAAAAGTAATAAAATA
AGAAAATTGGGAGAATAAAAACAACATAAGGAACAAATTTTTGCTTCCACATGAATGAAG
AGGTTGTTTTGGTCTTTCAAAAGAACTTGAACAATACATACTTGCACGTCTTTTCAAAAC
GTAAGATGGTTCATTATATTCATCGCTCTCAATTCGTCGCAACATTTTCCCTCAAACCTG
TAAAAACAAACATCTCAAGTACTCACATATCTGTTTGTAGCAACAATACATTCCTTGATC
TGAACAAAGGTTAAAGACGGATTTAAAATAGAGTGATAAAAATAAAGAACACAAAATATA
AAAAGGTAAGATTCTTTTAATCAATAAGAGCGAAATAAAAAAAAAGTAAATTATAAATAA
TTTAACAGATATGATAAATTTTAAAAAAATATAAAATAATAAATTTCCATCAAAACCAAA
TTTCTAAATGTTTTCACCCAAAGACGATAAATAAATGATATCATCTTTA
>NODE_21_length_3201_cov_34.632301
CATTTAAGAGTTCAATAAATATAAATTATTGTTGTTATCCTCATAATTTTTATTTTTATG
TGTTAAATAAACATTAATTATTACTTTTACCCTCATATTTTTATTCTTTCACTTTTATAT
GTATTTAATCTCTTTTTATTAATATATTTTTTACAAAAGTTTAATTATAATTTGTTGGTA
CAAATTTATGGATAAATTAACAATTCTTTTATTAAACTTCTAAAATTTTCAATTAAATTG
TAAAGTTTTAAGTTTATGAATATAAATTTCAAGGTTTAGTGTTTACGGATGTCTCACGTC
TGACGTCGCACGTCGCACGTCACACGTCTCTCATGTCACGTCTCACGTCGCACGTCTCTC
ACGTCTCACGTTCCACATCCCACGTACCACGTCTCAAGTCTCACGTCTCACGTCCCACGT
CTCACGTCTTACGTCTCAAGTCCAACATCCCATGTTTCACGTCCCACATTTCACGTCTCA
CGTCCCATGTTCCACGTCCCACGTCCCACGTCCCATGTCTCACATCCCACATCCCACGTC
TCACGTCCCACGTCTCACGTCCCACGTCCCACGTTTCACGTCTCTCTTCTTACGTCTCAT
GTCTCACGTCGCACATTTCTTAGGTCACGTCTCTCACGTCGCACGTCTCACTTTCCACAT
CTCACGTCTCACTTTTCACGTGTCACGTCTCATGTTCCACTTCTCATATTTTACGTGTCA
CGTCTCATGTTGTCTCACGTCCCATGTTCTACGTCTCACGTCTCTCATCTCACGTCCCAC
GTCCCTCATTCTACGTCTCACGTCTCTCATCTCACGTCGCACGTCTCACTTTCCACATCT
CACATCTCACTTTTCACGTGTCACGTGTCATGTCCCACGTCTCATGTCTTACGTGTCACG
TCTCACGTCTTACATCTCACGTCTCTCATCTCACGTCTCACGTTCCTCGTTCTACGTCTC
ATGTCTCACATTTCATGTGTCATGTCTTACGTCTCACATCCCATGAACCATGTCTTACGT
CTCACGTCACATGTCTTACATCTCACGTCCCACGTCTCATGTCTCACGTCCCACGTGTCA
CGTGTCACGTCTTACGTCTCAAGTCCCACGTCTCACGTCTCACGTTCTACGTCTTATGTC
TCACGTCCCACGTCCCACGTCTCTCGTCTTACGTCTCACGTGTCACGTCGCATGTCGCAC
ATCTCTCACGTCACGTCTCTCACGTTCCACGTCCCACGTCTCTCACGTGTCACGTCTCAC
TTTCCACGTCCCACGTCTCACTTTCCACGTCCCACGTCTCTTGTCTTACGTGTCACGTCC
CACGTCGTCTCTCGTCCTACGTCCCACGTTCCTCGTCCTACGTCTCATGTCTCACGTTCC
ACGTCGGCTCACGTTCCACGTCCCAACTCCCATGTTACACGTCTCACATCCCACTATTCA
CGTCTCACGTCTCACGTCTCACCTCCCACGTCCTACGTCTCACGTCTCACGTCTCACGTC
CCACGTCCCACGTCTCACGTCTCACATCTTTCGTCTCACGTCTCACGTTGCACGTCCCAC
GTCTCACGTTCCATGACTCACGTCTTATGTCTTACGTCTCACGTTTCACGTTTCACGTTT
CATGTCTCACGTCGTCTCACCTCTTACGTCCAACGTCGTACTTCTCACATCATACGTCCA
ACGTCGTACTTCTCATATCCTACGTCTCACGTCTTACGTTTCACGTCCTACGTCCCATGT
CCCACATCTCACGTCCCACGTTCTACGTCTCACGTCGCACGTCGCATGTCTCACATTATT
GCACTGAAATACTTGATTCTTTCATAAAATAATGGTGCTTTGGTTTACTGGTTGCAATAT
AGCTAAGGTTCTTTTTTGTTGTTTATCCTTCTTCAGATAATAGTTTCTTATTGATGGAAA
GAAGGAAGAGAAAAGACATTATTTTACCAAAAATAGGAAAGCTAACCTTATGCAACAACA
ATAATTTGAAGTTGTTGCAGATGTCTGCTATCATTATATGGATTATTTTAAAAAAGTGTT
TAGATGTTGGCAGACAATATTTTTTTATTGATTTTTTGTTCTGACATTCAATATGCAAAG
AGATGTTTCACAAAATTCTAATCAAGGGTGGACAAAAAATCCATTTTTTATAATTCAATC
TATTTTTTCTAAAATCTAATCAATTTAATATCTATTTTATGAAAAATTCAATCCATTTAA
AATCCATTTTATTGGATATGTATATCAATCTGATATATATTTTATGAATTGGATATTCAT
TCTCTAAATCTAGATTTTCAAAATAGATAATCCAAAATATCCTATCCAAATTTTCAGTTT
ATATTTTTGGTTAGGTTAGGTTAAAAGTTGAGACCGACTAGTCAAATTTAGTCGTATTTG
ATTGAGTTGGCGTGACCCTATACAAAATTTGGCCGAATGCTGTCAAGTCGATCTCGATCG
AAATTTGGCCCAACTGGTCCTGGACAAAATTTGGAAGTATTCGGTTGAGTTCACCTCGAC
CCAAATTTGACTGCATTGGGCTGAGTCGACCTAGACAAAATTTGACTGTATTCGACCGAG
ACAATCGCGACCAAAATTTGGTTGTATTCAGCCTAGTTGGCTCCAGTCAAAATTTGGTCA
AATTCAATCAAGTTGGCCCCGATTGAGATTTGGTCAAGTCGACCCTAACCCAAATTTGGT
CGTATTTGGTTGAGACGACCTAGGGTGAAATTTGGCCGTATTCAACTGAGTCGGCCACGA
CCAAAATTCGGCCGAATTTAGTCGAGTCGGCTCCGGTCAAAATTCGGTTGTGTTGGTCTC
GACCAAAATTTGACCGAATTGGTCCTAACCTGAATTTGGTCGTATTCGACAGAGTCGATC
GCAATCGAAATTCGGTCATATTTAGGCGAGTCGGTCCTAACCTAAATTTGGCCAAATTCA
ATCGAGTTGGTCATCACCAAAATTTGGTCAAGTCGGCACTTGTCCAAATTTAGGTGTATT
TGGCCGACTAAGTCCCAAACAAAATTTGATTATATTCAACTTAGTCGGCTGTGATCGAAA
ATTGGCCATATTCAATCAAGTCGGTCCTGGTCGATGAATTTAGTAGAGTCAACCCTGACC
GAAATTTGAATGATGAGGCCCTGACCCAAATGTGGCCATATTTGGCCAAGTCGGCTCTGA
CAAAAATTTGGTCGTATTAGTCAAAATCGGCCCTGGTCGAAATTCAGTCGAATCC
>NODE_22_length_5842_cov_56.522083
TATAAACTTTATATAGCTTCCTCATTAATTTTAATTTAACAATAACAAACATAAATATTA
TTGTAAATTAAAATAAAATTATTAATTATTTATATAACTAAAATAATTAATATTAATTTA
TTGAGAGCGTAAACCAATAAAAACATTACACTTTAATGTTAATAAATAAATTAACATAAA
CAACAAGTAAAATAGCGTAATAGAGAATGAATTGGAATTGGCACATACATACTAACGGTT
TACATCACCGCATTCATTCCTTTATTCCAATCAAACATAATGCATATTCACGTAATCCTA
AATCTTGAATGAAAATAAAGAAGTAACAGTAGCGAAAAGTAACTTCACACATGATGCACG
TTCACATGTAACTTCACACGTAACGAATTTTTTTTTCTTTTTCTTCAATGCCAAAAAATA
AAGACACGTTACAGTAAACACGCAAACAATTCCGGTTAATGGCAGCACAATAAGATTCAG
TTTCAACAGCGAAAAACAATTCTCGTTTCCAACCATGGCATTCACATTCAATTTTAAAGT
AGCGGAAAATTTAAATAACCCTTCAAACTTTAATTAGGGTTCATAAAAATTGGAAACGAA
CATCATAAAAGGAGAATCATAAATCCTACAACCTGGCTCTGATACCACATGTAAAACTTA
ATTAAGGATCTTTAAGATTTATAATTCTCACACGATAAATCATAATAGAGCACTAACCTT
GATCCATGAGAGATCCTGTGAATATGCGTTCTTCAATTTATAATCTTGTGTGCTCTTCAA
CCACCGTTTCCCAATCTATCTCTTTGCCTTTCTTTCTTTTCTCACACGTACTTGATGGGT
TACAATGAAAAGAACCTTATGGCCAGAGACAGAACCCCAATTCCTTTTTATACCAACGTC
CATCAAGTTGGTTTTTATTTTATCTTTATCTTTATTTTATTTTATTATCACTTCCCATAA
TAATAATCAATAAGTCTCTATATTTATTAAATCACAATTGGGCCCATCATAATATTTCAA
ATGAGTCACTAATAGAATTAATTCGTCAATTAATTCTAACATTCTCCCACTTGACTCATA
CGATGTCATAACATTATGTGATTTAATACATAAACATAATGCGCAATAAAAGACCTTGCA
TAAATTGGTTCCATCATTATTCATAATTAAAGATACAGAAATAATAAGAGTCATGGCGGT
CACACATCATTTGATCGACATGATCCCTTCCATGTACTACTATATCATCCCTTTCTCCTT
AATATGACCTTACAAACGAGAAGTCCATAATGGGTTCAAACACAATGTCATTTTACAAAG
CAATAACATAACATAATTTGTTTTCTTCATCATAATTTGCATGCATAAACATAAAGAAGA
AAACACAAATTTCAGAAATTTATACATTAGGGAGCTCAAAGTGTCACATCAACATTAAAA
ACATTAACATTCAACATTTAACATTCACTAGTAGACATAATGCCCATATTCTTTACATGA
CCAGCATACAATTTGGGCGGTAACCCTTTTGTTAAAGGGTCAGCAATCATAAGATCTGTG
CTAATATGTTCTATTGACACTTTACGTTTCTGAACTTCTTCTTTAACGGCAAAGTATTTC
AATTCCATATGTTTAACACCTTTAGAATACTTGTCGTTTTTAGAAAAGAAGACTGCTGCG
GAATTATCACAATAAATTTTCAGCGGCTTGGAAATACTGTCAACTACTCCAAGTCCTGAA
ATAAAGTTCCGCAACCAATTGGCCTGAACTGTGGCCTCAAAGCATGCCACAAATTCAGCT
TCCATGGTGGATGCAGCAATGACAGACTGCTTCGCACTTTTCCATGAAATCGCTCCTCCG
ACTAAAAGATACACATAACCAAATGTAGACTTTCTTGTATCCACGCAGCCGGCAAAGTCT
GAATCTGTATAACCTATCACCTCAAGGTGATCAGATTTTCTATAAGTAAGCATGTGATTC
TTTGTTCCTTGTAGGTATCTTAAAACTTTCTTTGCAGCTTTCCAATGCTCCAGACCTGGA
TTACTTTGGTATCTACCAAGCATACCAACTGCAAAGCTAATATCTGGCCTCGTACAGGTT
TGAGCATACATCAAACTCCCAACAACAGATGCATAAGGGATATTTTCCATCTGTTTCCGT
TCCAAATCATTCTTTGGACATTGCATGAGACTAAACTTGTCTCCTTTCTGTATTGGAACA
GGAGATGCTGAACATTTATCCATTCTGAATCTCTCTAAAACTTTATTAATATATGCATTC
TGAGACAAACCTAACAATCCTTGTGATCTGTCACGAAATATTTCTATTCCTATCACATAG
TATGCCTCACCCATATCTTTCATTTCAAAGTTATTAGAGAGAAACCTCTTAGTCTCACTT
AATAGACCAAGATCATTCGTCGCAAGCAAGATATCATCAACATACAGAATCAGAAATATA
AACTTACTCCCACTGACCTTCAGATATATACACCGATCAACGGTGTTTTCCTTAAATCCA
AAGGACACAATAGTATCATTGAACTTAAGATACCATTGTCGAGAAGCTTGTTTAAGTCCA
TATATCGATCTCTTAAGTTTACACACCATGTGCTCCTTTCCTTCTTCAGCAAACCCCACC
GGTTGGTCCATATAGACATCCTCTTCTAAATCCCCATTCAGAAAAGCAGTTTTAACATCC
ATTTGATGCAACTCAAGATCATAATGAGCTACTATTGCCATGATAATTCTAAAAGAGTCT
TTCTTAGAAACAGGCGAAAAAGTTTCCTTATAGTCAACGCCATCTTTTTGAGTAAAACCT
TTGGCAACAAGACGGGCCTTGTAACGTTCAATATTGCCTTGAGAGTCACGCTTAGTCTTA
AAGACCCATTTACACCCAACTCTCTTGCATCCTTCTGGCAATTCCACAAGGTCCCATACG
TCATTATGTGTCATTGATTTAAGCTCATCTTTCATGGCATCTAACCACTTATCAGAATTA
TCACCATTAATGGCTTCTGAAAAAGAAATTGGATCATTATCAATACTTAAGTCATTTTCT
GACTCTTGTAGATAAACCACATAATCATTCGAAATAGCAGACTTTCTATCTCTGTGAGAT
CTTCTTAATACTATTTCTTGTGGTTGTTCTACTATTGGTTCATTGTTAACCTCGGGATCA
TTAATTTGTTGTTCTTCTTGATTGTTGTGAGTTTCTACAACATGTGGAACAACAACTCTT
GATAAAGAAGTACTAGTTATAGGAACTTGTACTCTAACTTCTTTAATCTCCACATTTCGT
GAAGCTTCACTCCCACTGGTTTCACCATTTTCAATGAACCGAGCATTTCCAGTTTCAACG
ATTCTAGTACTATGGGTAGGACAGTAAAACATGTACCCCTTTGATTTTTCTGGATAACCA
ATGAAAAATCCACTGATTGTTCTTTCATCCAGTTTCTTGCGGATTGTATATTCTTACTTC
TGCCTGACAACCCCAAACATGCAGGTGTCTCAAACTGGGTTTCCTATTCGTCCATAACTC
AAAAGGAGTCTTTTGAACAGCTTTACTAGGAACCCTGTTCAACAAATACATGGCAGTCTT
TAAAGCATACATCCACAATGATACGGGTAAACATGAATTACTTAACATACTCCTAACCAT
ATCCATTAAGGTTCGATTACGCCTTTCTGATACACCATTTTGTTGTGGTGTGCCTGGCAT
TGTGTATTGAGCACAAATACCACGTTTCTCAAGGAACTTAGCAAACGGACCAGGGTGTTG
TCCACTTTCATCATATCTTCCATAATATTCACCACCTCTATCAGACCTTACGATTTTCAC
CTTTCTGTCTAATTGCCTTTCCACTTCATTTATATAAACTTCCAAGGCATTTACTGACTG
AGATTTCTCATGCAGTAAATAGACATGTCCATAACGCGAAAAATCATCAATAAAGGTGAT
GAAGTACTTCTCTTTATTGAAAGAATTTACATCAAACGGACCACATATATCGGTGTGTAT
GATTTCAAGAAGCTGAGTGCTTCTCGTGGCTCCTTTCTTTGTGTGTTTAGTTTGTTTGCC
TTTAATACAATCCACACACACATTCAGATCAGTAAAATCTAAATCCGGAAGGATTTCATT
CTTTACTAATCTTTGCATTCTTTCTTTGGAAATATGTCCCAAACGTTTATGCCACAAGTA
AGCAGATTGTTCATCCACTAAACTACGTTTAGTGCCAACATTGTGATGCAAAGTCATAAG
AGTTTCAGCATATAAATTATCCAAATTCAATTTATATAAACCATCATAAAGTGTACCAGA
TCCAATCATAAAAGTACGCTTAAATAAACTGAAACAACCATTCCCAAACTTAAAAGAATA
TCCAGCAATATCAAGCTTAGACAAAGAAATTAAATTCCTAGTGATACTAGGTACATAAAA
AGTATCCATAAGGTCTAAGTGATATCCAGTGTCGAGGATTAGACGATAAGTCCCGACCGC
TTCCACTGGAACTTTCTCTTTATTGCCCATGAAGACAAACTTCTCATTTGGGTTTATGGT
TCGGGTTGTAAGAAATCCCTGCATCACATTAGAAACATGAGTCGTACATCCAGAATCAAT
CCACCACGTATTATGGGGAACTTCAGTTAAGTTTGATTCAAAACATACATAAGCATTATG
CTCACCTTTCTTTTCGAACCAAGCCTTACGCTTTATGCAGTCCTTCTGGAAATGTCCAGA
CTTCCCGCAGAAATGACATTTGTCATTTTTCTTCTGGATTTTGGTTGAGGACTCGTCAAT
CTTCAGTGGTCCTTTACCCTTTCCATGTTTCTTAGCAACTTTCTTTCCAACAGCTCCTTG
ATTCTTCACATATTGAATAAAGTGGCTTCCTAAGTTCTTCAGTCGGGTCTCCTCCTGAAC
TAGCATACTGTGCAATTCATGCACATTCCACTTGTCTTTCATGGTGTTATAGTTCATCTG
GAACGGACCATACTCAGACGGTAATGAGTTCAGAATGAACTGCACGAGAAAACCTTCATC
CACTGCCATTCCTAAAGACTTAAGTCTTGCTGCGATATTTGTCATCTCGATCACATGCTC
ATGCATAGTACGCGAACCGTCAAACTTCATAGTGGTCAACGTACTCATCAGTGTCCCAGC
GAGAGACTTATCAGCAGTTTGGGAGCGCTCTTCCACAAATTTCATAAATTCTTTTGCGTC
ATCAGTTTTGGGAAGAGCTGACTTTATATTACTTGCTATGCTCATTCTCATAAACATTAA
GCTAAGTCTATTTGATCTTACCCAGGCTTTGTAATGGGCTTTCTCTTCATTGCTACTAGC
ATCCGTGATAGCAGTCGGCTTTTCAACTAGAAGAGCTAGATCAAGATCCAACACACCTAA
GTGAAATTGGACTTGCTCACTCCAGTCAGGGAAATTCAACCCATTAAAGACTGGAACAGA
CGAAGCAAGCGCATGTAAAGATACCGGAACAGAGACTGCAATTAACACATGCCTAACATT
AATGCTTTGAGTCATAAAACTAAACGTAAAAACAGATTCAGATATAAACAATCATTCTAT
GCATACTAATGTTCTCCTTTGGGAGATCCACTAATACACAAACATAAAAATAATGATGCT
AATCACATTATAACATTATTGATAATTAAAATATGCATCAACTAGAATCACCTACTACCT
TTGGGTATATAAATAAAACTAGTGACGCATACAAAATTATCTACAATCATGTTCATTAAT
TATGAGAACAATTAATCAACCTTTGGGCGATCCTTAAATGTCTTATAATTAATGAATTTT
AATTAACCCATAAATTTAATTATTCATAATTTAGCATCCATACTATGGGTAATTAA
>NODE_23_length_73_cov_41.410957
TCTTCATATCCATTCGGTTCTCTTATTCGTCAACCGATAAAGGACACCGGTTAAAGATAC
TTCGATGCTAAATTCATTGATAGGTCGGTCAGTAAATGTTGTAATTA
>NODE_24_length_277_cov_52.624550
TAGAGATGTTATTGGCGCTCGACCACCGCACGTGAGAATAGTTCAAAAAAGGTGTCTACA
AATATTATTGACGCTCGACCATTGCTCGTGTGAGACTATTTCAAAGAAAGTGTCCATCGA
TACCCCATCATGTTGAGTTGTTTGGTACTGAACCGAACAACATCAATATTAATCATCTAA
ACATCCAATTAGCCTAATCAGGACAATAATTAAGTTTAGAAGTAACTGGGTCGAAATTAA
GCATACCCTAATTACGAACCCATTAGAATAAATACATGTCAAATGTGTGATTATTGGATC
TTTTGTCTCGC
>NODE_25_length_5945_cov_48.810261
GGGTTTGAGGGCCAATGGAACGAAAACGTACGTTTATGGTATAACTTATTGATTATAATA
CAGTATACAAAGGTCCCTTTTCAGGGACCCTTTCGTATGTTGTAGCTGATTTTATTTTCT
TCTTTTCTTTTGGGTGCTTTTAATAGCCATATATGATGTTTCATATAAAGTTAAAAGTTT
CCCCATCTGTCTATCTATAGCGTCATGTTTTTCAGGATTTCTTAATTTCTGCAGCAGTTT
AGATATATATTTCGCAGGTAACTTTATTATTAATGAATTATGGGATTGATACATTTCCTT
TGTCCAATCTAAATCTTTTCCTGATTTCAATACCTCACTCTCATCTCTATTAATTATAAA
ACCGAGCTTTCCATACGGACCTGTTAAATATGATTGTAATTGTCTATACTCAGATGGACC
TAATTCTTCAAAATTTTTAGCATCAAAAACAACTTGTCTTGTTTTATAGTCCTCCAATAC
TCGTTTCCAAAAATCAGATTTGCCACCATTGGTGCCTATAATATCTCGTCTCTGAACTGC
GTTACCATTTGGATGGGACTTGATGTCTGTTAGGTGGGATGCAAATACTATTCTTAGTGC
GTCTAAACACCATTGTTCAAATTCAGTGGCACCTTCATTTCCTATCGGTATCTGATCTAG
ATGAGTAGTTATTTGACCTATTGTTTTATTTCTAATGGCTGAATTATCTGAAATAATATT
AATATCATATTCGTCATTTATCTCCTCTGCTTCCTCTGGAGCAAGTGCATTACGATTTAG
ATTCAAACCAAGCCAGTAACATGGATGAATTAATAATTTCTCATTACTTTCAAAACCTTT
ATCTGGAGTTCGCCCGTCATGGCAAAATGAATAGGATGAGGTGTTTTTATCACGAATACC
AACAAATCCTACACTATACAAACTTTGGAGAATTCCACTTGCCTTTAACAACTGTATTTC
AGACGTTATTTTAGGATCTCCATTTTCTTCGATTAATTCGAAAGATGCTTCTATTTTTTT
TAAGCACGTATAAACTGTTAATTCAGGTTCAATGCTACGAAATGCACTAGTTATAACCTG
TATTGAAGGAAAGATCTTCTGATACTCTTTCCAGAGATCTTCAAGTCTGGCCATGGAAAT
TGACTTGGCTGCATATTCTAGGTCAGTGTTTATGATAGTTTCTCTATTCTCTCTGAATGC
GGAAAAAAAAGCTTCATTCAACAATGATAGTAAATCCCTGGGCCGGTAAAGGGTAAATTG
CAAACATCGCTTAAAACCATTCCTCCCTTTAAGATCATCCGCTGTGCATCTATCCCAAAC
TCGTTGATCTTTCTCAATATCTAGCTTAAATGCTACTTTCATTCTTTTAGCTGACAGCAT
TAGGAGTTGTGCCCAGTCCCAATGCAACCTTATGACTTGACCCTCTATATTTCTCGAGTA
ATCAGGATCTTCCTTTGATAGCGACCTAAATATATTATCCCTTAAAAAAATTATTGGACG
AATGCATTTTGCTTTTTGATTTAATTCAATAGATGCATATGCTAGACCTGCAATGATTCC
AATTCCTATATTATCCGGTTCATACGCCTCATCTAGCTTATCCATTAATATGACAACTTT
CCTGTCTGAGCGTTCAAGAAGTGATACTATATTATTTTCTATTTCTGAGATATTCAAATT
GAATTGAAGATCACCAATTGATTCTTCTGGGTTATTTTCATCTAAATACTCCTTTGCGAC
AAGCCTACACTTTCTTAAAATGTCACCTTGTGCAGAATTCCATTTTTTCAAATGTTCATT
CAACAATGTTTCTGATGATATTTGAGATGACAATTTGTAATGAGATGATATATATGATGC
TATCTCCATTAGCATAGCGTATCGCCATAATAGTCTTGTTGCTGCCCTTGCTAAATTAAA
TGATCCTGTAAATGGTTTCAACATTGATCTGAAACCAATAATTTGAGAATCGTCTGGTGA
GAAACTCAGGATTAATATTTTTTTGTCTTTCTTCCAATGCTCATTTAGCTGAATAAATAA
AGCACTTTTACCTGTCCCTCGTCTACCAACAACAATGGTCCTGTCATCAGTTTCAATTAG
AGTCCTAAAGTCAGCAGTTTCAATGAAAGCATTACTCAACATCTTTTTATCATTTTCTGC
TGTCGTATCACCAAACGGATTAGACTTTGAAGTAATATTCAATTCCATATTCAACCTTTT
ATGTTAGTTGCTTTCATTTATTACTTTATATACTGTTGAACGAGCAATATTCATTGTTTT
TGATATATGTGAGGCACCTAACCCCTGTTGCCACATATTTAATACTGCATCTCTATCTAT
TTTTCTTTTTCTACCAAAAACAACTCCTTTTGCCATTGCCTCTTGGCGACCTTCATTGGT
ACGCTCTAGTATTCTCTGTCGTTCTGCCTGGGCCACTGCAGATAGAATAGTGACAACCAT
TTTACCCATCTCCCCATCGGTACTGATTCCGTCATCAATAAACCGAATGGATACACCTTG
GGCGTCAAACTCTTTTATTAACTGGATCATGTCAGCAGTATCGCGCCCAAGGCGGTCAAG
TTTCTTCACCAAGATGACGTCACCTTCCTCCACCTTCATCCTCAGCAAGTCCAGCCCTTT
CCGATCGCTTGAACTGCCCGATGCCTTGTCAGTAAAGATGCGATTTGCTTTCACGCCTGC
GTCTTTGAGTGCCCGAACCTGAATATCGAGAGATTGCTGGCTGGTTGATACCCGTGCGTA
ACCAAAAAGTCGCATAAAAATGTATCCTAAATCAAATATCGGACAAGCAGTGTCTGTTAT
AACAAAAAATCGATTTAATAGACACATTAACAGCACTGTTTTTATGTGTGCGATAATTTA
TAATATTTCGGACGGTTGCAAAATTGTTAATGAATAACTGTCAGGTAGGGAGCCTGATAT
GCCTGTCGACTTTCTAACCTCTGACCAAAAACAGAATTACGGTTGTTATGCTGCAGAACC
TAATGACGTGCAACTGGCGCGCTATTTTCATCTTGATGAACGGGATCTGGCCTTCATTAA
CCAACGACGGGGCAAACATAATAGGCTGGGCATTGCGCTTCAGCTCACCACAGCCCGTTT
TCTGGGAACATTTCTGACGGATTTAACTCAGGTTCTGCCTGGTGTTCAACATTTTGTCGC
GGTACAGCTTAATATCCACCGTCCAGAAGTTCTCTCCCGCTATGCTGAACGGGACACTAC
CCTTAGAGAACATACTGCATTAATTAAGGAATATTACGGCTATCATGAATTTGGTGATTT
TCCATGGTCTTTCCGCCTGAAGCGTCTGCTATATACCCGGGCGTGGCTCAGTAATGAGCG
ACCGGGTCTGATGTTTGATTTTGCCACTGCATGGTTGCTTCAAAATAAGGTATTACTGCC
CGGAGCAACCACACTAGTACGTCTCATCAGTGAAATTCGTGAAAGGGCAAATCAGCGGCT
GTGGAAAAAGCTGGCCGCACTGCCGAACAAATGGCAGGCAGCTCAAGTGATGGAGCTTCT
GGTCATTCCGGAAGGTCAGCGTGTATCAGCACTGGAACAGTTGAAAAAAGGCCCTGTTAC
AGTCAGTGGACCTGCGTTTAATGAAGCGCTGGAACGATATATCCGATTACGAAGTCTTGA
GTTTTCCCGACTGAACTTTTCCGGTCTGCCTGCCATTCAACTGCGTAATCTGGCTCGTTA
TGCTGGCATGGCGTCGGTAAAATATATCGCTCGAATGCCACAGCAGAGAAAGCTTGCTGT
ACTTACTGCATTCGTTAAAGCACAGGAAATAACGGCATTAGACGATGCCGTTGATGTGCT
TGATATGCTAATTCTGGACATTATCCGCGAAGCAAAGAAAACCGGGCAAAAAAAAAGACT
CAGGACACTGAAAGATCTTGATCAGGCCGCATTGTTACTGGCGCGGGCATGTGCATTGTT
GCTGGATGATAATACAGATGTCCCAGATCTCAGGCAGGTTATCTTCAAGTGCGTACCCAA
AAACAGACTGGCAGAATCTGTAAGCAAGGTTAATGAACTTGCTCGTCCACAGAACAATAA
TTTCCATGACGAAATGGTTGAGCAGTACGGTCGGGTTAAACGTTTTCTTCCGGCGGTGTT
GCGGGACCTGCATTTCCGTGCGGCACCGGCAGGTGAACATGTACTGGCTGCGATTCATTA
TCTGGCAGAACTGAATGGTTCGAAAAAGCGCATCCTTGATGATGCGCCTGAACATATTAT
CACCGGTCCCTGGAAACGCCTCGTATACGATGCGGAGGGACGGATACAGCGTGCAGGTTA
TTCACTATGTTTGCTGGAACGCCTTCAGGATGCACTGCGCCGCCGGGACATCTGGCTTGA
AAACAGTGATCGCTGGGGAGATCCTCGCGAGAAGTTGTTGCAAGGTGAAGAGTGGCAGAC
TCAGCGTATTCCTGTCTGTCGGGCACTGGGACATCCTGTCGATGGACGTAAAGGTGTGCA
ACAACTGGCTATTCAGCTGGATGAGACCTGGAAAGCCGTGGCATCACGATTTGAAAAGAA
TGCGGAAGTTCATATCTGTAATGAAGGTAAATATCCATCCCTGACTATCAGTTGTCTGGA
GAAACAGGAAGAGCCACCATCATTGCTTCGTCTAAATAATCGGATCAAACAGCTACTCCC
ACCGGTAGATTTAACGGAACTGTTACTTGAGATAGATGCCCAGACAGGATTTACACATGA
GTTTGCGCATGTCAGTGAATCTGGTGCTCGAGCGCAAGATTTGCACATCAGTTTATGTGC
GGTATTGATGGCTGAAGCCTGTAATATCGGACTGGAACCGCTGATAAAGCACAATATACC
AGCACTGACCCGCCATCGGCTCAGTTGGGTGAAACAGAATTACCTTCGTGCAGAAACGCT
GGTCAGCGCCAATGCCCGCCTGGTTGATTTTCAGTCCACACTGGAGCTTGCTGGTCGTTG
GGGAGGTGGAGAAGTGGCATCAGCTGACGGCATGCGCTTTGTCACACCAGTGAAGACCAT
CAACTCAGGATCTAACAGAAAATATTTTGGTTCTGGACGAGGCATCACCTGGTATAACTT
CGTATCTGATCAGTACTCTGGGTTCCATGGCATTGTGGTACCCGGTACATTACGGGATTC
GATTTTTGTACTGGAAGGACTTCTTGAGCAGCAGACAGGGCTGAATCCAGTTGAAATCAT
GACAGACACTGCGGGTAGCAGCGATATTATTTTCGGTCTGTTCTGGCTACTGGGGTATCA
GTTTTCCCCCCGGCTTGCCGATGCAGGTGAGGCGGTGTTCTGGCGGGTGAATAAATCGGC
AAACTACGGAGTACTGGATAAGTTGGCCCGAGGATATGCAGATCTGTCAAAAGCGGAGAG
TCAGTGGGATGAGATGATGCGAACCGCTGGTTCGCTGAAGTTGGGTACAATTCATGCGTC
AGAACTCATTCGCTCTTTACTGAAAAGCTCGCGCCCATCAGGACTGGCACAGGCAATTAT
GGAAGTAGGGCGTGTAAACAAAACGCTATATCTCCTCAATTATATTGATGATGAAGATTA
TCGTCGGCGGATCCTGACGCAGCTTAATCGAGGAGAAGGCCGCCACGCTGTGGCTCGTGC
GATTTGTTACGGACAACGCGGAGAGATCAGAAAGCGTTATCGTGAAGGGCAGGAAGATCA
ACTGGGGGCGCTGGGCCTGGTTACTAATGCAGTGGTTCTGTGGAACACGCTCTATATGGA
GGAAGCGTTGAGCTGGATGCGCCGTAATGGCGAAGAAATTATAGATGAAGATATCGCTCG
GCTATCTCCCCTGATGCACGGGCATATCAATATGTTGGGCCATTATACATTCACGTTGCC
AGAGGATATTTTAAAAGGGGAACTGAGAGCTCTAAATTTAAATATAAACAACGAATTATC
TCCTTAACGTACGTTTTCGTTCCATTGGCCCTCAAACCC
>NODE_26_length_7664_cov_47.710857
AAACACAAACATAATTGTACCCATTATCAAATGAAAACAAGATTAAGACAAAATATATAT
ATATACTTAAATACATTTTTTCTTACTTAAAAATGAGAGTAGTAAATCTTACACATACAT
CCATAAATTCATATCGTTAATAATCATTTACTAACTAATTGGAATTAAAACAATAAAAAA
AGGAAGAGGAAGACTGAATGGAAGAGTAATAAAGAAAAAAGCTTGAAAAACGACAAAAAG
GAGAAAAGGGAAGAAAAGAAAAGATGAAATAGCACATGTTTAACAAAATTGAGGAGGATT
TAATTAAATTTGGAAATAATTTTATTTTCAGTTTTTAGTTTCTTGTAATTGAATGATTAA
GATAAGTTGTTATGTAGAATAATTAGACTTTAAAGAACAAAACGTGGAAGAAGAGAAGTA
CTATTTTAAAATCAAATCATACATCGAATAAAATTAACACTAATTACCATTCATGTATCA
GAGGTAGCAGCATGACACGCATTAAATGTATTTTAAATTTGTTAAACTTTATAATTTGGA
TTGAAGGCACGATGCACATTATTCAAGCAATGGGTTTTCAGCCAAAAATTAAACAATGAA
GGAGAGAGAATGCTATGAAGAGTTTATTTTTTGACTGATTTAAAATTTGATAAAAAAGCG
AAAATGATTAGGTAGCTGATTGGATGCGAGTGGCACGTGTCATTGGACGCACGTCAAACA
GAAGCCAACAAGACTTGTGTTTCTTCTCTTCATTCCTTTTCCTCTTTAGGCAAATGCAGT
AGTGTTAGTACCAAGCCTACACCGCAATCAAAGAATCTTCACTGAAAGCAAAGCGGAGCG
AATCAGAGATCCAAAGCAATCTGTTCGTTAATTCTTTGATTTCTCTTCACTTCAGCTCTC
CGGCAAGGCATGGCCAACGACGGTTCCTGCGCCACGCAACTCATCGACGGCGACGGTGAG
TTCAACGTCGCCGGCCTCGACAACTTCATCAAGAATGTCAACCTCGCCTCCTGCGGCCTC
TCCTACGCCGTCGTCGCCATCATGGGACCGCAGAGTAGCGGTGCGTTTCGATCCTTCCCT
TTGCTCGTTCTGAATTCTTGATTTACTTCGGCTGAACTTCCTGCGGTTCTTTTGTCGTTG
TTAAGCCTGGATCGGTTTATCGTAGCGTGATTTATAAGTCTTTGTGTGCTCTGGAGTGGA
GTTTTGTAGTTAGTGATTAGGTTTAGATTTAATTTGACGATTGATTGACGTAACTTGTTT
TGGAACTTGAAAGTGAGGTTGAGATGTGATGCATTCATGGATTAGGAGAAAGAGAATATG
TTAAAAAGTAAATAATTCATATTATTGGAGTTGCTATTGCCATGCATGTCCGTTTCTGAT
TTTTGTAGTTTTAACTGGTTTTGGTTATCAATCGAGTGCAGTTTCTTTTTAGCTTTAGGT
TCTCTCTTTGTGGACTTGTGTGAGTTAATGTTATGTTTTTCTTGTGTGCAGGGAAGAGCA
CGTTAATGAATCATCTTTTCCACACAAGTTTCAGGGAGATGGATGCTTTCAGGGGGAGGT
TTGGTTCTGAAATTACTGAGCTGTTGTTTTGGGTGGTTCTAGTTTATGGCGAGCATCTAA
TTGAGTATCATATTGTTGCAGATCTCAAACGACCAAGGGCATTTGGATTGCCAAATGTGT
TGGGATTGAGCCAACCACAATTGCTATGGATTTGGAGGGTACTGATGGAAGGGAGAGGGG
CGAGGTAATAAATTCCGTGTTATTTTTTTTTTTTTTCATTTTCTGTTATTTTCTATCACC
TAGTGCGATAGGACTATTGTTATTGTTATATTTTACACAAGTCGTTTTTTGTCTGTAAAA
AACCTGTAATGATCACACGAGTTTGATTTATTAGTCATTTTAGGCCGCCGCCTTTAGAGC
ATCTTATAAGAATTACCTGATATTACATACTACGAAAATACTATAATTTCTCAACCTGTG
CTTGGTGTTGACTGTTGACTTTGGTTCTGCTGCAATGTTTTCTTTCAAATTCATTTTTGT
AATTTTTTTTTCGTCCAACCAACTGTCAAAGGTTATTTTTCGACAAACCTAGTTGGAAAA
TGAAATCTACTTTAATGGTCTCGCAGATGCTTCCCTTTACCGTTCTTTTTATAAATGAAA
ATTCCTTGAATAAACATCAAATCGCCCTGACCATATCTTTAGTTGATATTTTGAACTGTA
TGCTATCGGTGCCTCGTAAAACAAGTTGTAGCTTCATTTTAACTGAGAAATATTCCCGTT
CTGTCTTTTTTATATTTGCATAAAAACTCACTATTATTGCCTCACTGCTTTCGTTTTTTA
TTATAACTCTCAGGATGACACTGCTTTCGAGAAACAGAGTGCTCTTTTTGCTTTGGCAGT
ATCAGATATTGTTCTGATAAACATGTAAGTTTTTAGCTCTAAACTATTGCTTTATAAATA
ACTTAATGAATCAAATTCTGGGGAAATGATTGAGTAAGGCATTATCCTTGGCTATTTAAA
AGTTTCTTAACAAATTCACATCCAATATGTTTGTGCAGTCCGTACATGCTGCATTACTTA
ACCGAAGTCTAGGTGGAATTGCAAATCTTTCTGTCTAACTTGGTGGATTGCCTGTGCGTT
CTAGTAACTTGTGTTTTAAGATAACCTTGCTAACTGTCCACCTGCACTTAGTAATTAGGA
TCATTCACATTGTATGTCAGTGAGTATACGATGAATTATAATATGTTCTGGTGCAAAAGG
TGATATGCGTAACCTTTTTTCGTTTTATGTTTCTGTGTCATCTCATTTTTTTTTTGTTTT
TGTATTTTCTTTGGAGTCAGATTAGTATTTGGATTTAATCAGAAAGTAAAAAAGAACTCT
GTTTCATGGTTTATGGGAGCTTACAGTCAAACTTGTGCAAACATTCAATCCACTTTGGAC
AACTTTTGATGATTTTTTTTATTCACAGGTGGTGTCATGACATTGGTCGAGAACAAGCAG
CCAATAAACCTCTTTTGAAAACAGTTTTTCAGGTAGCTTTTAGCCATGAATTTACCTTTG
ATGGGTATTCAATATTTGAGATTTCACACTTTGGTCCTTCTTGTATTTGTAGGTCATGAT
GCGGTTATTTAGTCCCCGGAAAACGACATTGCTTTTTGTTATACGTGATAAAACAAAGGT
ATAGAATCACGGGTCCTTTTTTGAGAACGCACCCTTTTTTAGTATTTTACTATTCAATGT
TTTTCATGTTTCTGGCGGTCTATGCAGACTCCACTTGAACATTTGGAGCCTATTCTAAGA
GAAGATATTCAGAAGGTGTGTTTCCCATTTAATTTCTGACTTTTATTCATGTGGTTTCTT
GTTTTTCTTCATCATCACTGCTTACCATGATGTGAATTCCTCAGATTTGGGATAGTGTTA
GAAAACCCCAAGTACATCAACATACTCCTCTAAGTGAATTTTTCAATGTAAGTTCTATCT
ATCTCCCTTTTGCACGTGCCAACTGTTTATGTGAATATTATTGTATATAATTAATGAATT
TTCAAATGAAGGTGGAAGTTACTGCTTTGTCAAGTTATGAGGACAAGGAGGATAAGTTCA
ACGAGGAGGTACACTCAATAGACAATGCATTACTTTTGGAAGTTGTGCTAGGATACTTTT
TTCCCTGTTTTGGAGTGATTACTAATTTCTAAAATTCAATAGATAGTTTTCTGCATGAGT
GTTTTAGCAAGTAATGAAAAGTTTGAAACTTTTGTACTCGAAACCTTTCCATTTTGGTTC
TTTCCTTATCTCGGTGGTAGAGTGTAGTATAATAAGCTTCTTTTACAACTGTAGTTATAC
TTGGATATGATGTGGATCATAGAGTTACACCTATTCATGCAGGTTGCTCAATTACGGCAA
CGTTTCTTTCATTCTATAGCACCTGGAGGTTTGGCTGGTGATCGACGTGGTGTTGTGCCT
GCTTCTGGATTTTCTATTAGTGCGCAGCAAATTTGGAAAGTCATACGAGAAAACAGGGAT
CTTGATCTTCCAGCTCACAAGGTTTCCTATTAGCTAACTTTTAGGATGAGATGAAACAAT
CATTTTTTTTTTTATCGATTTGCCATTTTATTTAACAGGTAATGGTAGCAACGGTGCGTT
GTGAAGAAATTGCTAATGAAAAACTTAATCAACTACAGTCTGACAAGGTGCTTATCCATT
TTTTTGTATTGAGTTGCTTTGCTTCAGCTATTTTTAGAGTAAATAATCTGATGAATGAAT
TTGACTTAGGATTGGCTGGAATTGGAAGAAGCTGTTCAATTAGGTCCAGTACGAGGTTTT
GGGGAAAAACTGAGTTCCATTATTGATGCCAGCCTTTCACAGTAAGTTCCAGATGCTGGT
AGACTTTCAATTTAAGTTCAAGAAAAATCTACGTTCAGTGACAACAGATATCTATCTATT
CCAATTCATGATTAAAATGTATGTATGTATTAGGAATAAATGCTTAAGAATAAATCTTAT
ATGCATTACCGATTTTTTCTTGCCCTAGACTTTAATTTGATAATTTTTCTTTTAATAGCA
ACACTAACGTTGATTTTTCTTTCATTTCAATCCTAGCATAAGATAATAAAATATCTTCAT
TCTTTGGATTTCTTTCTCCCAGTACTATGTATCTCTTAATTTATCAAGATTTTAAAAGAA
AATTCAATTTATCAAAATTGTATTTGTAAATTAAAAGTTTCATGAAATATGCAATTCTTT
AAACATGTTTTACTCACCTGTGCAACTCATAGGGGCGGTTAGTTAGTTTTCCATCTTTTT
AGATAATTCAATTGTGTCCTAAGGTTTCAATCTTTCGTTTTATATGTTGATAATATCTTG
TTTTCAACAGATATGATGAAGAGGCAATTTTCTTTGAAGAATCCGTGAGAAATGCAAAAC
GAAAGCAATTGGAATCGAAGGCTTTGGATGTAAGGCTGCTGGCTGTGCTTTTACTATTTG
TTTCTTATTTTAAAAGAATTTTGATGTAGTATATTATGTTTTGATTTCATTGTAAATAGA
AAACAACTTTGATCGATTTTTCATTAGCCAAATCTAGGTACATCTAGAATAGTGACCCAT
AAATGAAACAAAATCTTTAAAACCAAAAGGAGTACTAGTAGAAGGTCTCCAAATATTGGA
GTGAACTAAGGAGAAAGGAGACAAAACTCATTTATTAATTCTATTAGAAAGGACTGATGA
ATATTGACACCATCTTCTGCAATTTGGTCAACCGATGGTGTATTAACTATGCATGAATCA
TCTTTGGGGAAATAGTGGATGCCAATCATCTGTTTTGATATTTGATCCCTACAAGCAAAC
AATATTTTTACCGAAATTGAATGTCATGGGATTTGGTCAGCTGGGTGACAGTTAGGTAAC
ATAGTCACATTAAGAGATGGAAGGGGGTTGGTGCCAATGCCACATGCTTGTGTTTGTGAA
CCGTTAATAACAGCAATGGAGGACCAATTATCAGTAGTGATAAGGGAAGGGAAAAAAGAA
CGATTACCAAATATATTATTGGTTGCACCAAAGTCAATGAATGACCTAAGGACCTAGGGA
ATGAGATTGAGAGAGACAAGCACACGATTTACTACTGTGTGCTACCAAAGCAATGTTACT
AGCAATTTGGCGATTTTCATACGATTGGAGAAAGCCCACATATGTTTTGGAATCATACAA
CGCTGGTTAGCTGGCAATGCAAGAGCAATAGGTGACTTAGTAGTATATGCCTAAAAAATA
TTGCTCACCCAAGGAGTTTTTGCACACAGCCTAACACCATTAATGGTATGGCCTTTGTGG
TAACAATACTCACGTTCTAAACTTGTGCAAAAGCACCCAAAACTAGTGTTCTGTAAGGCA
AATATAGAAGTGTCCCAAACTAAAGAGGTATGCATCTCCGTGTATATTTATGTTAACGAG
ACAAAAGCCACAGTTTGGATTATTGGTGATCCTAGAATTTAATAAGGTATCAACTTACTC
TTGAGGATAGCCATACAAAGCTGTCATAAGAAATGTATTGCGGTTCTTAAGTTGCTGCTT
TACATATTTAAATCGTGTTAGGAACTCATTTACTTGTTTGGCAGCATAAATCTTCCCAAG
ATAAGCAGACAGTGTCAAGAGGTCTTGGCAAACATTATAGGTTTGGGTGTGGTGTGTCTA
TTATTTGTGTTCATTTATCGGGTTGGATTCAACCGTGGTAGTTAGATGGGATGGCCCAAT
CCACTGATCTGTAACCTGATTTCGAGAGCCCAAGTGGGAATAGTTAGATCCATCCATCTT
CTCAATACTAACAATATGGTTAGTAAAGATTGGAGAACCTATTCGAGATGCAGAGTACTT
GCTTGAAGCCAATTTTCAGAATTTGATAAAAATGAGTTAGAATAATTAAAGGAGAGAGGA
AATAAGGTTGAACCACCAAATCAACTCTGATGGAGCCACAAGAGCAAAGGTGTGGTTACA
TGGAGGAAGCGACTTGGGTGAGGGGTAGATAATCCTCATGTGCTGGCAGGAAAGTTAAGA
TAGTGGATCCACCGAGCTAACATGGTTTTCAAGAGACTTTGATATTGTGTTAAACTATAA
GAAAAAGAAATATTGAGCTGAAACCGTGTACTATGTAACAACACTAGTGATTTAGTTATA
TTGACTTTTCAATACAATATATAGTGGAAGCTTGATATTCTCTTATGATAAAATTATTAT
ACTAGAATAATTATAAATGTCACTATAATATATATTTGATATTGATTTGTCTGATCATAA
ATCTAAGTAAAACTATATGATCCTTTTTATGTAAGTATAATCATATAAAATGATTTTTGA
GTTCTTAAACATTATCCTACTTTAGTTGTACCAATAAATATTTACAAATATTTAAATATT
GTTTACTACAATAATCTACAATATTACTCCACTTCCTATATTGTTTGCTCATACCATCCT
TCTCAAAACGCTAAATTCTTAATATTGTGCTTAATACTGAACTGAGGTATTACTGATAAG
GACTTCTGAATACGGTGGTTATACATAAAACTCTAGTAATGCTTCTTTATTGGTGTCAAC
TTTTCAGCTTGTGTATCCTGCTTATACAACATTGCTAGAGCATATACACTCTAAAGCTCT
AAATGATTTTAAGACTGAACTGGAACAATCACTAAACAATGGAGAGGGGTTTGCTTCATC
TGTTCGTACTTGGACTCAAACTATTATGGATGGATTTGACAAAGGATCTGCGGGTAATAA
TCTGATTTGATTCTTATTTATAACATTTACAATATTATATTCTAGCAAATTTGACTTTTC
CTGAATTTATATTAGTTGTCATTTTGTCATTTATGACTTATTGTTTTACTTTCCCACCTA
AGACATGCATGGATGAGGATAAGATGTCAACAGGATGGGTAAGATAGTAGCCCCATATTC
TATTCGATGGATAAATATTCGTTTTGTATCCGTGCAGGTATCCGTTATGTGGGTACCCGT
CTATTTATTTAATATCCACAGATATATGCGGTATTTACGAAATATTTGAAGAAACAAATA
TTTTAACCATAAATTCAAATAAAATAAAATAAAATACATCATTATCATACATTTCAAATA
AATTATACCTATAATTAATCTTCACAAACCAAAATTGTGCCCCTTGATATTAAAATAATA
AAACTCATACGTTAATGA
>NODE_27_length_2663_cov_40.621105
TTTATTGTAGACAATTGTTCTCATTAATATTAGTTAAAAACAAAAATTGACGAATGTCGA
GTAGACTATTTTCTATTACATGAATTAAATATTTTTTTTCTTTTTTCCTTGTTCTTATCT
TTTTATTTTAGAGATTTTATACAAGTCTCTTAGATTTGTTTTTGTGTTTTCTTATTTTTG
TCTCTATTAGGTGTATAAAAGGTTGGAGTACCTGAAATATTATACATGATTAGAACCAAC
CATTCAAATGTGATTCCATTATTGTGTTCCAAACGTTTCATAATGAGAACATTATTCCTT
GGCATAATGAGGCTAGAAGGAGAAAATGCTTGGACGTTGTTCTCTAAATTTTCATTGTTT
TTCTATCTTTCCGGAGGGTAATACATATGCGAATAAACTTGTTAACAAACTTTACTTTGT
CTAATCCAACTTCTTAGGTTACGATAGTTCTTTTGCAAGATCTTCCCGTTTTTTTATATT
TGTTTTTACATTTTTTTTATGGTTAATTGATTGGAGACAATTATAAGAATGAGGGGTTTA
TAGTATAAATAAGTATTTGTTGATTTTATGTTATTTTGTTTTTGGTAAGGTAGATTTAAA
GACGTTCTTGTGAATAATTCTTTATTTTTATTATGTAATTAATTTGAAATCATAATTTTT
TTCTGAATTTTTAATCAATATTGATATGGTATATTTTTCATTTTCTACACATTTCTGCAT
AATTTTTTATTGAATTTATGGCTGTGAATTTTAAATCTGAATTTTGTGGGATGCATGTGA
ATTGGTTTTGCTTTAAAGTTGTTGGCATAACAGGGTTATCTTATCCGTACAGCACCCTGA
TCCTTTTTGTTAGACCGGTTGATAGGTAGTGAGAAGCAATGCATAACTTAAGCGCCTTAT
AAAGGTAATCGGAACATTAGTCCATAACTAATGTCAAAACCACTCTAATAATACAATAAT
TGGTTAAAGGACGAGTTTAGATTCTCTAATATTTTCTACCGAATTTTTTATATAGTCTTT
TGATGATCATTAAAAAATATATTTTAATTTTTTTAAATATATTTTAAATTTTCAAAATTA
TTAACTATCAATATATTTAAAAAAAAAACAGTAAAAAAATTCAATAATCAAAATTCATAA
AAAAAACATGCAACTTATTATGAAACCCCATACTAAGCATCAGAGTGCTTAACATGAAAT
TAAATTCAGCTCAAGATCTCCTCATGCTAATTAAGAATTTTCATTTTTTGTGTTATCACT
TAACATCAAAACCCCCGAATGCTTATATACTTACGTAAGCATATCATGGAGCCAAAAAGA
ATATAAAAAGCAAACTTTATAAAAATGGTAAATAATTAAATTTATATATAGTTCAGTTTC
ACTTACATATGTGAACAACTCATTACTCGGTAAGAGAGAAATGAGAAAGATGGAAAAATG
AGATTCATCAAAGTAGAAACATTTTTTTTTTATTTCACAACAATAAATATATCAAAAGAA
TGTAAAAGGACTGTCCCGACCCATACATAGAAAAACAAAGAAGAAAAGAAAAGAAAAACA
AGCACACTATCCTTTGGATTATTCCAACACAGTAAATACATTTACAACTTTTTTTCCTTT
ACAGCACATTTTATTTGGATTTTGCTGCGAGCTTCAGTTTTTGAGCCTTGGATACCACAC
CAACTAAACCAGAGGAGTCTCCATTCACAAAATTACACTGCAACCGAATTTCTCCTTCAT
CTTCTGTCAGCACTGAAGTATTACCCATTTTTATCATTGAAACTACGAAGTTGTCGAAGA
AAACACTTTGGTCAGTGCTGAATCTGTTGACAAGGGCAACGGTATCAGCATCGGAAGTGG
AGAAGAGTTCTTGGTCGCTCTGAAGCAGGCCATTCTGGTACTGAAGATTGGAGTAGTATT
TGTTATCGAATTGCTTAGGTGTGGTCAGATCCAAATCGGCGAGGTTATCCAAACCTACGG
AGCATATCTCACGCAGTGCTTCCAAGTAAGTGGTATTCAGAGTTGGATCTGGATTTCCAG
TGTAGTTGAAATTGTATAACCTGTTGATGAAATTGTTGCAGTGAGCTTGTCCAAACGTAT
GTGCACCTGTTCATACATCAATGCTTCGTAAATTCAAGCATTATTTGTAAGATTTTGAAT
CTGTGAGAAAATATGAATTTTACCTGAGAGTGAAACTAAATCAGTGGTGTTGAGACCTTG
GACAGCAAAAGATTGTTGAAGTTGATAAAGTGTGAAGTGTGGTGCGGGAAGGTTTATACC
GGCAAGGGTTCTGTTTGCCGTTAAGCTATCCCTTCTTCCTAATAGAACTGACCATGATGG
ACCTCCTCCCTGTCAAACACAAAAATTTAACCACCTTCAACACTAAATCTTATAAAACAA
AAAAAAAAAAAGTTGCTAGATAATACTTTTAGCTAACAAACAGTTTTAAGGTTTTTTGCT
TTAAAGAAAAAGTACAATTTCTGCTTCTTCTTCTTTATGGGATAACATATAGTTGAGTGT
ACTGTCTATCTTAACAAATTTATTTTCTTAAAATAACATTTTTCTGTATCGGATGATTCA
AACAAATTTAGGTAAAAGATACAGTATCGATAATAAATTGATATCATATATAAATGTGTA
TCGGATCCTATATGTATTTATATGTATTTAGTATATATGTTTATTTTAAAAATATAT
>NODE_28_length_2112_cov_30.907671
AAAAAAGTTAATGTTTAAATTAATCTTTAATATAAAATTAGACACTAATTTAAAATCAAG
CTAAAACTTTGATAATTTAAATCATAACTTAAATTTTTAAACTTTACTATTAAATATTTT
TTCACTGTTAATCAATTTTAAATTATGAATTATTAGACACAAGATAAAGTTATATGGCTA
AGAATGAAGCTAGAAAGAAAATCTAGAAACATATATTTGGAAATTTGTTGGAAGTCTCCA
AAGTATTGTGTATGAAGTCAATTACGTTTGGTGGCAGGTGTACCAGATTGAGTTTGGGTA
CAGTGTATATCCAAGGACAGAGAGGAGCCACGGCTCCTTCAACCATTTTTTTTTCCTTTT
TTTTATTTAAAAAATAATATTTATATATTATTATTTTATTTATATTAATTGATTTATATT
TTATTTTTTTATATATTTAAAAAAATATATTTATATATTATTACTTTATTTATATATTAC
TACTTTATTTATATATTATTATTTTATTTATATTAATTTAGTTTGAATTATTTTTCTTAA
ATTCAAAAATCATGTTTTTTTTATTATAATTTTTTATATTTTTTTATTTAGTTTTTCTCT
TCCGTGCTTCTGTCTTTTTTTTTCATTTTATTTTCATCTCAATTTTTACCATCATTTTCT
TATTATTTTCAAAATCAAATTGTACTATGACAAAATTGAAGAATTAATTAACATTTTGAA
CGGAACAATTTTTTCTTTTGAGTAAGTTCATTTTTTTCCCTTCTTTTTTTAAAGCAATTT
GTTTTCCTCTGTGGCTTTTCTATGCTCTAGGCATATCTCTATCGGTTAAAGATCATAAAA
TCATGTTTTAATTGTTGATCAAACTCTTCTTTGTGTAAATAGAACTATTTTAGACTTTGA
AGTTGTGTAAGGGAAGAGTAAGATTAGGAATCTACTCTAAGGTGAGGGAAGCTAATCATT
TAGAAGTTATTAATTTTCTTAAAATATTGAGTCTTGCTTTTAAGATTTAATTTGGGGTAT
TCATAATTTTATTTTTTTGTAAAAGAATTGACAAATTTATATTAGAAAAATTATGATAAA
GAGTAAAAGAATTTATTCTTTCTTCAAGAGGAAGACTTGTGATGAAGATGAAAAAAATGC
ATCTACGTCATCTAAAATTGAGAAACTTCATGATAATCCAAATATTGAAGAAAACGAAAA
ACAATTATCTAAGGTTCCTAAAGTTACATATAATGAATTTGAAAATACTTTAGAACGTGA
TCTGAAAAAGCGTCTTAAAATCTGGCAATACCCATCAAATCAAATTGATGAGGTATGAAG
GGCTTATATAAAATGAATTCATATAAAATGCATATAGAAAATTATCCGTTGTCTGGTAAA
AATGATCGCCATTAAAAGATGCTACGTATTGCTTACCGTGCTATCTTTTTAGTAAAAAAC
CAAGTGGAGGACTTGATTCAGATGTTTTCATTCTTACATGTAATTGAATTTATTTTCATT
GAATTTGAATTCTAGTTTTCAATAAGTTGATTGTCATTAACATGTTTTAACTTTTTGAAT
GTTTTTTTATAGGTTTTAAAAGTTGGAGAACCATTTTGACTAAAAGTAACTTTTTTTTTT
TATATATTATTGTTGATGATAAACTTTGTGTTACTCTTTCATATATATATTATTGTTATA
TTATTTGGATTATATTGTCATGAGTGTTTATTTTGAATAAAAAATTATGTAAAAAATTAA
TTTTTTTAATTAAAAATAATAATTTATATATAACAAATTTTGGTCTCCTAAAATTTTTGG
TTCCTCCACTGTGTATATCCTCTCTGCATGGAGATGATAAATTCCACGTGTACTTTATAT
CGGACATTTATGATGATACAATTAATTTATGCTTAACACTGTAGTTATAATCATTCTACT
ATAATATCCATATTCATCTGCTCAATAATATTTCTTTTTCCCTTTTTCAAAATAAAACCA
CAAAAAACACCCTAACATTTTCTTTCAATTTTATAGGAACATTATATATCCTGTATTTTT
ATAACATTAGCTCATACTTACATGGTTCAAATATGGTGAATTTGGTGTCCTCAAATTTCA
CCATATTAGCGCTTTCTAAATTATATCTAGAATATTTTTTAAAGGA
>NODE_29_length_2102_cov_42.240246
ATATGATTAGAACACATATATAGTTTTGCTTATATTAAAAAAAAAAAGTGTATCACATAT
CTATTTCTTCAAAGAAAGGTATAATTTTTTAAAACAAAATAAAAGTACAGTAATTTAGGT
ATCTCTTAAAGGAACCAATGATAATTTATCTAATGGATCACAATATTTCATAGAAAATAG
TCAAAATTTTCAAATGAGTTACTTACAGACACAGCAACGTGAGTTTTTCTTCCCGAGCCG
TTGAAAGATTAAGGAAAGACCAAGAAGATTGGATGCATTATCTTTCATCATCATCTCTTT
GTCTGCTCTTATTTTTAATCTGTCTTTTCATGTTTTGATAAAGTTGACAACAATGTCTTG
CAGCTCAAAGTTCACATATGTGGGAATTTTGTAATTTTAATTTAAAAAAAAAAAAAGCAT
CTCAAGTGTTTTAAAATTTAAAGTTAAACCCCCACCACATCTTTCGCAAAAATTTCTACA
CCTAAAAGCCCCCACCTAATGTGTTTTTCTTTTGAAATAAAGATCAATAAAACTTAAAAT
GTTTTGGTTTGTTCAAAAAAGTTTCAATAAACAACATTGATTCTGGTGGGTGTGTGTGAA
TGAATGATTAACAGTTGAATATGTCTGATTAAGCTTTTTAATTTTTCTTTCCTTTTAAAA
ACTTAATTAGAGCGATACGCGCGTAAGAGTGTGAAATGATGATTGAATAGTTGTTTAAGA
TTAAAAAGCAGATTAACTTGTTTCATTATTTAAAAAACTTAACCTTTTATTTTCTTTCAT
TATGATTTTGGGTATATGGGGGAGCCAATGGGAGATTGGAAACGTGATGTTGGCACCCAA
AGTCAAGGTGAAGCACGAATTGTAGCGTTTGTGAAACAGAAACTATATTTTTCTTTTTAC
CACTTATTTATATTATCTTGTTCACTCAATAAAGAAAGAAAGAAAAAAAAATGTGCGATG
AAATTATTTGTGATAAAAATAAAATGAAAAAAGAAAAAAAGTGGAATTCTTTTTTTTTTA
TTTTTTATGAAAGCATAATAACAGAGAATTATTTTCAGGACCTACCAATGCATCAAAGAG
GGGATGCAGTTAGTAGCATGGTGTATGAGGCTAATGCCAGAGTCCGAGATCCTGTTTATG
GGTGTGTTGGGGCCATCTCTTCTCTTCAGCAACAGATTGATGTGCTACAGACCCAATTGG
CCCTGGCCCAGGCTGAGGTGGCCCACCTCAGGGTGAGGCAAAATAGGTGTTTTTCCAATC
ATGGGCCTAGGCCTACTAGCCCAACCAATACCATGGGCTCACATGCCAAGCCTATTTTTG
ACATGGACATGGTGGTGGACCAGGCCAGCTATGGGAGTTCAATGTGGTCATGACTTATAC
ATTACGATAATAGTAATTATTATTATTATTATAATAGTATAGTTAGTAAGTACCTATATA
GTGGAGCATAGGAAAAAAAATATTGGCCTACACTTTCACATGGTGAGTGTTGGAGTGGTG
GTGCCGGTGGTGGCCGGCCACCGTGGTGATGGAGGAGCTGTGGTGGAGGCCGTTCGCCCG
CTTAATTAATTTTGGTTAATGGGAATGATTTGTCATGGAAGGTAAGGTGTAAATATTATT
ATTACTTTGTTTGAATGAGAGAAGTTGATGAAGTGAGTGTATTTGGACCCAATGACAAAT
GTGAAATGGTTGAATGGAAAATTATGTTGTTGTTTAAAGGTGTTGTTCATCATCACTAGG
TCTTTATGAAGGGTGCACCAAGTGAGATTTTCATGTCCTTATTTATTTTACTTTTTCTGC
ATTTTGATCTATAGACAAAATTTAGGGTTGGAGTATGTAAGGTATAATTTATGAAATAAA
ATCAAAATAATGAGTAAGAAATTGTGGTCATCATGGTGGACCACTCATTGACATATATAA
ACTGGTGTTTTTACCATGAGAGGACAAAGGATCTTTACTCATAAAACTCATAAAATACAA
CTATATCATTCATTTTAGAAAAAACTAAATTAAATTACTTTCTTTATAAACTTTTATTTG
GTATTTTACTGATTCTTGAGTTACTCATGATATATTTTTCTGGTTATTTTTGTATAAAGT
CGTTGAAGTCAACTAATAACAAAAAAGCAATTAGAA
>NODE_30_length_3273_cov_52.449131
ATATATATATATATATTTAACATAAATATTTATATCAACAATTCTTCATCCTAAATATAC
ACTGTCATAAGTTAATATTCTAAAATACAAAACATTATGAAATTACAAGTTAAAAAAGTA
CAAAAAGAAATTGCTCCACTCGTAACAGGCTAGCCTTGGCCCAGAGTCCATGTAGTCGCG
CTCTATTGTAAATTCTAGTTCCGTAAATAATCGCAGAGCTCCGTTTCCAAGCACAGGAAA
AAAGTTATCGTATCATTTTTTCAGTGACATTCAGTCAGATATTCAATATTTGTTGTAAAT
GGCATCGATTTCTCCTTCTTCAAGCAATTCAACCTCCACGCCAAGTGTTACTGATCGGAC
GAAGCAACTGAGGCTCCACGAAGTCGCCTTAGCCGAGCTCAACAACCAACCTTCTTCCAG
AGTAACCTCTTTTTTTCTCCTTCGATCTAACTTTTTCTAACCATTTCAACTTCAGACATA
GGGTTAGGGTTTTCTTTTTGGCGGTTTAGTTATTATACATACAAACACTTAGAGTAACCA
TTACTTTAACCCTCCCAAGGTAGAAATCACAATAAACCATACGTTTATTTAGATTGTTAC
TTACTGTTATTGCGCTAACCCGAAGATTAAAAACTAGTAGTATACTCAGAATTTAATCTC
CAGTCTTTTCTTCGTTTCGGAAAATGTTTTATTAGAAGTATTGTGAGATTATTTTCAGCA
GGTTCAGCAATTGCTGCATAAAAAAGAAAAATAAAAACCCTAGAGGCACCGTATTCTATT
ATTTATATATTTTTACTACTCTAATTATTTCGTTGTTTTCTTTTTTTTCCTTTACCTGCT
ATGAAATGTAGGCTGTGTATAGGAAGAATGGGAACTTATTTTTTCGCACAACCATCCAAA
CAGCAACAGCAATGGAACAGAGTAAGAATTCTCACCCTTTCACACTGTTCTTCCTCACTA
CATTCTTGAAACAAATTAAAACGCTGAAGTGCTATACAATTCTGATTGTTATTATTATTT
TTCTTTTTCTTTTTATCAAAATTTGTGTTCGGTAGAAGAACTTGAGTCAGCCAAATCGAA
GCTAAAAGGTCTGGATTCTTCTTCGTAGTCATGAATTAGAAATCTTGTTGGTTGGGTGCA
ATGAGGCAGTTGCAATTGGAAACTTAATTATTAAGAGCTGCAATGTGTTAGATTTTCACT
CCAATGATATTGTTAGAGTTTTGTACAAAACAAACATTATGTTGATATACCAAGACACTT
CCAGTTTATATACATTTTGGTGTTGTCCTTTAAACTTTACCTTTGCACAATTTCTACCAA
CTCCATGGATCTTCAATTGGTGGCACAATGTTAGAAACCGAAATCTATTTGCTTTTGTAA
ACTGTGTGAACACTTCAATTTCAATGAAGTCTACATGGTTTGGCACATGGCTGGTGGTGC
ATCATGGAAGGATACCATAATCTAAGATACGATGTTTTTTTTATAATGAAATGGACTAAA
GGGGAGAGAAAAAAAATGAAGTCACTTTGATGAGGAAATACAGTGTAGTAACACCACAGC
AAGCAGCAAATTGATAGGTAAAGGTAAGAGAATTATATGGCCCTAGTATTTCTCATCCAT
TATTTATGTTAATTATGCCAAATGATGGTCACTTTTAAATGTGAAGGGATAAAGGTAAGT
GATTGATGTGATTTGGGTTTTTACTCATCTGGTTGAAGCAAAATAAATGTAAGTATTTTT
GTAACGAAGTTATTTATTATAACGGTGGCTTTACCATGCTCCCTCTGTCTCGAGTTAGGC
TAGCATCTTCTCTTCTAAAAAGTCGATTATTTTTAAAATTTAAAGCTGAGTAAATATAGT
TTTATGATGGATAACTCAATGTGATGCTGAGATGTGAGAAGAGATCAATCTACATTCAGT
GTTTTTGCCTTCTAAATGTCTGCCTAGCTATTATTCAATGGTTGTATGTGTCTTATGCTT
CTTATACTTACTCTGCATTTCCATGCATAAATTGTTATAAATAATATTTTATCCAACACA
GGTTTTGCAATATTTTCATGCGTAGATCATTGTTCTTTGTCATGTATGATAGTTTTGTGT
AAGGGGATCTTTGTTGAACTGGATGTATGGATTGTGGTAAACTGCCTAAAATGTGTAAGG
GGGTCATTATTACCCTTCCTCAAACATTGATTTGATTATAAATTTTTTGAGATTTAAAAC
TTAGTTATTGACATTTTTTGTGTGAATAAAATATGCTTAACTGTATTGGACCCATTAGTT
GCCTTAATTTAAACATCATCCACAAAGAAAAGGCCCGTAAATTGAAGTGTGTTTATTGGG
CCTGTTGGGTATAACGATGTCATATTGGAGCCCTTGATTCCACACTTAGCTGGGAGAACC
ACCTTGCTTTTGGCAGCTTTTGTGAAAAATAATTTGTATGTTTTTTAAGTATATTTAAAA
ACAGAATCACACTTAGCAATTGACCATTGACTGAGGTAATGTACTCAGACCTAATTATGT
TAAGTGAGTGAATTTCAAAACTCATTCCACAATTCAAATGAAGTCGTCATTACAAAGTTT
GGGTTGTTACAGGAATTAAAATAAACTCCTATTCCAAAATAAAATAGAAAAAAAAAATAT
TTCGTACAAGTTGTTCTATATACCATTCAAAAATTTCATTTTTAATTGTACATAAATAAT
TTACGAAAAAAAAAAAATTACATGTGATATATATTTCCCTTTTTTTTTTCTTTTTCTCTC
TTAAAAATATCTTTAGATAAATTTTTCTTTAATGGAATTTTTATAAAGTGGAGTGAGAGA
AACGTCATTGGGAATCATCATAGCTCTTTTGTATTGGTAAAATGACAAAATAAGCAAAGT
TGACAATAGACTACGCTACACCATTTTGGTGTAATTTCACAGAAAGTCGTTTATAATACT
GTTGTTAAATTTCTTTGACAATTTATTAGCGAGATTAGACATGAAATTAGACTTTGAATT
GGACGGGTAAAATGGGGTTGAACTGGGACGTATCTATCAATCTTTTCAATATGTTAATTT
TAACTTTGAATAATATTATCAAAAACATTTAGTATCTTATATTCAACTTTTCTCCTCTTA
GCATCATTGCTTTCTCTAATATTTAAAATAATCAATATTTGTTTTGTCTCTGTGCATTAC
TCCAAAGTAACTACTTAAGAATGAATAGATTATATTTTCAATAATGCATTGTCTTTCCTC
ATTTTTAACTGTTTTATATCTTTATGTATTATAAATGGGAAAAAAATGATGATGAATTTT
ATATCAA
>NODE_31_length_6091_cov_26.285175
CTGGCTGCCTACTGATGGTGACGCCGAAAACTTTATGAAGTCGCATGTTGAGCCGACGAT
TCGCGATATTCCGTCACTTCTGGCGCTGGCCCCCTGGTATGGAAAAAAGCACCGGGACAA
TACGCTCAGTATGAAACGCTTCTCCAACGGTCGCGGGTTCTGGTGTCTGGGTGGTAAAGC
GGCGAAAAACTATCGTGAGAAATCGGTCGATGTCGCCGGTTACGATGAACTGGCGGCATT
CGATGAAGATATTGAGAAAGAGGGATCCCCGACGTTCCTGGGTGATAAACGTATTGAGGG
GTCTGTCTGGCCCAAATCTATTCGCGGCTCAACGCCAAAAACAAAGGGGACCTGCCAGAT
TGAGCGTGCTGCCAGCGAGTCCGGGCATTTCATGCGTTTTCATGTTGCCTGTCCGCACTG
TGGTGAAGAGCAGTACCTTAAATTCGGCGACAAAGAGACCCCGTTCGGGCTGAAATGGAC
ACCGGGCGAACCCTCCAGCGTCTTTTACCTGTGTGAACATAATGCCTGCGTCATTAAGCA
GCAGGAGCTGGATTTCACTGAAGCTCGTTACATCTGCGACACCACCGGGATCTGGACGCG
CGACGGTTTATCCTGGTTTTCATCAACAGGCACCGAAATCGACCCGCCAGACAGCGTGAC
GTTTCACATCTGGACGGCATACAGCCCGTTTACCACCTGGGTTCAGATCGTTAAAGACTG
GCTAAAAACGAAAGGGGATACAGGAAAGCGTAAAACCTTCGTGAACACCACTCTGGGCGA
AACATGGGAGCCTAAAATTGGTGAACGGCCTGACGCGGAGCTCATGGCCGAACGCAAAGA
GTTCTTCGGGGCATCCGTACCGGAGCGTGTTGCTTATCTGACAGCCGGGATCGACTCCCA
ACTGGATCGATATGAAATGCGCGTCTGGGGATGGGGGCCCGGTGAGGAAAGCTGGCTGAT
TGACCGGCAGATCATTATGGGCCGTCATGATGATGAAGCGACCCTCGTCAGGGTGGACGA
GGCGATTAACAAAACCTATCTCCGAAAGAATGGCGTGGAAATGTCGGTATCCCGTATCTG
CTGGGATATCGGCGGTATTGACCCCACCATCGTCTACAACCGCTCAAAAAAACACGGTCT
GTTTCGTGTGATCCCTATAAAGGGGGCGTCGGTTTATGGAAAGCCGGTGGCGAACATGCC
ACGCAAGCGTAACAAGAATGGTGTTTACCTCACAGAGGTAGGAACAGACACCGCAAAAGA
GCAGATTTATAACCGTTTCACGCTGGTGGCGCAAAGAGACGAGCCGCTGGCGGGAGCGGT
TCATTTCCCGAATAACCCAGAAATCTACGATCTAACAGAGGCCCAACAACTAACAGCTGA
AGAGCAGGTGGAAAAATGGGTAGACGGAAAGAAAAAGATCGTCTGGGACAGCAAAAAACG
ACGAAATGAGGCGCTCGATTGCTTTGTTTATGCACTGGCGGCGCTGCGTATAAGCATATC
CCGCTGGCAGCTTAACCTTGATTCACTTCTTGCCAGCCTGCTGGAGGAAGAAGGCACCCG
TAACAATAACAAGACCCTGGCGGATTACGCGCGGGCATTGTCTGGAGAGGAATAATGGCA
ACACAGACTGAACTGGATGCCGCGCGCGCTGCGTTACATGACCTGATGATGGGAAAGCGC
GTGGCGACGGTACAGAAAGACGGTCGAAGAGTGGAATTTACAGCTACCTCAGTCACCGAT
CTCAAAAAGTATATTGCTGACCTTGAATCTCAGGTTGGTACCACATCACGACGCCAGGGG
CCTGCAAGGTTTTACGTATGAAAATACCATCTTTAGTGGGTCCTGACGGGAAAACATCCC
TCCGGGAATACGCGGGGTATCATGGCGGCGGCGGAGGGTTTGGTGGTCAGTTGCGGGGCT
GGAATCCACCAAGCGAAAGTGCTGATGCGGCTCTTCTGCCTAACTTCTCGCGCGGAAATG
CCCGTGCTGACGATCTGGTCAGAAATAATGGCTATGCGGCAAACGCCGTGCAGCTCCACC
AGGACCACATCGTCGGGTCATTTTTCAGACTCAGCTATCGACCGAGCTGGCGCTATCTTG
GCATCAATGAGGAGGATTCACGCGCATTTTCGCGGGATGTAGAAGCCGCCTGGAACGAGT
ATGCCGAGGACGACTTTTGCGGGATTGATGCCGAGCGTAAGCGAACGTTTACGATGATGA
TCCGAGAAGGTGTGGCCATGCACGCGTTTAACGGTGAATTATGCACGCAGGCGACCTGGG
ACAGCGATTCAACGCGTCTTTTCCGTACTCAGTTCAAAATGGTCAGTCCGAAGCGCGTCA
GCAATCCGAATAATATCGGTGATACCCGGAACTGTCGCGCCGGTGTGAAAATAAATGATA
GCGGTGCTGCGCTGGGATATTACGTCAGCGACGATGGTTATCCCGGCTGGATGGCGCAGA
ACTGGACCTACATTCCTCGCGAACTACCCGGCGGTCGACCTTCATTTATCCATGTATTCG
AACCGATGGAGGATGGACAGACCCGTGGGGCCAATGCGTTTTACAGCGTGATGGAGCAGA
TGAAAATGCTCGATACCCTGCAAAATACCCAGCTCCAGAGCGCGATAGTGAAGGCTATGT
ATGCCGCTACCATCGAGAGTGAACTGGATACCCAATCGGCGATGGACTTTATTCTCGGCG
CGGATAATAAAGAGCAGCAGAGCAAACTTACGGGCTGGCTCGGTGAAATGGCGTCCTATT
ACTCAGCTGCGCCTGTTCGCCTGGGTGGGGCAAGGGTTCCACACCTGTTGCCGGGTGATT
CTCTCAACCTTCAGTCGGCGCAGGATACCGATAACGGCTACTCGACTTTTGAACAGTCCC
TGCTGCGTTATATTGCCGCTGGGCTTGGTGTGTCGTATGAGCAGCTTTCGCGAAACTATT
CGCAGATGAGCTACTCGACCGCACGCGCAAGTGCTAACGAGTCCTGGGCGTACTTTATGG
GGCGTCGCAAGTTTGTGGCATCCCGACAGGCCTGTCAGATGTTTCTTTGCTGGCTTGAAG
AGGCGATTGTCCGCCGCGTGGTCACGCTTCCTTCGAAAGCCCGGTTCAGTTTCCAGGAGG
CGAGAACAGCCTGGGGGAATGCCAACTGGATTGGCTCTGGTCGAATGGCAATTGACGGGC
TGAAAGAGGTACAGGAGGCCGTCATGCTCATTGAGGCAGGTCTCAGCACGTATGAAAAAG
AGTGCGCCAAACGCGGTGATGATTATCAGGAGATTTTTGCCCAGCAGGTCCGGGAAACCA
TGGAGCGTCGTGCTGCGGGTCTGAAACCACCGGCATGGGCCGCTGCAGCTTTTGAGGCCG
GAGTGAAAAAATCAAACGAGGAGGAGCAAGATGGCGCACGAGCTGCGTAATCTTCCGCAT
ATTGCCAGTATGGCCTTTAATGAGCCGCTGATGCTTGAACCCGCCTATGCGCGGGTTTTC
TTTTGCGCGCTGGCTGGCCAGTTGGGCATCACCCGGCTGACAGATACCGTCTCTGGCATC
ACGCTTGATGCCGGACAAATAGCCGAACCGCTGGCGCTGTTTGGTGAGGATGATGACATG
GATCCCCGTCCATCACGCAGCTATCAGGTGGCAAATGGTATCGCGGTCTTGCCGGTTTCC
GGCACGCTGGTCAGTAAAACCCGTGCGCTTCAGCCTTATTCCGGGATGACGGGTTACAAC
GGGATCATTGCTCGCCTGCAGCAGGCAATCAGTGACCCCGGCGTTGACGGCATTCTTCTG
GATATGGATACGCCGGGTGGAATGGTGTCCGGGGCGTTTGACTGCGCCGACATTATTGCC
CGTATGCGCGATATCAAACCCATCTGGGCGCTGGCCAATGACATGAACTGCAGTGCAGGT
CAGCTTATTGCCAGTTCGGCATCGCGACGGCTGGTCACACAAACGGCCAGAACCGGCTCC
ATTGGGGTCATGATGGCGCACAGTAACTATGGCGCTGCGCTCAAAACTAACGGCGTTGAG
GTCACGCTGATTTACAGCGGCGATCGCAAGGTCGACGGCAACCCTTACGAAAAGCTTCCG
AAAGATGTGCGTGCTGATTTCCAGACGCGTATCGATGCCACTCGTCAGATGTTTGCCGAA
AAGGTTTCCGCTTATACCGGCATGTCTGTTCAGGACGTGCTGGACACCGAAGCGGCAGTA
TTCTCCGGCCAGGAATCTTTGGATAACGGGCTGGCGGATGAACTTGTTAACAATACCGAT
GCGCTCGGCGTGATGCGCGAAGCACTCGACAGACGCAAAAAAACAACCCTTGGAGGAACT
ATGCCATCACCTTCTGCATCAGCTGTGACCACTAAGCCAGTTGACCAGGCAGCAACTCAG
ACAACTGCATCAGCTGAACAGGCCACTACCGTTGACACGACAATTGCTTCCGTAGCAGCC
CCTGTAGATGTCAGTGCGCAGGTTACTGCAGCAGTAGCTGCAGAGAATAGTCGCATCATG
GGCATCCTGAACTGCGACGAGGCTAAAGGGCGTGAGTCACAGGCGCGAGCACTGGCCGAA
ACGCCGGGTATGACGGTAGAGAGCGCACAGCGCATTCTGGCTGCTGCACCGCAAAGTGCC
CAGATGCGTACCGATACGGCGCTGGATCGTTTGATGGAAACAGCACCCGGTGCACTCCAA
GCAGGTAGCGCATCTTCTGATGCCGCTGACGATTTGTTAAACACCCCCGTTTAAGAGGCT
ATCATGGCAATTACTGAAGTTTTCACACATAACCAGCCGCTCGGTAACAGCGACCCGGCG
CACACTGCGTATGGTCCTGGCGAACTGACGGCTTCCACTCCAGCCATGACGCCGCTCATG
CTGGATGCCACTTCTGGCAAGCTGACCGTCTGGGATGGTGCTCATGCTGGCGCGGCAATG
GGCATCCTGGCTGTAACCGCAGACCAGAACAGCGCGGAACTGGCATATTACAAATCTGGC
TCTTTCCGTATTGAAGATGTCCTCTGGCCATCTGCCGTCACCGACGACAACATTAAACGT
AACGCGTTCGCCGGTACTGCAATCAGCATCGTTTAATCCGCATTTCTACAACCATCATCA
TTCATAAAAGCCGCTTGCGCGGCTTTTTTTACGGGAAAAATCTATGTCCGTTTACACCAC
TGCCCAACTGCTGGCGGTCAATGAGAAGAAATTCAAATTCGATCCGCTTTTCCTGCGTAT
CTTTTTCCGCGAAACCTATCCCTTCAGTACAGAGAAGGTTTACCTGTCGCAAATTCCTGG
CCTGGTCAATATGGCGCTTTACGTCTCGCCGATTGTCTCCGGCAAAGTGATCCGCTCCCG
TGGCGGCAGCACGTCTGAATTCACGCCGGGTTATGTGAAGCCGAAACACGAAGTTAACCC
ACTGATGACTCTCCGCCGCCTGCCGGATGAGGATCCGCAGAATCTCGCTGACCCGGTCTA
TCGCCGTCGCCGCATTATCCTTCAGAACATGAAGGATGAAGAGCTGGCGATTGCTCAGGT
CGAAGAGAAACAGGCTGTTTCGGCGGTGCTCAGCGGTAAATACACCATGACCGGGGAAGC
GTTCGAGCCTGTTGAAGTCGATATGGGCCGCAGCGCTGGTAACAACATTGTCCAGGCCGG
TGCGGCTGCATGGTCAACCCGCGACAAAGAAACGTATGACCCGACCGATGACATTGAAGC
CTACGCGCTCAACGCCAGCGGTGTGGTCAACATCATTGTGTTCGATCCGAAAGGCTGGGC
GCTGTTCCGTTCCTTCAAGGCTGTTGAGAAGAAGCTGGATACGCGTCGTGGTTCTAACTC
TGAGCTGGAAACTGCCGTGAAAGACCTGGGTATGGCTGTTTCATACAAGGGGATGTTTGG
CGATGTGGCAATCGTGGTGTACTCCGGCCAGTACGTCGAAAACGACGTCAAAAAGAATTA
TCTGCCGGACCTGACAATGGTGCTGGGGAATACCCAGGCTCGTGGCCTGCGTACCTATGG
CTGCATTCTTGATGCTGATGCCCAGCGCGAAGGTATCAATGCCTCGACACGCTACCCGAA
AAACTGGGTGCAGTCGGGGGATCCGGCGCGCGAATCCACCATGATTCAGTCACAAATTAA
CCGCA
>NODE_32_length_2364_cov_57.304993
TTTTTTTTTTTTTTTTTATCGAAGTCTCATTATTTTTTATTTGGAACAGTTCTAAAAGCT
TAGAGTTTTTCAAGATTGGTTGGAGGAGGCGCATCTTTTAAATTAAGGATTAATTATAAT
TATAGATTTAACGTTTATGCCAATATTTTGTTTAAGGTTGAATAAATGCACTGGACAATG
AAGTTACATGCCACCATAAAAATTACTCAAAATGCTTAAAAATGAAGACTAGTTTATAAT
ATTGTGTTACAGGTAAGTGAAAGTTTAATTATTTTCTTACAATTTTGGATGAAAAAAACA
CGATAAAGAGTGCTCCAAGAACCGACCGTTTGTTTGAAGAAAAATGACCCTGCCCAGCAA
GAAACCTCTTTTCTTTCTTTCTCCATGGATGACCTTATCGTCCCTTTGTCTTTTCTTTCC
GATTATAATAACATATTTTCTAGAGATAAGCATGAATTTGAGTAACGTGGACAGTTCATC
AAAAAAAGAAAAAACCTGAAATTTTGAAAAGTGCAACAAATTTTCCTCTTAAGTAACTCT
CTAAATGTTCATCAAAGGTATTTAAATGGTCATCTTATTCCCTTCCTAGTGATTCTTCAC
TGAAAAAAGAGGATACTAGGGAAAAACTTCTGCAACTATGGAAGGCAATTGGGAATTAGA
ATATGATTTCTTTAAATAGTGGTTATTTTGAATTTGCTTTTGCCTCCAAAGACGATCTCA
ATTAGCTTTTTCTTTTTCTTTTCTATTAACGTTTTGCAGCATTTCTCATGTTCAAAGTTG
GTATTTGCTTTCTGCAGTCTAATTACTAACTACATCCTCATAATCTTTAAAATGGCTCGT
CTATCATCATGGTGACTTTTGGAATACCTGGTCCAAAAATCTTCTGGAACAACCTTTTCT
AAATTTCTAAATGATTTCAAAACAAAATTTTTGTAACATGATTTTCAGAATAGATGGAAT
GTTTTCCAAAGGGAACTTTCCAAAACAAGACTTTCATATTAAGATTTTCAGACCAACAGC
AATAACTGTAGTAGCGGCAACAACGGCAGCATAGTGCAACGAGTGAGAGTATTCTAGTCT
TTGTATTATTAGTATAAAGTGCAGGTAGTAATCATAGGAAGCAAAAATCTCAAAGTTTGG
GCAAAGTTTCAAATTTGCCACAGGAATATTGGAGACCGATCGCAAGGGATTTACCTTTTT
TGTCTACTAGAATATGAAAGGTTACCACCATTTTTATAACATTGTCAGTTAGTTGGTTAT
GAAGTAGCAAATGTCTTAAGCTTCTTTCTAACGAAAGATGGTCCACTGAAAAGGATTTAT
CCCATTCAATAAAGTGGTCCGGGAGTTGGTTGGTATATTTGGTACTTCAATCTACTATTT
TCTATATTATTGATGTTATATAGTTCACATGAATCTTATTTGTTTTGAGAATGTCTTAAT
TTTGAATAATAGAAGCTGTCATCGTATGTATGCGGTTGGCAAGGTTTCTTTTACTATGGA
TTCAAATATATAGGAATTTTGTGTGCTAAAATTTGTTTATTTGACACTTTTCCTAGTCTG
CACCTAGAGTTATTCCACTGACTTGGAAACCTCCTACATGTTCATAAATTAAATATATAT
TGATGGGACAACTAAAGATTCACCTGCTTTACCTACTTGTCGGGGAATTATTCAGGATCA
TTCTATTGTTGTTGCTAGTTTCTTTCCTATTTTTCTTTGTCAGCAAGTTGCTTTATACGC
CAACACCATAGAAGTTAATAAACACAGTTGGATTCACTGTGGATAGAGAATGGCATAATT
AGTTGATAATGAGTAATCCAATGTTAGCGGTTCAAGTTTTTTTCAAACTCACATTGTGCG
GCAACTATCTTCAGATAAACTTTTAAAGTATGATGTTTCTCCACAATGTAATTAGTGGAG
AGATTACATTCGCTATGAATTTTATAAAGTAGTTTTCATTTACCTTTTTATAACTTTGTT
GTTAGCTAAATGGGTTTCGGTTAGTCCCCCACTATCTTGTATTTAAACGGGCTGTTCTAT
ATTTCTTATGTCATTTTGGTATGTTGCAAATATTTGATGTAGCTTGAGATTGAGATCATA
AGCTATATAGTGATCTTTTGCATACCCATCTTTCCATCAAAAAAATGTTATTAATTTTAT
GGTCATTCTCTAAAGACTACTCTTAGAGAAGAAGACCGAAATCTACTTGCAAATGTATTA
AAGAACCAGTGATTTACAGAAAACAGTTGTGACAAGGGTGGGAACAGAGAATCTAATCAA
GCAGTGGATCAAAACCCCTGATAAAAGAACGTCACCAACTAAACAGGTGTACAACTTACA
AATATACATATACATACATATATATATATATATATAGAGAGAGAGAGAGAGGGGGGGG
>NODE_33_length_5142_cov_50.760208
TCAAGTTGTAAGAATTAGAAAACACAATCATATCCATGTGTTTGCTTCACACCCTTGCAA
TTTGTTCATATATCCAGAAAAAATTATACTAGTCGATATTCGAGTGCATCATCTACTTTT
TAAAAAATAAAAGTTAAATTATTTCTTAAATATTATATTTATTCATTTATATTTTCATAA
CATTATCTAAATTTTAAATAGATGAACTTTGTTTAATTTAATAATAATTGAAAAATGAAG
TTATTTTTTATTTATTCTGGAAGAGAAATGTACGGATACTCACAATTCAATGAAAAAGGA
GAATATGGAATTAAACTGATAATATTGGTGTAATGAGCAGTAATCTAAAAATGGGCATTA
TATGGACAAGGAGAAGGTCTAATATTCTTGTAATTTTAACATTGTTTTCATATTAATTAG
ATGATTTATATTTTTTTTTATTAACTGGTGAGTCATCCAATTTGTTTATAACTTTTTTAG
GTTTATTATTTTTAAAATTTTGGCTAGCCAACTCAACAAACCCACTATTCATAGGATGTT
TTGGTAATGGGTCCAACTCAACTTATTTTTAATGTTAGATTCCTTTTTTTTTTTCTGATT
TCAATTTCAAGTTAAAGCTAAAACTAACAGTTATTTCACTTCTTAATTTTTTTATGTAAT
TTAAATAGTAGAATTAAATTCTTATAATTATTCAAAATAAGCATTGGGTTTGAACAGTGG
AGTGCATTTTTGCAGGAACCAAACTAAACTAACCCAAAAAAAGTATATTCAATTAGTTTG
TACGAATACTATATCTCAAATCCTTCATAATTAACTTTTAAATCAAAAACGGATTAGTGA
GGTAAAACCATCACGAATCCATCTTTACACCTATTAAATTTCCATTTCTTTTTCACTCCA
AAATGATTTCAGGAAAGCATTTTCACTGAACCCTGTTAGAATATTTATAGACTAAAAAAA
TTGAGTTTATACAAAACTGCTGTTAGCCACTCAGAATTGAATTTTAATCAGTGAGTGACC
CAGTGCCATACGATTCCTTTACAAATACATGTAGGTGTACATTCACCAAGCATACTAAAG
TACCATCTTGATTCTGATACGTTTAAATACTAAATATCCAATGAACCATATGTAAAAATT
ATATGATCAGTGAACAGAATTTCAAATATTTTCTGAAACAAAGCAATCTATGAAACAAAG
CATTGGAAACTTGCATCCTGGTTAGTGGATCATGAATATGGAGTGCTTGGTGAAAGCATA
AGGTAAGCTAATGATTGTAGTTTGTATTGACATCTTCTGGGCCTCGCCTTTTCTTTTTCC
CTTCGCCATGCCTTGACCTCCTAGGTGCTTCATCCTCACTTTCACTGTCATCATTCCGGA
AGTTGTTCACAGCAGGATGATCATCCTGGTTGCCTTTGTATCCTTGCTGATACTGCATCT
CATCATCAGGTGCACCACTTTGACTCAGCATGTCTTGACTCTTACCCTGCTCTGATCCCG
AACCATACCTATCATTTCTATCACTAACTCTTTGATCTCTTTTGGCAAGACGGTTTGTGT
TCTGAGGTAGGGGTGGAGGTGGCGGAAACATTGGAGCCATATTAACCGGCCTGCCACCTC
TCGGTGGATTTGCCCCTGCAACCCCCATTCCCCCCATGAAGGGACCACGTCCAGGATTCA
TCATCATCCCAAACCCACCACCCGGAAACATCCCTGGTTGAGAAGGTCGCCCACGAAACA
TCATGGCGGCCGGGGGACCTCCAAAATCACCAGAGAACCTGGGACCGTATGGTGCGAAAG
CACGCGGTCCCACACCAAAAAGATCTGGCATACCAAAACCATCAGGTGCAACTGGCCCAT
AGGATAACCCATCACCCATCATTACAGGGTTAAAGCCCTGCATTCCAGGCATGGGTCGGG
CTCCACGCCCAAGAGGCATATGAGGTGGCCACATCATTCCTCTGCCCCTACCCCTGCCTT
GACCAGCTGGCCCTACACCATGACCAAAGCTCTCCTCTTCTTCGTCACTTTCTTCCTCTT
CCTCTTCTTCATTGTCTTCAAATGGAACAATATCTGGATTTTCTCCTCCGTTATCTGGAT
TCACTCCCTTTGCCTTTTCTTCTTCCCGTTTAGACTCGGCTGCAACTGAAACGGCCTGTA
AATACGAAAGAGCTGAGATTAATCCAATTCTTAAAACGCCTCAGTTCAACACTGCTGGTT
ATGTTTCGCGCATCCATCCACTCTAAAATGACTACTGAAGTCCTAAAATAGCATTCAGCT
AGTGCCTCCATTTGGAGAAATTCAGTATATGCACCCAGTCGAAATCTTTATAATTATATG
AACTTGTAATAAAGATTCGTAAGACTGCGAAAGCCTAAAAAGTAACTTAGCCTATTAATT
ATTTAGTCTGATCGAAAAAATTTAGATTTTACTCTCTTTTTTACCTTTACCTTATGTCTA
TCTGATCCTTAAAAATTTCAACCCGAGAAGTATAGAAAAGAATAATTGATTCACAAGAAC
TTAAGAAAGCTTCCCAATATAATGTTATGCTACAAAAGGTTGCCATGACACTTCTAATTA
AGGTTAGTATTTCGACTTGAGTGTTGACCAATATCTCTGAGAGATTAGCTAACGATTAAA
GAGATTCAGGATAATAACTCGCACATAAAATCTTCTTTTCCTAAATTTCCTTATAAAAAG
GTTGTTCACTATAGATTTCTGAATTACAAGGTTATATAGTCAAACTAAGATACCTACGAG
AAGTTACACTCATCATTATGTTATTAGCTCCATCCCGCTCTCTTATAAACGTGTGCACAC
ACTATCAAGGATTGACAACTTAGACAAAAAGTGATCATCGTAGCATCTTTTAAGTTTGAA
CCATGTTTAACAACATAAGATCCTTGGTACCAACCTACAATCATGTCTAAAAATTTCTTA
TTACCAAGAACGTTCCATTTTATACAAGGTAAAACAAATATCACACTATTTTGCCCTTCT
CCCATTTTTAAATCATGATTATTACCTATTGGTTTCTATTCTCAAAAAAAAAAAAACGAT
GATTCATAGGAGAATATACCATAAGTTCACCATCTGGCTCAAGATAAAGCAACGATGCCA
GTTGCTCTCCAATAGAGGGCTCCAGCTCCTGACAATCCCTACTTATCTGCAATTGAATAC
ACAGAATGTTTAATACTAGTCATGAACAAACTCCCCCACAAACTTAATTTGTTAAGTGAA
AGCTCAAAAAGTGAATTGGTGGTATAGTTTTGTGAATAAACATAACAAAAAACAAGGAAA
ACAACCTGATACATATATAGTGCTGAAATATGTGGGCACACATGGATCAATGATTTAAAA
ATATATTCCACTTTCAGAATACAGAAAAAGAAACGTCTACACTCAATAAAACATCAAATA
GCTTTGAGCAGCCATAAATTTCAGGACATGCCAAAAATGGTCTATTCTTGGTCTTGTTAC
ATATCAATATCACTTCCTGTGTTGTGGCTCTATAAAGATTTAACCTAAAGATTAATAGCC
AATTTTAGTTTCCACAATCAGCATGCATCTAGTGTGACTGGAAACAGTAGCCAAGTAAAT
CAACCTTCATTTATTAGATGTCAAGCAGTTAACCATTATATCATAACAAATGGTCAAAAG
TGCCATAAGACTACATCTATCATGTATTATACTTGGTAAACCTATTCCCTAATAAGCGGT
GATGCAGAAATAGCAACTAAAAAACCAAGGTAGAAAAAGATAAAAAGTTGAATGATAAAA
GATGAAATTCAAAGTATAGAGTAAGGTAGAGGTAGACCAATTAACATTTTCATAAGGATC
ACATCCACACTTAGATGGATCAAATTCTGGCATGAAGTAGTTTCAAAACACAACTATTTT
CTATATAAGAACCACTCAAAAGGTTTCATACCAAGTCAAGAGTAAAGCAAGAAAACAACT
ATCATCAAGCTACAAATTAAATCATAGAAATGGCAAAGATAATACCTTCACTGGTAAGTT
TTCATTGTATGGATTTCTTAAATGACGAGTTTTGTGGAAAGACAGTTCACATAACTGCAA
ATAAGAAATGCAGTTAGACAGATTTAATGTACAGAAAATTATCATATATCATTAAGCAAT
TTCGATACTGGTTGATGCACAAATCTCTCCCAGTAGCTGAAGCTCAGAGACAACCATCAA
CAAAGGCAACTTCAGTAAACAATGAAAAAGAAAAATATATGTTGGTTAGTTAGACAGCTC
ACAGCTACTTAAGTCTTAGGAGTTATTGGACAATTGTTTCTTTTTCACCCATTTTCTTTT
ACAGCCCAAGAAATACAAACACAAAAACGGAATTCCTCAAAAATAACAAAACCAAACTTC
TTTTTCTTCATTTTTGGTGAAAGGTTGAACCTTATTTTTCAACTGTGCAACTGAGAAATC
TTAAAATCTCAAATGGAAGATATCATTGATGCTCAATAATAACCACAGACAACAAAGTTG
TGGATGATCAATTTGTGGTTAGAGAATGAACTGATATTGTATGTCCAATTTGATAAAGGT
TTGAATGTTTGGAAGATGAATGGAAGGGGAGAAATTTGAAATCATGATAATAAAATTGCA
GCATCTGCTGGTTAGAATATGAAAATAATGGGTGCAAGATCTCAGATAAGTTGTGTAGTA
ACTTTTTTCTCTTATTGTGTATTTCAGAACCTTGCCACAACAAAGATTATTTTAATTGCT
AAGGAGCAATGGTCAGTTGTATATGTTGGAATCCAAGGACGAAAACAAAATAAAGATCAT
ATAAGCCAACAAGTAATACTAGAAACATGGACAAATTCCCAAGTATGGCTTCATAATAGA
AGTCTCGCACATCCCTCATTCAACCATACCAAATCCTTGTTTTCTCATTTGTTTACTAAA
GAGTTTATTGAGTCTTTCTAATCTAATCTTTGTCAACTGTGAAATAATCTCCATGTATCC
TATCTCACGTGGTAAAAAGAGTATTTTCCCGTTTGACCTAAGTCAGTTTGATTTTTCGGA
ATTTGTTTGTTTAAGAATATATTTCTAGAGAAAAATGGTTTGTTACTCTTATTGATGAAT
GTACCTATGTCACATGGACACACATTATGAAAAGTAATGAGATCTTTCAAATCTTTTCTT
AATTTTTTTTTTTTTT
>NODE_34_length_2852_cov_47.097477
TCTGATGATAATTATTAACAATTATATAATTATTTCCACAAATTTTATACTTATGAAACT
ATCAACAAATTTTTGTGAGAAAACAATATATTACAAACAAATGTATCTTATATTAGTATT
TGAGTTATTTATACCGTTTTGACACGTTTTTGCTTCAATATTATCTAAAGAACGCGTTTA
ACACAAAAAAATTTAACACACTTGAATTAAAAGGACTATAACAATTTATTTTTAAAATTT
AAGGACCAAAATATATCAAAATTTCAAATAGAGGCGAGTTTCAATTATTGTTAGAAGTGA
GTTTTAGACTTAGCTCAACCCCACTCTTGTGCATGGGACAATAAATTAGTGGGTAGTCCG
TTAGCAGCCCGATATTGGGTGGAGAATTGTACCAACTTATATTGTGAATTGGTTTTATCT
CTAGTTGATGTGAAACCGTTAGCGGTCCAATATCGGGTGAAACAGAACCCACAAAACCAA
CTTATAAGATGTGGATTGTACTCACTTATATATTGTGAATTGGCCTTATCTCTATCGATG
TGGGAGTTTCAACATGTTAGAAGTGGACTTTAAACCTAACTCAATCCTACAAAATCAGCT
TGTAAGATGAGAATTGTACCCACTTATATATTGTGAATTGATCTTATCTTTAGTTGATGT
GAGACTTCTAACCCTTGCTCCTCAAAATTTATGAATTAAAAACGCTTGATATTTTTTTAA
TGATTAAAATATCCTAAAAATGAGTTGTAAAAAAAAGAAATTACAGTGCACTAAGTGCCT
CTCTATTCTATAAATTTTTTCAGGCTGCAAGCTAAAAATCCCACGCTCATCATGAATCCT
TTAGACCCAAAAGAATTTAGGAGGCAAGGATACATGATCATTGACTTCCTTGCTGATTAT
TACCAGAATATTGGCAAGTATCCAGTGTTAAGCCAAGTAGAACCAGGTTATCTCAGAAAT
CTCATACCAGATTTTGCCCCTCTCAGTCCTGAACCGATTGAAACCATCCTTCAAGATTTG
CAGCAGCACATAGTTCCTGGCATAACACACTGGCAAAGCCCTAATTACTTTGCCTACTTT
CCCTCCAGTGGTAGCACAGCAGGGTTTGTTGGTGAGATGCTGAGCACTGGATTCAACTTG
GTAGGGTTCAATTGGGTGTCATCACCGGCTGCAACAGAGCTAGAAAGTGTTGTCATGGAT
TGGCTAGGTCAGGTCCTGAAGCTCCCCAAAGCTTTTCTCTTTTCAGGGAGTGGTGGAGGT
GTGTTGTTAGGGACAACATGTGAGGCCATTTTGGTCACACTTGTTGCTGCTAGAGATAAA
ACGCTTAGCCAAATTGGCAGAGAAAATATCTCTCAGCTAGTCGTTTATGTGTCTGATCAA
ACACATTGTGCTATTCAGAAAGCAGCTCATATAATAGGTATTCACCCCAAGAATCTTAGG
GTAATCAAGACAATGAAGTCGACTTCCTTCACTTTGTCACCAGAATCACTATCATCCGCC
ATTCGAACAGATGTGGAAAATGGGTTGGTTCCTTGTTATCTTTGTGTCACTGTGGGCACA
ACTTCAACCACTGCTATCGATCCATTGGGACCACTCTGCATGGTGGCAAAAAAATATGCC
ATGTGGGTCCACGTTGATGCTGCTTATGCTGGTAGCGTGTGCATTTGTCCTGAGTTCAGA
CACCTTATTGATGGAGTTGAGGATGCAAACTCGTTCAGTTTCAATGCTCACAAATGGTTT
CTAACAAACTTGGATTGTTGCTGCCTTTGGGTGAAGGATCCAGCTTCTGTGATAAAGTCC
CTATCGACACATTCAGGGTACTTGGAGAACAGTGCTACGGATTCAAAACAAGTGGTGGAT
TACAAGGATTGGCAGATAACCTTGAGCAGAAGGTTCCGTGCACTCAAACTTTGGCTTGTT
CTAAGAAGCTATGGTGTTGCGAATCTCAGAAACTTCCTCAGAAGCCACGTTGAAATGGCC
AAGACTTTTGAAGGGTTGGTGAGAAGGGACAAAAGGTTTGAGATTTTTGTGCCTAGAAAT
CTTGCTATGGTTTGCTTTAGGCTTTTACCTTCTGCAGTTGCAAAGATCAGCAGCAATGGC
AATGGTAAAGTTCAGAATGGAGGTTTCAAAACTGAGGATGTTGCAAATGAAACCAACCGT
AGGTTGCTGGATTCGATCAATGGTTCGGGCACTGTTTACATGACTCATGCAATCGTTGGA
GGGGTTTTCGTGATTAGGTGTGCCATTGGAGCAACTCTGACTGATACAACACATGTTATC
ATGGCATGGAAGACGGTGCTGGAACATGCTGACGCCATTCTAAGTTACTGAGTTACATCT
AAATTTGACAGAAAAAAAGAGTTCTTACTTTTTTTCTTTATAGCAGAATCTGATTCTTCA
GAAACTCGATTGGCTTAAGTGTGGTAGCAAAATAAAAAATTGTTTTCAATGTATTTTCTT
GCTTGGTTGGGCAAATTGTTTTCATAATTGAAATGAATTGCTTGTTTATTTGTTATCAAC
AAAAAGTGAAATTATATATTTTCATATATATATATATAGAAAGAAAAGTCTATGTTGTAT
TTATATGCTAACGACATGTGAGACAAGTGTAGCGTCTTCGTTCGCAGTGTATCACTTCCT
TTGAATTAACACTTTTATAGCACATTTCAACATTTAATATCTATTTTTTGTTATTTCTTT
TTCTTTAACCAATAATATGTCTTATTAAATGCTTTTAATTAACATGAAAGTAAAATATTA
ACTAATTTTTTTGTTTTATATTAATAAATTTGATGCTACTTATATCTGCCAATTGTATTT
GACAGGAAATAATTAATAGCTAAAAAAAAAATCACTTATCCTACATTTAATAGATGGGAC
TATTGT
>NODE_35_length_4727_cov_52.008461
CACACAGGAAACAGCTATGACCATGATTACGCCAAGCTATTTAGGTGAGACTATAGAATA
CTCAAGCTTCCCTTGAAAGGATCTTCCTGCAACACAACTGCTACTGCATTTGTGAACTCT
TCAAAACATGTAAATCAATTCAATATAGAATCATGGAATGAAAGTCACAGAACTTAGACC
ATTGTTCACAACCAATATTTCCGTAAAGCACTACTAAGTTAAATGAAAAAGAATTACCAT
AAGATCAAGCAGCAACAATATTACTGCAACTATAGGGCGTTCTTCAGGTGGAGCCTTCTC
AAGGTAAATGAAGAAAACGTGCATTACGTTTATGCCACTCCATCCATCTTTAAGTCCTCT
TAAGAAATTTAAAGTCTTTGTTCTTCTGGTATGAAATTAAAGTCCTCTTAACATTTTCAG
ATAGAAGAAAAAAGGTAAACCAAGAAGAAAAAATCTAGAGAGGTAAGTGATAAGCACATA
CTCATCAAGGCAGAGCAACTCGACCAGCACAGACAAGGCATAGCCACTGGAATTTTGTTT
ACTTCCAACAACAATGAGTTCAAGTAATGAAGTCTTGTTTATGTTGTCAGCTAAGAAACT
TCTGCAGCTTCCTTCGGCGCGAATGCAACATGAAATTATCATAGCAGCATTGTTTCTCTC
GTGGATCTCTCCTTCGATCCTTGCCATTAGCAGGGTCAATCCCCCAAGTGAAAGTACTTG
CCTTGCATTTTCTAAGTTCTTATCTTCATCAAAACCAGTAAGAAGTTGGTCCAAAACATA
GAATGCTGCCACTTGAGGACTGCATTGTACTGTGAAGAGGGTCTGCAATTTGTCTCCAAA
TTCCAGCACTCGAAGGATCAATGGCACCCATTCTGAAGATAGCATCTGCTTTGCCTTTGG
TTGTGATAGATAAAGTAGAACTGCAGCCTTTAGAAACAGACTAGTGCTTCTTAGAAGCCT
CACAAATATTTCTAGTTGAGGATCAGAGTTCAGTATAATTTGCTTAATTGCACCATTCCT
TCCTATTAATTCTGCTAAAATTGATATGATCAATTCAAGAATCTCATCATTGGTTGAGGA
AAATAACACCTCAAGCATAGCTTGAACTACACTAGGCTGTGTCAGTGCTTCTTCAATTAG
AGGATCACCAGGAGAGTTCAACCAAGCTTTAGTAATCACACGAATAGCGAATTCACAGTC
ACTTAGAATATCTGACGAACCTATAGTTGTAATAGCTCCAGCAAAATCTCTTGAAAGAAC
AGCTGAAGCATTCTTGGGTCTACGGTTGCTGTTCTCAAAGCTTTCCTTTGGAATGAACCT
GCAAGAAAGACACTGAAAATAGTCCAATCTCTGCGACGTTGGCCATAATTGAGCTTGATT
TTTGCCAAAATGACTTGATCTTCCAACAAATACCCTATCTCCTTTCTGTACGAAGTAAGG
AGATTACATCAGAAGTGAAATTCTATAATTTGAATCAGACAATTTCATCTGCGAATTGTA
AGCACAGAAGATAACCTGAACTGAACTGTTTTTGCATTCATCTTCATACAACTTTTCATC
AATCTCTAGGCCTGTGGTAATTCTCAACACTCCATTTTGGTCACCAAGACCAGAAGGTTG
CTGCTCTAGTTTGGAGCCGAACACTGTCTTGAATCTGTTAAAGAAAACCATAAACATAAA
ATCACTTACAGAAAGATGGTTGTGGTGGTGAATGTAAGATATTAATATCACTTACAAGTT
TTGGTTGATTGAGGAATTTGAAACAAAAGAATCTGAAGACCTTCTTGATAATCTGTAACT
TGGCCTTGATGGCAAAGAGACATTAGGAATAGGTGGCTCACTGGCCCCAACTTTAAGCCA
TTGCTTGTAATACTGAGCAAACAGAATAGTCCCTCTATCAATCTTTTCATTGTAAACTTT
GTTGTGCACCTTCATTTTCTGTTCCTTCTCACCATGAGCTTCGTTTGAAAGGAACTCAAG
CCCAGTGTTGTACCAAATTTTGACATGGAGAAGATGGGGAAGAAACAAATGCTCCCAAAG
GTCAGGAAGCAAGTAGGTTCGAGAAAAACTCGGAGAATCACAAAACACTTGCAGTAAATG
CTTAGAGGCAACCCTGTCATTTTTCTGCAGCTTGTAAGCTACTGCCAGATATAGCTGAGC
ACAAGCTGAGAGATGTGAATTTAGCACACCACAGGTTGAAGCATCCCTGGAAGTTTTAGA
ATTCGAAGTAGCAACTACGCTTAAAAGCTCAATGGAACTCCTTAACCTTTTGATCATCCT
CACCTGTTCCGTTGTTCCTTGACTTTCTACTAATCTATCAATTTTCTTCATACCCAATTC
CATGTTCACAAAAACCTCATCACCTGCATCCTTTCTTCTTCTTCTGTCCAAGAGAGAACT
ACACTTCTCTCGGATTGTTTTCCTGAAAATCTCATCTTTCACATATCTTCCTATGTAGCC
ACTGAGGACAGCAATCACTGCTCCAATGGCAACTTCATCCATCAAGGTTCCTACCCTTCT
TGAATCTGCTGACACCAGTGACTTAGAATTTGATCTTTCCGAAGCAGAACCACCCCTTTT
GCGTTGAGGAGAAGAAGAAGAAGACACAGTTTTTGATGAATTCTTCTCTACCTTGTGCTT
GGGTGAAGGAAGGCCTTTTGGATCATGACAGATGTATGAAGGAAGTGGTTTTTTCTCATG
CTGTGAAAGTCTGTGTTTAGGTCTCTCCGGGGTTGGACATTGGGCAGAATATTCTCCAAA
GGCAGCCATATGCTGGTGAATGAGAAATGGGTTGAAAGAGAAGTATGAAGCAAGAAGGGC
TTCAATGACATTCTTGGAACTCGAATGAAACAAATATACGAAATAAAACAGTGACAGCTA
GATTAGCTATAGCAGGAAAGAGGCACAGCAATGAAGACAAAGAAAGGGTTGGATTTGGTG
AACGGTGAATCTTTTAGGCCATATTTTAAATTATAATGTTCTGCTCTGTAAAGGCAAACA
CCCCTTTGGACCAGCTTTCTCATCTCAGTGAAACTGTCACCACATTTCTAAACAACACTC
ACTTGCAATTGCAAATTGCTTTCTTTGTTTAATTACACCATGCACATGATAACTACATCT
CTGCCACTGAACAATGTCAATTATCACAACAAAAAATATTACTTTAATTCGAAGTTGTTG
TTTTTTCATTAACAACACAGTTCCCTTTATTTAACTTTCTATGTTTGTTTTAACAAGCTC
TTGTTTTATGCTCTGTTATGAGTGATGTCGTGTCGTTCTTCTGGTTTTTCCCCGCAGATA
GTGGCTTTAGTTACTGCTTTCTGATACTTTCTTGTTTGACCTCACTGTTGGATTTTGTTT
TTCTATACAGTCACTTGCTAATTGTATAACTTATTTATAGCATGCAGAAAAAGTACTTTT
GTGTCAATAAGCGATTAAAACAAAAAAAATAAAATTATTGATTTTAATACTACCAAAAAG
AACTAATTTAAAACTATTATTTAGTTCATTGATAGTGCAGTACCTTTTATAAAGCTTTTT
ATATTTGATTCTAAATCAGTTATTACTTTTATATTCTGCTACGAAGTATGGCTGGTGATT
GTTCTCGTGGTCCTTCATGCAGATAGTGGCTTTGGTTAATGCTCACTTCTGATATTTCAT
TGTTTGATTTCTCTTCTGTTTGTTTTTTTCTTAATCCCGTTTGAAAGTGTTCTAAAAAGT
ATTCTTTTAATAATAGATTTTTTTTTTATTTGAAATGGCTGTGTAAGTGATTCAGAATTT
GAGTGGGATTACTTTGGTAACACTTTTCAACTAAAAAATTTCACTTTTTATAACTATCAA
AAAAATAATGTTTTAACTACTAAATTTTTGACAATTTTTTCTTATAATTTTAAGTGATAT
TTTTTAAGTAATTTTTTATTTTTTCAATTTTTTATTAGCATGTTTTTCTTATAACATTTA
TTCTTAGAATGAAAGGATGATAAACAATAAATTCTGACTACCCAATAAATTATATCAAAG
TGTGACCACCAATAATTGAATCGAAAGTAACTAAATATAATAAATATTTAATTTTAAAAA
AAAACGAGGTATTCAGTGTCTAAAAAGTTACCTGCAAAACGACGGCAGTCACCATTACAG
ATGCAACCAGGACTCACTTTTTTCGACGATTTGTAATGTGCGTGTTCTGTTTCGCTTTGG
AAATTCCTATAATCAATTTTTAAAATTAATATATGCTAATAAATTATTTGGAACATTCAA
AATCAATTAAAAATGATAGATTCATATTAAAATAAAAATAACTTTTTTTAGTTTTTCTAT
CCATTAAAATCAATTTTCTCCCTCAAATAGAATCTATTTCTTCAAATATTTCCATTGTTT
TTCTTCGACGCTAGACAAACCAACGGTTCCTTAATTCAAACTTTGTTCCATTCATACATT
AACTTCACCTGCTGCTGCCTCTGCTGCACATGTTCAAACGTAAAAATGATGTCAATAATT
TAGTGTAAATGACTGCATGTTAAATTCGTTAAAAAAAAATTACTGTCAGATCTATTTTCC
AGTTCATTGGGTGACAAACAAACTAATTAATCTTATTTGCAATAATATAATTACTATTAG
TCAAAAAGAGTTTTTATATATGACAATAATTCAACATAAAATTTTATGTTAAATAGATTA
TCTTAATGATGTTTGACTAATTTTTTTATATCCCGATATCAATGGACCGAGATTTGATTA
ACGTTTAAAATTCGGCAAAAG
>NODE_36_length_3683_cov_46.414337
ATTTGGTTAAAAGAACTATAGTCAAGTATTTTTAAATATGAAAGACTAAACTGATCAAAA
AATTTGAAAAGAAACTAATTACAAGTTTCACTGAAACTTGAGGGATAAAAACATATTTAA
CCCTAAAATATATTAGTTTAACAAGTAAATTATTAAATACACGGAGATTTGCTTGTATAA
TTTTATCAGTTTAGAAACTATTGAGCACATGAGTAATTAAAATATTTTCTAGATTTTTGT
TATTGTAGCATAATTTTTTTACTACTCTCGGGGTTAACTCATCTTTTAAATAATTGCATA
ATGGGCACACTCTGTGATGCACAGTTATTAAAGATTTTGCACTGTTGAGCAGATATGAGA
TCCAAAAATATGATGTGAAGTTAGGATGAAAAGAAGATGGTAGCCAATAGTTTCCTTTTA
AAAAATTAGAATGCGATTTGGTTGAAGTTTCGTGTTGAGTGGAACGTAATCTGCACAAAG
ATTGAGCAGGCCACCACAGAGGTACCTGGTATCTCCCATGCATGCCAGCCCCTCCCACAA
AACTGTCGGTAAGGAATCTCCAACCAGACCCTTCTCTTTCTGCTGGCCCCCATACATGCA
TCTCACCCTCACATTTTTTTTTCCCCAACCAATCTACACAAACATTATAATATCACAACA
ACCTCAATTTTACATCATACTTAATAACCCAATCACAATTTAATTCATTTTTTTTATTAT
TAAGTTCACCCCTTCCAAAGTTCATATTTTATGTATGGGGTGTTTGTTGTGGGTACTGGT
CGTGAAAGTTTGTTCAGTCCAGGAATGTCATCTTCCCTATTTTGGTCTTTCTCGTAATCA
TGCCTTTTTTCGCCTTTCTTTTCTTCACACGTGTAGTTTTTCTTATTTATATCTAGAATA
TGTCTCTCTGTGTACTTGTCATTTATTCAATATCAAACCCATTGTTTTCCGTATAAGATA
AGATGCTGCGCAATAATACAAACCCTCTGTTCATCATCAATTCTGTATACTATTCTCAAC
CATCCGACATGGCACACTATTTAAACCATATTTAACTTGCCTTTTCATCCCACACAAAAC
ACACACACACAATTTTTTATGTGTATAAATCTTGTCTTGTTACTCCATTGCCGTAGGTTG
TGAGCTCCCCTACCAAAACTTTGAACCAAAAACATTTTATTACTCACTTCTTATCGGCTT
ACACGTAACCAACTTTGTGATTCAACATTTTTTAAATTCAAGGCTAACATACTTAACAGG
AAGGTATTTGCTTTCGGTCCATGATTATGCATGTTTAGTTAGGTTAGAAAAGTAGTCACT
AATAGATGGCGACATAAATATTAATAAATAACTTGAAGTAGTTGTAGCAACACTATGTTC
AGGATTGGAACAACCAAAACAGCAGAAAAAGTTTTTCTTATGTTGACTTTTCCATGTCCA
TGCCTACACATGTTTTTTGTACTCTTTTTATATAAAATTAATCTAATAGGGTGAAATTAA
AATAACTAAATATATAATATATTAGGTAATGTCATCCATATTAGTGAGGTTTTTCGAGTA
ATACGTAGTTTCCAAAATTTTAAGATGACGTGTAGTACTTGTTGTATTCCTGCTTATATA
TATGTTTTCAGCTTCTAATATAACATTTATTTGTTCTCAAAAACAGAGAAACTCGTATTC
AATTGTGTCAAGAGCCTTATGATTTTCATCAGTTCTCTTCCTTCCTAGTTAATTATCATA
TCCCATGCTCACTGATTCCAATTTTGAAAGAGTTGTTATTTTTCGATAATTAGAGTACCG
ATATTTGAATTTAGAGTTCAAGAACATCACCGACCTATGTTGCCCGGATACGGACACGGG
TACGGATACGACACGGACACGGATGCGGAGATACGACTAAATTGAAAAAACATAAGACAC
GGGACACGTCGTGTATATACATGTTAAGTTTGAAATTGTAACTAACACATTGTCAACTAA
CACAAAAATGAATTCAATCTATCTATCTAATATCCAATATGCGAAAAGTAGTGATAGAAT
AAGATTTGTTCCTTATTTTAATCATCAAAATCATGTCAAAGATAAAAAAATATTTTTCAG
ATTAGACATAGTGTGTCCTACAAGTATCGTACGAGTGTCGGTGTCCGATACGTGTCGGAC
ACGAGACACGCCATTTATGAGGCGTGTCAGAGCATCTAGGTCACCGACTGCTAATTAATA
CAGATGCACAGAAAACAAAATTTGAGACTAGAAAACCTAAAAGACGTAACCAAAACATTA
TATTTTCTAGTCTATTGATCTTCTTTTATTCGTGAAGACTATTATTTGCAAAAAGATACT
TATAAACACATTTGGAATTTAGTGAAGAAAAAATGAGGAGGGATTTCGAGTTACTACAAA
TGAAGGATGGTGAATCAGTTACCAAGTTTCTGAGTAGGATTATGGATATGCTATTACTAA
CAAAATGCGATGTCATGGAGAAGAAAATATGATGTTACTCTAGCTAGTAGAAAAAGAATT
TAACTATTATTTGCATTGTTGAAGAGTCAAAAGATAAAACATATCATCTTCCTTTGTGAA
TTAAAGAGCGCATTGTTGCTCTATGAACAAAAAGTAACAAAAAAGAAAAACTACATGCAC
ATATTTTGGAATATTCCAAAAGTTAATATTTAGATTATATTTTTGTAATATCTTTTTGTC
TATTGTTGTTTTTTCAAATAGAACTGATTGAAGAACTTGAGTCTTTTAAGGACAAAATCG
TGATGGAGCTAAAATGCTCCAAAGCGGACAATACCTCGGGAATGTGGTGATTGTTCCTAA
ACGATGGCTGCCGGATGAACTTGAATCGGAATCGGAACATTGGCGCCCACCGTGGGGACC
GACAACTCCCCTTCAACTTCCCTTGTTGTTCCGGTACACCCAATAAGTTCCACATTGCTT
AGGAGTCGAGGTCAAGCGAAGTTTAAATACTCCTACCTCCCTCCATCCTCCAAGGTGTCT
TTTAAGGACAAAACCGTGACGGAGCTAAAATGTTCCAAAGCGGACAATACCAATTTGTTA
AGTTTCTTTATGCAAAAGTTGACATTGGCTAAATAAATACTAACCAAATTTGTTAAATCT
ACTCCTCTTAACATTCAGGCACAAAAATTTATTTAATATGCAATTACTTGAATATATACG
TGTGTCAAAAGAACTATGAACTGGTTGTAGAATTAAATCATGACCACCAAGTCTTAAATT
ATATTAATATCAGCGTACATAAAAAAATATAGTTCAATAATTTGAAAAAAAAAATGCAAT
TATCGTCGGTTACATACATTTTGCTATCATATAGCTTTTGTTATAATAATACCAATGAAA
GGAACAGCTTCAAGAGACAAATGTTGATGCAGAAGTGCTGAATATCATGCAGACATTACA
AGATGATAGCAACTGCGTACCATTTAAACGGCAATGATAATGACATTACCATTTTATATA
ACAAAAAAATTCACAGGATATTGTAATGAAATTGTAATACTTTAATTAGTAACAGTGTTA
TTACTGTAATTTGTGAGATGTTCTCGGGCAAATTTTTTATATATTATATAAGCATTTTTC
TGTAAATTTTATGCACACTTTATAAACATTTTTCATGAGAAACAATTAACCAATTTGAAT
TTAGTAGAATTGTGATGAATGATAAAAAAGAGAGTTTATTATATATCTAAATATAGA
>NODE_37_length_36_cov_113.861115
GTCAAATGTGTGATTATTGGATCTTTTGTCTCGCATTAATTACAACATTTACTGACCGAC
CTATCAATGA
>NODE_38_length_1423_cov_44.789177
TGAATCCAACTTACATATAAGGGATTGACATCACCTCTAATTCAAAACTTTAAAATCTTA
AAACAATAAATTTATAAGTCTTCATCCTTATATGGTGTTCAATTTGTTTATTTTTACTTA
ATGTAAAATTTATTCATACTCACGCTCTTTGCCCTCTTTTTCATTAGTTAGTAACCAATA
TAAGAAATCTTCACTTTTGAAATCCATAACATTTACATCAATTACAGATCTAATATAAAA
TCAATAGTACATCCAATGTAAAATGTCTAGAACGTATAATGTTGAAATTCTTGATTTCAG
TAAATGAATTAATAATTTAACAACTTTTACGGAATATAGAAATCAAGCCATATATGTAAA
TGTGGAATCATGCAAAACCGTTTCTCTCCCAGATTTGGATAAAATAAAATAGAGAGAGAA
AAGTAGGAGAAGACAAGCATTAATGGGAGAACGTGCGTTTACAAGTTGCCATAGGAATCA
GTACTAGAAATAAATTGATGGATTAAATCTCGTAACATTAAAATCTCTTTTCAAGAATTG
TACTTTGAATTTGCAACTTGAATGAATACAGAACATAGACTACTAACTAGACTGTGGTGG
GTAGGGCAATAATATTACAGTGATTATTTCGATTGGGGAGAGTAAAAGAAAGAAGGGAAT
CCAACAACAACACATCGTTAATGTTGGATTGTTAAGGATGTTTTTGAGTGGTAGAAATAG
TAAATGTAAGAATATGTTACGTGAAAGAAAGTTGATTGATATTTTGGACAGTAATGTTGG
GGATGAGATTCGGTATCAGGCAGGGAGTGTTACGTCGCTGGTGAAGAGCATTGGTGGGTA
GTGTAAGGGTCAGAGGCAAAATCTGAGTAGGGCCTCTCACAAAGATGTGGTCTCACTCAC
AGATCTTACCCTTTTTCTCTTTCTCTTCCATGCATTCTACGCTCGTACCGACAATGAATC
GTTTCTTCTCTTCACTTTTTCTATCTCTCTAATTTCTCCACTTTATGATGTTCTTGTTTT
AAGGCGAAAACAAACAAAATGCCAGGTTCACCGTAACACAGATTAAGCCATACCTATGTA
TATCTAACAATTGAAAAATCACACAGCTCAATCATGAAGATCTCTTGAATATTGTGGTGA
TATATGTATATTTATGAAACGATGTATCTGTTTTTAGTATTAAAAAATAATAGTTGACCC
TGGCCCCTTCTCTAAAATACAGTTTGAGTGACAGTACCACTCTCTCAAACCGTACCATAG
AAGTCCATTGACGCGTACCAGTGTACCAACTGCTAGTGCTTAGCTGTGCTCATCAGACTC
GAGCTATGCCAAAACCACAAGGTTGTACAAAAATCACATACATCATCTCAACTTGTTGCT
ACAAATTTGTTTCATGGAACACAAAAATCAATAAACAAAAAAGAAATAAAAACAGAACAG
AAATGAAAAAAAAAAAA
>NODE_39_length_300_cov_49.283333
TAGAGATGTTATTGGCGCTCGACCACCGCACGTGTGAAACTACTTTAAAGAAGGTGTCTA
CAGATATTATTGACGCTCGACCACTGCTCGTGTGAGACTATTTCAAAGAAGGTATCCAAA
GATGTAATCGGTACCCGGTCAATTACATGTTGAGTTGTTTGGTATCGAACCGAACAACAT
CAATATTAATCATCTAAACATGCAATTAGCCCAATTAGGACAATAATCAAGTTTATAAGT
AATTGGGTCGTAATTAAGCCGACCCTAATTACGAACCCATTGGAAAAACTATAAATACAA
GTCAAATGTGTGATTATTGGATCTTTTGTCTCGC
>NODE_40_length_4388_cov_37.639473
AAAAATTGAGAGAATTTTTTTTTAACTCTTATTTATAAAATTTCTCAAGATTATATTTTT
CTGAAAAGGTGTCAAATCAATTATATCTAGTAACCGAATGACATTTAACGAATAATAAGC
ACCTAAAAAATAACAATATCTATAACAATACTTTAACATGTCATTCTCCTACCACTTCCA
AGAAGAATTGAAAAAAAAAAAAGACTTAGTGTACAGAAACACTTTCAATTAAACATTGGT
AAACTGAATATTATAGTTGTGAAAGACTAAAATAAGAAGAAGAGAGTTCCGTTTGGTAAC
AGCACCATGACATTCCCCCCACTAAGTTTTAAAATTTACGATCTGAATTGAAAACAACCG
GAATAAAGCAACAGCACGGAAGAAAAGGGTGCAACACAAAAAGAAGAAAGAAGACTAACC
AAACACTGTACCCACCAACAACATTTTAAATTCACACCATAAAGTCCTTCAATTCTAACT
TTGTTTCTGCTCTCCTCATTTTACTTTCCTTTCAACGCATCGCTTTTCTCTTCATTTTTT
TAAGTGCCATCAGTTTCACCCATCTCAAACACAATTCCCTCCCAACATTAAACCACATTT
CGGTTACATTTCAACATTTTTCATAACACATACTCATTTGTTAAACTTTACTATAAATAC
ACCATAGTTGTTTGTTGGAAAATAATGTCTACAATTTTTTTCATTTTAATATTTTCAGAC
AAAGATGAAATTGGTAGTTTATTAAATTATTGCTATTTTCTAAAGTACCATCTATCTCAA
AAACAGTTCCCTCGCTCGCTCTGCCCAATCCCTTAACACGCAATATTAAATTCAGAAAAA
GAAGAGAGAAAAACAAAAACACAAATCGCGTGCCGATTAATCGCCCACCACGGGGAGGTG
GAATGTTCTTCGATCGTCACATTCACTCACTCTCATTCATCACTATATAAACCCACCTTC
CACACCTTTCTTCGTCATCACAATTCTTCAACAACACAAACACAAAACTCAAACTCTCCT
CGAAACCTCTTTCTCTCTCTCTACAACTTCTCTCTCTAAAACAAACTTCGCTCCAACTGC
AGAAATGGCGGCAATGCCCACATCTCCAATGAACCTCAACATGATTGACTCTAACTTCGA
AGTTGACAAGCTCACAAACGAAATCTTCTCCATTCTCGAGAACAATTTCCTCTTCGGCTA
CGGCGACGCCGAAAATCGCACCAATTCCTTTCAAAACGCGAAACCGGCGAAACACACCGC
CGGCAAAGTCAGGATCCTCTGCATTGACGGCGCCGGCGCCACTGAAGGCATCCTTGCCGC
AAAGTCCCTTGCACACCTGGAGGCTTGCCTTCGCCGCAAGTCTGGCGACGCGAACTCGCG
CGTCGCCGATTTCTTCGACGCTGCTGCCGGCTCTGGTGTCGGTGGTGTCCTCGCTGCTCT
GCTCTTCACTCGCGGGAAGGATGGCCAGCCGCTGTTCACCGCGGAGGAGGCGCTGAAATT
TCTCTCTGACAACCGCCGCAAGATCTCCCGCCGGCCGGGGATCCTCCGTCGAGTGCTCCG
GCCCGAGTCCAAGGCGGAGAAGCTCTTCCGAAAGACGTTCGGCGAGTGCACGCTTAGGGA
CACCGTGAAGCCAGTGCTGATCCCGTGCTACGACCTCGTAACGCGCGCGCCGTTTGTTTT
CTCGCGCGCCGATGCGCTGGAAATGGACGGCTACGATTTCAAGATGAGCGACGTGTGCGC
TGCAACGTCAGCTGACCCTTCCTTCGCGGGCCCCACCGTGATGCGGTCCGTCGACGGCAG
GACGAAGATAGTGGCCGTCGATGGAGGCGTTGCGATGAACAATCCAACAGCTGCCGCCAT
CACGCACGTGCTCAATAACAAACACGAGTTCCCTTTCTGTAACGGCGTCTCTGACCTTCT
CGTCCTCTCCCTCGGCAACGGAGAGTCAGACTTTAACGCCGTTAAATCACCGTCTGGTTT
CGTAAAGATAGCTGGCGAAGGTGCTTCTGATATGGTAAGAATTACCAAATTTAATAATCT
TCATGTTTTATGTGCATTCTTATCTTATAAAATAAAACGCATTGCAATTCACAGTTTAGT
TAATGACATTCTAGTCTTATTCTTTTAATTAAACATTTTAGATTAATTAAAGAAATCATC
ATGATACAAATAATTAACCCAGTTACTTTTTATCCCCTATAAATTAAATGTAATAATAAA
AATAACAATACAATCATATGCTAAAATATGCTTTGTTAACATAAAGTTTTAATTAATTTG
GTAGTTAGAGAGAGAGGACAATAAATGTGTTAACTACCTTACAAACACACCCGACATATT
TGGTTATATAATTATATGTAACTAGAATAATAAAAAGAATGAATGAATTGGTTTACTTTA
ATTATTGGTTTAGATATGTATTCTGATGGGAACGAAAATAAAATAATGCAGGTTGATCAA
GCCGTATCAATGGCATTTGGTGATTGTCGGATGAACAATTATGTGCGGATTCAGTCAAAC
GGTGTTATGTCGAAGGCGAACAAGGGCCCGCAGGTGAAGTCCTGCAAATCAGAGACGGAT
TTGTTGGCAGTTTCGGAGGAGATGTTGAGGCAGAAGAACGTTGAATCCGTTTTGTTCAAA
GGGAAGAAGGTGGCTAATAACTCCAACTTGGAGAAGTTAGAGTTGTTTGGGGGAGAGATA
ATTAAGGAAGGAGAGAGAAGAAAAACCAGCATTTTACCAACTGTGGTATTGAAGAACAAC
AACGCCTCACCCTCCCCCAGCAGAACCTCCTCTGCCACAACCTTGTCCACTTTGTCTTCT
AATTGTTGAGGGAGAATACAAACAATGGAGATTAGAGGGAAGAACATCCAAAGTTAGATT
TGATTGTTGGGTTGAATTTTTATGCGAGTTTTTAAGTTTGTGGTGTTGGGTTAGCTGCCG
CTTGGGACCAATTAAGGCAAATTGAGACTGAGCTGTGCAGAACCGAATCCTTACTACTAC
TTCCACTGCCTTCCTAAATTATTTTTTTTTTCTTTAGTTTTTCGTATATATTACATGTAT
TTAGTGATAGTGATTTGTGTAAATGGCTATTGTCCCGGATGAATTTTGGTTAAGGTTAGA
GCTGTGCTTGATTTGTAAGAGAAAAATGTACTTTCTGTTCGGTAAGAACATCTCATAGTA
GTAGTATTGTGACTGAATGAATGCAATGAAAAAAAACACTGATTTTGGAAATTTGGATCA
TTTGCACCTTTAAATTGTTTGCAAAGGAAACACAGGATCATTACATTGCAATCCTCTTAA
AAGAATTAGAAACTATGGTAGTTTTGATAATAGGATATTTGGTCGCGATAAAATTTAAGG
CTGTACTTAGCTTCGCTCGTCAAATCGAGTAAAATTGAAATCGAAGTTGGAAATGCCATT
TTTGTTGGCATTCCAGAAGCTGTTACAGTTCACTCTTAATAATAGTCATTACCAATTCAA
TCACAGAAATTGTTAAGTGATCCCAAAGTATTTTAGTGGGAGAGTTGCAGGAATGATTTA
GAATGAATAGGTTAGCACGATTAATACGTACGCGTGACACAGTATTGACGTTTTTGTGTA
GGGCTGGTCTTGGTTCAGTATTTTGAAAATAAGTGGTCACCATGTAGCACGTTGAAATTG
AGTATGCTGTTATACCAAGACAATAATAATAATAGTATTCAATGCTTGAAATTTACGAAA
AGATTTTTCATGCAGGACCACTACTTGGCACGGAAAAACCAGCACAAAAAATAACAGTAT
ATACTTGAAATTGAATTTTATTAAAGTTATTTTGGCGCTAAGAAAACAATTTTCACATTT
TTAGTGAAAAGTACAAGTTGTAATGTTTACTACTGGATTTACATTCTATAATTCAAAGTC
AATTTTGGTAAAGTATTTCCATTTAGCTTAAACAAAAAAACCCTTTTGGCAGGGTTTGAA
TGCATTAAGGTACGTGGTGGGTCGAAAAATGAGAGTGGAATTGCCACGGGAGTTTTTGTG
GTGGGTGGTAGGGTGTATTAATGTTGAAGGGGACTTTATAGTGTTCTTGAGTTGTATTTG
TAGAAACATAGGTGACATTTTTAGCAGTTTAACATCATCCACCCTGTTCCTATTTAGTTA
AACTATTAATTTCAAATTACGTTATGATTTTTATAGATTATATGCATCTCTATATAAATG
CTTGTGTATTTGCCATGAAAAAAATAAACACAAATAAAGAAGAGTTTGTTGGTTTAATTG
GTACGAAAATGAAAAAAAGAAGAAAAATTCCCAAATACTTTATATACACAACAAAAGAGA
AAAAACACCAAGAACACAATATTCATTATATAATTAATTATATTTATATTCTGTTGCAAA
ATAAAGTTGTAAAACAATTCACTTGGAATTAGGATCCTAAGA
>NODE_41_length_250_cov_29.944000
GATCGCCCTTCCCAACAGTTGCGCAGCTGAATGGCGAATGGCGCCTGATGCGGTATTTTC
TCCTTACGCATCTGTGTGGTATTTCACACCGCATATGGTGCACTCTCAGTACAATCTGCT
CTGATGCCGCATAGTTAAGCCAGCCCCGACACCCGCCAACACCCGCTGACGCGAACCCCT
TGCGGCCGCATCGAATATAACTTCGTATAATGTATGCTATACGAAGTTATTAGCGATGAG
CTCGGACTTCCATTGTTCATTCCACGGACAAAAACAGAGAAAGG
>NODE_42_length_1488_cov_41.817875
ATCTTGTTTGAAAAATTGTATTTGAATTGTTCAAAGTATATTTATATCAATTTTTAAGTC
GTATAAATTGACTGCTTTAAGCGGTTTTCAAGTTGATTTGTTAATTTAGTCATTTTTATT
TTTGTATAAAAATAAGTTAAATACAACTAAACCAAATATTTGTCTTGAATTTCTTACTTT
CAAACATGTTAGAAATAACGAATCTGATTAGATTATTTAGGTAGGTTTTGACCGTTAGTT
TAAATATTATTGGACAAGAAAAATGTTTCTATCAATAGACCGTGACAACGCCTTCATCTT
AAAATCTTAATAATAACCTTTGCTTTCACTTTAAAACTTAAAATTCCAAAGTGAGAAAGC
TGTTAAAGTTCATCTTAACAACAAAAGAAAGACAACATAACACATTTCATTTTGTTAAAA
TGTACACATGATGTTTATGAATGACATAAACCATCTGCGAATTTTTAAGCCTAACCTTGT
AAGCTTTATGTTATATAATGTGTGTGTATGCATTCGGAAAGAATGAGGAGCAAAGTCGAA
TGAAAAATCATTTATAGTAGAAAATTGAGAATAAAAGAAGAGTGAAAATTGAGAATGAAA
GAAGAGTGAACCTGAAGCATTTTATTGACATTGCTAGCACCAAACACTTTGTGCACATTT
GCAAACTTTTGAGGTTCATCTGCTGGAAAATATGGAGCAAAAACACAATCTTGAGCACAC
CTTCTTCTCAGAAGCTTGCATGCAGCACAGGGTGAAGCTACACCCTGCTTTCTCCCACCA
CCTTCCTTCATCGATTCTACCTGCAACCACAGTGTTCCAAACTAATATTTTCTTCTGTTT
TTTTTGCCTTCTCTGTGAAAGAAACTGAACAGTGGGAAAAAAAGAGTGTCGGTACAAAAG
AATGGCGAGATAGCAGTTAGTGAGGGAATGGAAAATGGTGAATGGAGGAAGAAAAATACA
TGGAAAGTGAACAAAAGTGAGAGACTAAAAAAGAGTGAGGCATGTGGGAGAGAGGAGTGG
CACGCATTATATAATTGTTATTGTTATTATTATAAGGTAAGGCCAAATCGTCAATGAAAA
AAAAAAGGTAGAGGTGCCACTACGTCACGATAAAGTAATCATTTTTAATCAGTAAAAAAT
GTTTATTGTTTTTACAGTTTTTTTAATCATAAAAAAAAATCACATTTTTACCGTGGTCGG
TTAATCAGTTATCAATTATTAGATGTACGGTTAGTGAGATTTTAGGCGTCGCTTAAAAGT
AGTGTTAGGAAAATATAGAAATAAATAAAGTTGGGAAACTTAATCAACGTATATAAACAG
TATATTATGCATAGTAAAATTTTTATTAGATATTAAAAAATATGATAATATATTATTTTG
TATTATCGAATAAAAGAATGATTATTTTTTGCTGAAATTACATGAATAAAAATAATCTTT
ATTCAGATTATGTCTACCGTCGAGATTTATTATATATATGTAAATTACTCCTTATATATG
CAATGATATGTAAATCTAGCGC
>NODE_43_length_2581_cov_44.101898
TAATAAAGTGACTTCTAACCAGATAACTAGAATAATTAAAATCAGAATTCTATAAATAAA
TAGGAATTAAATACAAAACTTTGTATATATGAAGTCAATGGTCTTCTTTCAAAATATATG
ATAAGATTCAAAGAGTGTTTTCTATTTTTTTTGTTAAATTAAAAGAAAGCACTATCTTGT
TAAAACTAGCGAGAAAGAAAGAAAAACGTTAGAAAATGAAGATATGTATGGATAACAAAT
CTTCTTTCAAATAATACCAAAGTCCCTAAATTATTAGAATTAAAGTGTGGCCACTTCCTA
AAGTATCTTTGTCTTTCAAATTTTTGGTTTGCCTTCAAAAAAAGCCGTTCGGCCAAATTT
TGTTGGTCCCTTCGCTTTGCATTATAATTGGCCCGCGGGTCTTAGCCAACCCATATAAAT
AAAATTTAAAAATTAAAAATTATACAAATAAAATATTAGAAGCAATAATTTCATATCATA
TCTTTGTTGTATGTATAAGTTTATTGATAATAAATTTTAAATAAAATAATAACCATAAAA
TTAAGATTCACATGTAAATATATTAAAATTAAATGTTTTATAAATAAAGAAACATAAAAA
AATTTATTGTCTAAGTTAAAAAAAAATTAATCAATACTAAATATAAATAATAAAACTGGC
TAACAAAATTCAAACGCGAAGTTAAAGAATAATAAAATATTTTTTTTTGTCTAACTTAAA
TATTAAAATATAATAACTTTTTTATGGGCTATGTAGGTCAACGTATCCCACCTCCGGCCA
AACTACAACGTAACATCCAAAATATTTAACACGTCCTACATTTTTTTTCTTTCTTTTAAG
TTAGGACACATAACCCTTTCCGTACCTAATTTATAATAAAAAAGATATATGACATAATAT
GGACATAAAGTGAAAATAGTAATGTTTAAAAAGTGAAAATAGAGATTAACTTTATGTATG
TATCTATAAAATGAAAACAATAATGTTTACCATCATTACATCACTCCGTAATTCTATTGT
TTTTCATGATTACTATTTCTTTACTCTAAGTATTGTTTTCATGATTCTCGTACTTCTACA
TTATTTACATTGCTATCATTAACACTAAACATTATATACGTTCGAATCTTGGGTGAATGA
AAGTGAGCTGTTATTGTAGATGCACCCACCTACCTGTCTTCTTTTCCTCCATTTATCTAC
TACTTTCATTACAACTACATTGGACCAATTCACTGTTAAATCAATTTAACAAAGTATCTT
TTACACCGTCCAAATCTAATATGAAGCAAAATAATGAACCATTTGCCAGAGGAGACATCA
ATTGTTCTTCTGTAATAGAGATCAAGTAAGCCGAATCACAATTAAAATGTGATATACGAC
GTAATTAAGGATCATAGTTTTTAGCCTCGCCTCCTTTCATTCTAATAATTAGTATCATAC
TCAAGGTTTTCCAATAGACAATTCATGAGAGAGATTGTTGCTGGTGAGTAAATTGTAACT
AAAGATTATAGTTATTGACATACCGGTAAGAGGTAAGAGATAGATTCTAACACCCTTATC
TTTATTGGTTAAGTTCTTGTAGTTGCATGTTTTCAAACCTATCAATTGTGATTGTTCCAA
AACCTAAAGTTTTAATCCTTCTATTTATTTTGTCGTTTCATGAAAGATATACATACTCAC
GTCATACTGATTCTGCCAGTCTACTTTGTGGGAAATTACACTGCGAAAATGAGTGATACC
AACGTTTTCCATGTCGTGAAAATTTGAACAACATATTTTTGGCGGTCCTACAATGATTGA
ATGAAAAGATTGATGTGTATAAATAGAGGATGGAGAAGAGATGTGAGCACAGAGTAAGTG
AGAATCGAAGAAGATTGTGCAATGCGTATATCAGTAGTAGCAGTGTTGTGTGCAGTAGTG
ATGCATGGAGTGTCATGTGGAGATTTGAGTTCTACTTACTACGACACAACATGCCCTAAT
CTATATTCCATTGTCTATGGAGTCATCAACAACGCTTACCTCTCTGATCCCCGCATTGCT
GCCAACCTCCTCAGGCTTCATTTTCATGATTGCTTTGTTCAGGTAAGTAAATGTTCAGGA
AATTGGGTAGTTAAAAATGTAGGAGTACATTGAAATTGCATTTCATGTTTTTGTGACAGG
GTTGTGATGGATCAGTTTTGCTGAACAACACTGATACCATAGAAAGCGAGCAAGATGCAA
GTCCAAATGTGAATTCATTAAGGGGTTTGGATGTTGTGAATAACATCAAGACTGCAGTGG
AAGATAGTTGTCCAGAGACAGTTTCTTGTGCTGATATTCTTGCTATTGCAGCTGAAGTAG
GTTCTGTTCTGGTAAGTGCTTATTCCCAACTAACATTCTAATTCAAAAACTCTACTTGGA
ATTTTTATTCTCTGTTTTTTGTTGTTTTTTTTTCTTAAAATTTGAATAATAGTTTAATAC
GAGTCAAGTATTCGTTTAAAAGAGTCAAGTATTCGTTTAAAAGAGGTATCTGTATGATAT
TTTAGAATACTTTACTAAAACTCATTAATAAAGTATCTATCTAATATATAAAACAATAAA
TTATGATGACAATAATTTATAATTTTTTATGTCAC
>NODE_44_length_1448_cov_29.511740
AGAAGGATGAAAAGGAAGAATTGGCATCTTTTTAGGACTAGTCAATTATTAAAAATATAA
AGAAATAATTTAAAGCATAATGAAAGAATAAAGTTAAAAATGAGAGAATAATGTAATAAA
AAGATATGTGTTTTATTAAATATTACGTAAAATATATAAAAGGGAACAATCACCCCCTAC
ACCAAAACCAAAACTTTGAAAACTTTCGTTGGGCTAAAGAATGTAAAAAAAGTTACATAA
TAGAGAAGTTATAGGCCTGGTAATCTGCATGATGAGATTCACGGTGGGTTGACAGAAAAG
CCAAACTCCATGAACTGGTTCAGCGTGTTGAAGAGAGACGGCTTACGAGACAGTTCCGAT
GACGCTGCTGAAGGCAGAAGGGGCAGATTGAACGGGTGTAGGACGCGGAGGAGGCAGAGA
TTTTTCAATGTCAGCAATGATGTCCAAGGCGATCCCTCCGAGCTTGTAAACGGCGTCGGA
GTCCTCGTTGAAGGGGAGTTTGTCGCTTTTAAAGGTGTCCTGGCAGGCGGACTGGTAGGA
GATGACGGCGCTGAACTTGAACTTGGCGGTGATGACGTCGTTCTTGGCGATGGCTTTTTT
GGTTTCGGCAATGGCGTCGAGCATGCTGCTGTACTGGTCCTCGCACACGTTGAGGGAGTC
CTTGGTGGATTTGCTGGCGCCTCCTTTGGCTTCCAGAGATTGGATTTTTATTAGGGCATT
TTTTGCTTCCGCGAGCGTGGCCTCCACTTCCACGTCGAGAGCCTTTATGGGTTCCACGGT
GTTTTCGGTGGAGTGGGATTGGATTGTTTTAGAGCAGAGTGCAGGGTCTGTTGTTTTTTT
GCAGAGTTGGTCGATGTTTTCGCGGAGTTCGCGGCTTACGAGGTGGATGTCGCGGGTGGA
GAGAACCGGTTTTGTGAGGAGGAGGAGGAGGAGGAATGAGAGGGTTACGAGAAGGGTGAA
AGAGGTTTTGATGATGGGAGTGGAATCCATTGTCTCTTCTCTGGAGAAGCTTTTGAAGAT
CAGAGACAAATGGAGAAAGATGAGATACCTGCGTTGTCTTGCTATACTCTCACCCGCATC
CCCTTTTATAATGCTTCCTCATTCTTTCTATACTATAAAATGCTTGGTGCTCCTCAAACC
TTGCTCTTCCATGTTTCTCTCCACCAAACATTTCAACACTCTTCAACAATAACCAGGTCA
AACAATACAACATCGAAACTTTTTATACATTTTAATTTACTCATTAATTATGAAACTTAA
CAAAGTTATTTTGTATATATAGAAGCCATTAAGCATGAGTAACAAAAGTTCTTAAGTGTT
AATATACGATTTTTCCTACTTCTTATATGTTTATTTTAATATTTAGCATTTAATAAACAA
TTAACGTAAAATGTTACGAGTGTTTTGTTTAACTGGACATTTATTTAATTGTTATTACTA
TATTATTATTATTATTCATGAAATTAATATATTTTAAGGTTA
>NODE_45_length_979_cov_28.935648
TTTAAGAACCTAGATCATATTTAACTTCTAAATTTATTTAATATCAATAATAACTTAATA
ACCATATCCTGCACACGATACTTTTAGCCTAAATTTTATTTTCCATTTTTTATCATTTTT
TTTATATTTAATCCTTGTGTGTTTTTTTTTTTGTCTCATTTAATGTGATCCTTTATATTG
CATTTGTCATTTATACATTTACAAAATTATTTTGACACATTTTTCTGTTAGTTTAAACCG
TCAATTAACTGAAAAACCAGAAAAAAAGAAAGATCAAAACGGTCTCATAAAGCTTTCAAA
CATGTTAGTGATCGTATCGGGATATGAAGGGTGTTTAGCAAGTGTTACTTACATTCTTCT
GCTGCTAGCGAAATTTATTTCACAATGCAGTTTAGATAAAAATAACGAATGACGTCAAAT
AAGATTTGGATATTAAAATAAGTAAAAAGTTATTTATAAACATTATTTTAAAATTTAGTA
AATTATCAAAGTTTAATCATTGTATACAACTGAATGGATATCAACTAATATAAAATTGAT
ACAGTGTAATTAGTATCTGTGATTTTAGTTGTAAATAGAAAATTTTGTTTAGAGCTTTTT
TATTTCATTATAATCTCATTCAACCCCTATTTTTGATCATGTATACTTTTCCTCATATTT
TCTATTCAAACCATATTTATTTTATTTTATGAAAAACTTATGTGAATCTAATATACATTT
TCACAAGCAGTTTGTTTATTTACGTAATCTATGTCTCAAATATTTTACCTACCACGATGA
GTTCTCTTTGCCTACGTGTCTCGTCATGGTTATTCAAAGCTGAAGCAAATTAAAAAATAT
AAATTGAGAAAAAAAATAGTAATGTTTTTAATCTTTAAACTTTAGTGTTATACATTTAAA
GTGAAAACATAAGTATTTTAATCTCATACATATGTAAACATAATTTTTATTTAAAAATAA
CAATTTAATCCTCAAAGATGTGTATATTCAACACGTGCCAATGTTTGAGTGCT
>NODE_46_length_910_cov_40.192307
AGTTAAAAATAAAATTATATCATTAGTTGAGATTATATGGTTTCAGGTGATGTAATAAAT
TCGTCTTCTAATAAAATTTTTAAATACTTTCTTTGCAATGAATTATAAATTATAAAATGA
AGTTAAAAATAATTAAATAAAAGATAAAATTTCCAGAAAATTCTAAAATTTTTCAGTAAA
AAATAAGAAAAAACGTGTGTGAGTGTATGATTAACAACATTTGTGGTATGCTATATTAAT
CTTGTTTATAGAGCATAATATTAGCCCACACCCAATGTGGTTCCACGGCTAATTTGCACA
CGCTTGTGGAGCTTAGTTCTTTTAAGTAAAGGTGGGTAAAAAATTCAACTTTTATGATCC
AATCTATTTCTTTTATGATCCAATTCATTTAATATCTATTCTATTAAAAATTTAATTCAT
TTAAAATCCATTTTATTGGATCTGGATATCAATATAAACTACATTTTATATATTTTATTG
ATTGGATATCCAATATCGAAATCTAGATTTTCAAAATGGATAATCCAAAATATCCAATCC
AATTTTTCACTTTATATTTTTTTTAGGTTAAGCTAAAGGTTGAGACGGACTAGCTCAAAT
TTAGTCGTATTTGATTGAGTTGGGGTGACCCTATACAAAATTTCGCCAAATTAGGCCAAA
TTCTGTCAAGTCAGTCCCGATCGAGATTTGACCGAGTTGGTCTTGGACAAAATTTGGAAG
TATTCGGCAAAATCTGTCAAATTCTTTTGTGTCAGCCCTATGGACACAAATTTGGATCCA
TACCCATTATTTGAATCCAAAATGGATGTGGATTAGATTTTCGATAGGGCTGACACCATA
GAATTTGGCAGATTTTTTGTCGAGGCCAACGAGGTCAAATTTCAGCATGAGATGAACTTG
GATGACTTTTGAACGAATTTTGGTCGGGGACGACGTGACCAAAT
>NODE_47_length_995_cov_30.123617
GATAACAAAAACAGTTTTTACTATAAATTGGTCACTAATATTAGTTATCACAGTTTTGAT
TACCAAAAAAATTGGTCTCTAATTAAGAAATTAGTCTCTAAACATGTTTTTGGTCACCAC
TATTTAAAATTTTTCTCCTAGTTTTAACATTATTTAAATCATAGCAAAGTTTATATAATC
CAAATAAAAATCAAACTAACACTACAAGAAAAATAGTTGTAATAAAGATTTATATTTCCA
TTACCAATGTTGGAATTTTTGTTAAGTCATTTATCCGAGGTTGGAATTTCCGCAAGTGAA
CTATCCGTTGGGAAAGTGTTCCCGAAGATTATAAAAGACCAATAAATTTAAGTATTTCAA
TTGGTCCTATAGAATTTATTTATTTATTTTACTCAAATAATACATTTTATCATAAAATAT
TTTAGTTTTCTATACAAAAAAAATTATTGTCTCAAAGTTTTCCATCCAAACACGTTAAAA
GGATTGACTAGCAAATTTAGCACATGTTACCGGTCATCATAAATATCACTTATTTCTAAT
ACAAGGATGTTATATTATGAACATGAGGTATATAAATCTTTACCTACTACCCTATTTTAT
GATATTATTGAATATATGCTATTTTTTAACAAATTGGGTTAAGACCAAATATAAAGATGT
TTCTTGACGTTGCGAAAGCAGCATGAACATGAAGATTACTAAGCACGATAAGATAATAAT
TGAATCCATGATTTCTAGTGTTTATATAGATGAGATATATTTGAAAAGGAAGTCTATTAC
TACGGATAAATAAAATAGAAAACTATAATTCGACAACTCCTTTTGCATATACAATCAATT
AATAATTACAACAATAATATAATAATAATATTTAAATTAAATAGTCATATTTTATTAACA
AATAATTACCAAAATATTGCTTTGATCATATTAATTATTAATATATCATTAGTCCACAAA
AAATAAACTCATCTCAAATCAATTGAAGGTTATCACGAGTACTCAAATGTATATGGTTAA
TCGACAACT
>NODE_48_length_112_cov_79.830360
CGGCATTCTGGCTACACAATAACAAGGGAAGACTTACTCGTGGCTGCAACCCTACTAGCT
CAAAATTTATTCACACATGGTTACGCTTTGGGGAAATTATGAGGGGATCTCTCAGTGCTA
TGTACCTTTATATATTTATCAATCGG
>NODE_49_length_230_cov_26.569565
ATATATATATATATACTGCACATGTGTTTAGTTGATAATAATATTTTATTTTTATCAAAA
TAAATAATGACGATAGTTTTAATTATTTTGAAGAGTAAAATAAATTATTTTGAAATTATT
TAAATTTTTTTACGTGTAACGTGACGATTAAAAAAACATTCAATCATCAAATCCAATTAA
CCTGAGGTAGAATTTTTTTTTTTTTCCTCCATTCTAAAACAATTGCTGTTTTCAAGTTGT
AAGAATTAGAAAACACAATCATAT
>NODE_50_length_603_cov_25.494196
TGTAAATAAAATCACATATGTGTGAATATTAAACATAAGAAATAAAGTTCAACTTTCAAA
AGTGATTGATCTTGATTCTTGTTGATTGTCATTACAAGACATAATGATCTTAAAATTTAT
TTTCTCTAAAATTTAAAAGATAATCTTGATTCAGTAAGAACTAATTTATTTTTGGAATAA
ATATCTTGTCACCATTTTTTTCTGTGATAACCGTGCATAAATGATGTTTGTGCCTAAATC
ATTAACTCACAAGCTTCTTCCATTAAAAATATCTTTTGTTTGATTAATATTTCTCAAAAG
TATAGTCTGAACACACAATTTCATTCTCAATCGATGATTTTATATGCTTGAACATTTAAT
TTAAGAATCTCGATGTAAATTATTCAACTTAATTTTTTTAGCCATCATCTGATCGAAATT
GTGTGTTTAAAGTTAAGTGAATTTTTTCTTACCACTTATTAAAGATGAGATGAGGTTATT
TGCTTGCTTTATATACATATTCTATCAAAAATATAGCAAAGATGATTCAATAATTTAAAT
GGCGTGAAGCTTTTCTGGATTGGCCATGACCCTTCCAATTTTTTCAAATTTTTATATTAT
ATTATATAATATTATATATATATATATATATATATAT
>NODE_51_length_531_cov_26.284369
AGGGGTGATCATGGATTGGATTTTTAGTGATCCAATCCACATCCATTTTGGATCCAAATG
ATTTTCGATCAAAATCTATTTTTTTTTAAAAATTAGATTTTTTAAAAATCCAGATCCAAA
AATTTGGATCAAGTTTAAATCTAGATCCAAATATTTGGATCAAGTTCAAAATCCAAAATC
CATTTTTCATAAAATAAATTCAAATTAAATTTGTTAAAACTTGTGTCCATAGGGTTGACA
CCATAGAATTTGGCAGATTTTTTGTCAAGGATAGGGATGTCAAAAAAATCCGTACCCGCG
GGTATCTGCGGATAAAACCCGCAACGGATAGGAAATAGATATTAAAAATGGATACCCGCT
ACCCGTGGGTATGGGTATTTTTGCTACCTGCATGTTAACGGGGCGGATACGAATATTATG
ATATCCGTACCCGTGGATACCCGTACTCGCTAAACTTTAATTCAGAAAAATTATTACCCC
ACAAATGAGTCAAAACATGATGAGTCTTCATTATATTAGGAAAAACTTTAATTCAGAAAA
TTTATATATATATATATATATATAT
>NODE_52_length_564_cov_26.244680
ATCTACTTTTATATCCTGTAGATATGAAATTGTTAACATTATAAATTTTATCTCTTTCAA
GTAGCTTTATACTAAATACTTTTTTTCCTTTTCATTTTATTCCATTACTCTCTCATATGC
GTTAAATGCTTTTACTTGTTTTGTTATGTTATAACTGTGAAACTTCAAAAAGTAAGTTTT
AAGTTAAAGAAAAGTAATAATAATTATTCAAAATTACATTTATCATGAAAGTAAAGATCC
AAACATACAAATTAAAATGGTTGCCAAAGAGGATGTGGAATATAATAGTTGTTGAACGTT
GTTATGAAACACTTCCCATACCAGGTTTCAGTGTTAACCACTTTGTTACTTCAATGACAA
CTATAGTGCTGTTCTTTTAAAAAATCGTTTAATAAATTATTGCCATTTGAGAATATGTTT
ATAACTTGTCTATTTTGTTAGATAAATATTCAAAAGATAATCTTATTCTCGCATAAAAGT
GTCTTTTTATTAAAAAATACTAATAACACTTAATTGTTATTTTTTCATAATTAATAAAGA
GAAAATTATTATTAATGTTTTATTAATAGAAAGTTAAATTCACAACTTTTTCTATCTT
>NODE_53_length_73_cov_41.575344
TCTTCATATCCATTCGGTTCTCTTATTCGTCAACTGATAGAGGAAACCGGTTAAAGAAAA
TTCGATGCTAAAGTCATTGATAGGTCGGTCAGTAAATGTTGTAATTA
>NODE_54_length_350_cov_27.505714
AGCGACACTGAATACGGGGCAACCTCATGTCCGAGCTCGCGAGCTCGTCGACAGCGACAC
ACTTGCATCGGATGCAGCCCGGTTAACGTGCCGGCACGGCCTGGGTAACCAGGTATTTTG
TCCACATAACCGTGCGCAAAATGTTGTGGATAAGCAGGACACAGCAGCAATCCACAGCAG
GCATACAACCGCACACCGAGGTTACTCCGTTCTACAGGTTACGACGACATGTCAATACTT
GCCCTTGACAGGCATTGATGGAATCGTAGTCTCACGCTGATAGTCTGATCGACAATACAA
GTGGGACCGTGGTCCCAGACCGATAATCAGACCGACAACACGAGTGGGATCGTGGTCCCA
GACTAATAATCAGACCGACGATAC
>NODE_57_length_762_cov_26.717848
TTGATAACAAGTACGAATATTTTTTATACCGTATGTTAACGGGGTGGGTACGAGTATTAT
AGTATCCGTACCCGTGGATATTCGTACTCACTATACTTTAATTTAAATTAAAAAAATATG
AAAACATAAATACATTGATTTTGAATGGGTTATTTTTTATCAATTGATTTTAAAAAATTT
CTATTTATTTGTAAATTGTCATTCAACACTATTTCAATGGATTATTTGCACTTTGTTTGA
AATTTATAAATATTATGCATTGTATTTTTATTTGAAATTATGATTAGAAGTTGTTGTTAA
ATATTAATTTTTTTTTGTAAATACCTGTGAATATTAAAAAAAATATGCAGGTACCCGCAT
AACGAATACCCAAACAGATATAGGTAGGACAAATTTTTATTCAATGGATAAGGTATATTG
GAACTACTATCCATACTCAATCTGTCCTATAACATCCCTAATAATTCCTCACAAACATTA
GAATGACTTTGAAATTTCTAGCTTAAACATGCTTTTAGCTTATGCTGTAACATTTTGACA
CAAAAAATCCTCGTGTGCTCGATAAGTAGTTTGTTTTGATACAGTTAATTATGTTTTTTA
TTGTTTAAAAATTAAAATTAAAGACAGTTTAAATATTTTAATTTTAATTTTCTAATTCAA
ATGTGATGATTAATCTTAAAAATATTATTTCAATTAGAACAATTATGTACAAAGTTCACG
TGTCATGTCTTTGAAAGTTTTTCTTTAATTTATTAAGTTATTTAAATTTGTATTGAATAT
GATAAATATTGTTTCA
>NODE_58_length_559_cov_27.350626
TCTCTAAGACTGGTTATGGACCAATATGGAAGGTAATGAAATTAACATTTTTACTTAGAT
ATTTTAATTAAGTGATTGTTAGAAATTTTTACTGAATTCCTTATGTTTTAAGGCTCTTCT
AGATTAAAATTGGACAACATGAAACTTTATATAATGTTGCAAGAGGTGGATATTGATGAA
GTTAGTAATTTCTTTAATATTTTATTCAAAAATAAACTACAATATAAATTGGTAGTGATT
TTTTATTTGTTTGTTTTTTAAGAATCAATCGGAGAAATGGAACTTGTTGATCCAAACAAT
AATTATGGTTAAATAATTATTTTTTTAAATATTTTTGTAAATACCCGCAGGTACCCGTGG
ATACCCGCGGATATGAAAAAAATAGACGGGTACCCGCATAACGGATACCCAACGGATATG
GGTACGTGACGGGGGTGGATATTTATTCAGCGGGTAGGGTACGGAGGAACTACTACCCGT
ACCCTATCCGTCTCGTTGACATCCCTAGTCGAGGCCAATGAGGCCAAATTTTAGCATGAG
ATGAACTTGGATGACTTTCGAACGAATTTTGGTCGGGGACGACGTGACCAAAT
>NODE_59_length_1874_cov_37.129135
TGCCAGCTGCATTAATGAATCGGCCAACGCGAACCCCTTGCGGCCGCCCGGGCCGTCGAC
CAATTCTCATGTTTGACAGCTTATCATCGAATTTCTGCCATTCATCCGCTTATTATCACT
TATTCAGGCGTAGCAACCAGGCGTTTAAGGGCACCAATAACTGCCTTAAAAAAATTACGC
CCCGCCCTGCCACTCATCGCAGTACTGTTGTAATTCATTAAGCATTCTGCCGACATGGAA
GCCATCACAAACGGCATGATGAACCTGAATCGCCAGCGGCATCAGCACCTTGTCGCCTTG
CGTATAATATTTGCCCATGGTGAAAACGGGGGCGAAGAAGTTGTCCATATTGGCCACGTT
TAAATCAAAACTGGTGAAACTCACCCAGGGATTGGCTGAGACGAAAAACATATTCTCAAT
AAACCCTTTAGGGAAATAGGCCAGGTTTTCACCGTAACACGCCACATCTTGCGAATATAT
GTGTAGAAACTGCCGGAAATCGTCGTGGTATTCACTCCAGAGCGATGAAAACGTTTCAGT
TTGCTCATGGAAAACGGTGTAACAAGGGTGAACACTATCCCATATCACCAGCTCACCGTC
TTTCATTGCCATACGAAATTCCGGATGAGCATTCATCAGGCGGGCAAGAATGTGAATAAA
GGCCGGATAAAACTTGTGCTTATTTTTCTTTACGGTCTTTAAAAAGGCCGTAATATCCAG
CTGAACGGTCTGGTTATAGGTACATTGAGCAACTGACTGAAATGCCTCAAAATGTTCTTT
ACGATGCCATTGGGATATATCAACGGTGGTATATCCAGTGATTTTTTTCTCCATTTTAGC
TTCCTTAGCTCCTGAAAATCTCGATAACTCAAAAAATACGCCCGGTAGTGATCTTATTTC
ATTATGGTGAAAGTTGGAACCTCTTACGTGCCGATCAACGTCTCATTTTCGCCAAAAGTT
GGCCCAGGGCTTCCCGGTATCAACAGGGACACCAGGATTTATTTATTCTGCGAAGTGATC
TTCCGTCACAGGTATTTATTCGCGATAAGCTCATGGAGCGGCGTAACCGTCGCACAGGAA
GGACAGAGAAAGCGCGGATCTGGGAAGTGACGGACAGAACGGTCAGGACCTGGATTGGGG
AGGCGGTTGCCGCCGCTGCTGCTGACGGTGTGACGTTCTCTGTTCCGGTCACACCACATA
CGTTCCGCCATTCCTATGCGATGCACATGCTGTATGCCGGTATACCGCTGAAAGTTCTGC
AAAGCCTGATGGGACATAAGTCCATCAGTTCAACGGAAGTCTACACGAAGGTTTTTGCGC
TGGATGTGGCTGCCCGGCACCGGGTGCAGTTTGCGATGCCGGAGTCTGATGCGGTTGCGA
TGCTGAAACAATTATCCTGAGAATAAATGCCTTGGCCTTTATATGGAAATGTGGAACTGA
GTGGATATGCTGTTTTTGTCTGTTAAACAGAGAAGCTGGCTGTTATCCACTGAGAAGCGA
ACGAAACAGTCGGGAAAATCTCCCATTATCGTAGAGATCCGCATTATTAATCTCAGGAGC
CTGTGTAGCGTTTATAGGAAGTAGTGTTCTGTCATGATGCCTGCAAGCGGTAACGAAAAC
GATTTGAATATGCCTTCAGGAACAATAGAAATCTTCGTGCGGTGTTACGTTGAAGTGGAG
CGGATTATGTCAGCAATGGACAGAACAACCTAATGAACACAGAACCATGATGTGGTCTGT
CCTTTTACAGCCAGTAGTGCTCGCCGCAGTCGAGCGACAGGGCGAAGCCCTCGAGCTGGT
TGCCCTCGCCGCTGGGCTGGCGGCCGTCTATGGCCCTGCAAACGCGCCAGAAACGCCGTC
GAAGCCGTGTGCGAGACACCGCGGCCGGCCGCCGGCGTTGTGGATACC
>NODE_60_length_1546_cov_25.111256
GGTGAATTTTTTTTTGTAGTTACAATTATATTAAATTATAGATTTATTTTTAGTGTGTTA
ATGAAAATAATTAAATATATAAATTTTGAGTGCATTATTTTAGCTCTCCAAAATTATTAG
TCAACACCCGCTACTGATCTTGTGATATTTCAAGAATGCCCTCATCATTTTTATTGAAAT
TCATCTTCAATATTCAAAATCTAATTACGAAATAATATTATATTTTTTTTGCAAATTGAC
TATATGTGACAATATTTAATCTCATGTTCTTGAAAAATATTAAGACATGTTAGAAGTGGA
ATTTAAGCCTAACTCAACCCTACAAAATCAACTTATAAGTAAGGTGAAGTTTGCACCTCA
CTTATATTATAAAATTGTCTTATCTCTAATTGATTTGGGACTTCTAACAAGACTTTACAA
CCTTTCCATTACTAAAAATATTTTAGTGATAATTTAACGCTATAAAGTATAAATAGTTTT
TATGATAGGAATTTTTTCTAAAACAACAACTTTACCATCATTTACCATCAAATGGTTTAT
TACTATTTGTCCTTAAAGTAGTAAAAAAATAATTTCAGTTGAAATTATATTTGAAACAAT
GATTTCCCTAGATCTAAAATTCATTTGAGAGATACCAAAAGAAGAAAGAATATATTTTTC
ATTTTCACTTTTTATTATTTAATTTTAAATATAATTTTTATTATTTTTTAAAAAGGGGAT
GTGTGTGAAAAAAAAAAAGTTTAATTAAAAAAGGGGGAAAACAAGAATGAAAAGAATGGA
AGGTGTATGAGTAAGGGGGTGGTGCATGAATTAAAGTGTAGCCCAACACTACAAATGATG
AGGTACATGTTTAGAGGTTGGGTGCAGTAGATGGAGGTGCTGCCAACAACTAAAATGGTC
CAAACAGCAAACACTAAAGGAGATGCAAAAATACGAAGCAGTGGTGTGCAAAGAAAAAGG
TTGGGCTAGCCCAACTCCCCTCATCTCCAAACACAACAAAAAAAAAAGGCTTATGCTTCA
CACTCTTCTCCCGCGCAACATCAAAGGCAGCAGCTGTGCGCCTTCTCCGGACCAGAGCCT
TCGCCGGCGCTTCCAGACGGAGCTATCGCCGGCGTGCCGCACCTTTGCCGCCGCGTTCAA
TGGATGTAGTGCAGATGAAGGTGAAGATGGAGGAAGATGTTGATTTGGGTTTAGATGAAG
AGCGGCAGGATGATGTAATGATGAAGGTGAAGCTGATGGTGTTAGGTCTCTGTAAGCAGA
GATAGATGGAAGAAGATGAATAGGATGAGTGGGCGTATACAAAAATAACATCAGAAGTTA
GAGGCACTTACCTTCAAGAGAAATCTAATATCTTTCACAGTATATAGTATATAGTTGGAG
TGTAAACCTCCTTTAATAAATTAGTTATGTGAGGTTAAATTAGACTTAAATTTCATTTTT
AATATGGTATAAGAGTTACAGTTTAAAGAAAAAAAAGCTCTAATAATGAAATTTTTTAAG
CATTCTGTTTCATCCGTTATTAAACTGCTAATGGATCACATGGTTATAGTTTGAATAATT
TAAGATTCAAACAATTAATG
>NODE_61_length_906_cov_40.507725
GGTTTAGGTCGAGTGAGTGTGTGGGAAATGTTGGTTACTGGTATCTAGATAGAGTTCTTT
TATAGAAAAGTTTTTTTTTTATTAACAACAATTATTTTTTCATATTTTCTATATTTACTT
TATTTTGTATTTAATAAATATAAATTTATTTTGTATATTAATTTAATAATATTATAATAT
CATCACCTATTAATAAATATTATATATATTTAAAAGAACGCATATAAACAGACACAATAA
CACATATATATTTATGCTAGTTTAATTAAAAATGATAGTGTAACAATGAAAAGAGGGAGT
GTATTTAGCAATTGGCCTATGAATTTTTTGTTAAAGTCAACCGGACTCAGGAATCACCTT
TTGGCTGGCGAATAGAAAATATCACATTTTCTGTTGGTAAGGGCTTTTCTTTTTCTGTAC
TCCCATAATTCTTAAATCCACGCTGATAATTTTCTAAATGATGATTTTAGCTTTCATGCT
ATATTTTAATGATGATTTTAGAATTTTTTTATTACGGAATCTTGTAAATCAAGGTTTGTA
GAATAGTATATGCATAACAAGAGTTTTTGAACAAGCTTTCTGAATCAAGACTTTTAGAAT
AAACTGTCCAAAACGTACCGAGATGTTTTTCGAGACAACCTTTAAAATAAGTTTTTCCAG
AACAATTTTTTGGAACAAACTTATTGAAATTTATGAGAAGTTTTTTTATGACAAACTTTT
CATAACAAATTTCTGAAATTCTACATAAACCCATCTTCCTTTCTGAAGTTAGTAATATGA
AAATATTGCAGAATGACCAATATAAAACTTTACTAAATTAGACAATTTAAGAAGAAAAAA
AAATGTGAATAACAAGTGATCATCGTTGCATGACTCAATAACGAGTGTACAATGAAAATG
TGAAGTCCAATGGAATATATATATATATATATATATATAT
>NODE_62_length_1167_cov_150.459305
AGTCTTCCCTTGTTATTGTGTAGCCAGAATGCCGCAAAACTTCCATGCCTAAGCGAACTG
TTGAGAGTACGTTTCGATTTCTGACTGTGTTAGCCTGGAAGTGCTTGTCCCAACCTTGTT
TCTGAGCATGAACGCCCGCAAGCCAACATGTTAGTTGAAGCATCAGGGCGATTAGCAGCA
TGATATCAAAACGCTCTGAGCTGCTCGTTCGGCTATGGCGTAGGCCTAGTCCGTAGGCAG
GACTTTTCAAGTCTCGGAAGGTTTCTTCAATCTGCATTCGCTTCGAATAGATATTAACAA
GTTGTTTGGGTGTTCGAATTTCAACAGGTAAGTTAGTTGCTAGAATCCATGGCTCCTTTG
CCGACGCTGAGTAGATTTTAGGTGACGGGTGGTGACAATGAGTCCGTGTCGAGCGCTGAT
TTTTTCGGCCTTTAGAGCGAGATTTATACAATAGAATTTGGCATGAGATTGGATTGCTTT
TAGTCAGCCTCTTATAGCCTAAAGTCTTTGAGTGACTAGATGACATATCATGTAAGTTGC
TGATAGGTTTCCAGTTTTCCGCTCCTAGGTCTGCATATTGTACTTTTCCTCTTACTCGAC
TTAACCAGTACCAACCCAGCTTCTCAACGGATTTATACCATGGCACTTTAAAGCCAGCAT
CACTGACAATGAGCGGTGTGGTGTTACTCGGTAGAATGCTCGCAAGGTCGGCTAGAAATT
GGTCATGAGCTTTCTTTGAACATTGCTCTGAAAGCGGGAACGCTTTCTCATAAAGAGTAA
CAGAACGACCGTGTAGTGCGACTGAAGCTCGCAATACCATAAGCCGTTTTTGCTCACGGA
TATCAGACCAGTCAACAAGTACAATGGGCATCGTATTGCCCGAACAGATAAAGCTAGCAT
GCCAACGGTATACAGCGAGTCGCTCTTTGTGGAGGTGACGATTACCTAACAATCGGTCGA
TTCGTTTGATGTTATGTTTTGTTCTCGCTTTGGTTGGCAGGTTACGGCCAAGTTCGGTAA
GAGTGAGAGTTTTACAGTCAAGTAAGGCGTGGCAAGCCAACGTTAAGCTGTTGAGTCGTT
TTAAGTGTAATTCGGGGCAGAATTGGTAAAGAGAGTCGTGTAAAATATCGAGTTCGCACA
TTTTGTTGTCTGATTATTGATTTTTGGCGAAACCATTTGATCATATGACAAGATGTGTAT
C
>NODE_63_length_77_cov_48.935066
CGAAACCATTTGATCATATGACAAGATGTGTATCCACCTTAACTTAATGATTTTTACCAA
AATCATTAGGGGATTCATCAGCGCCCAGCAGCATTGAGAAGATAAAGAAGA
>NODE_64_length_87_cov_37.068966
CAATCAGAGGGGGGAGAAATCCTCCCTCACCCTTGTTCCTTTACTTTAGGTTGAAAAAAA
ATCAGCGTCAAGAAGGTTTCATTAACACATATCCCTGGCCCAAAAAGCCGGGGATTTTTT
A
>NODE_65_length_352_cov_53.465908
TATAAATCTTAAAGATCCTTAATTAAGTTTTACAGTTTTTACCCTTTAGGTCAAATGCTT
CTCGTACATAAAGGTAGTTAGAAAATTTATGCAATGGACCAAGAAATATTGAATCATTGG
TTAATTGTCAATACCAGATAATAATAAACGCAGGGCAAGTATTAATATATGGTCCTTTTG
GATTGATTTCATATATTTCTAATTTACGTAATTTAAAATAAATAAAATTTAATAGGATGG
CAAGTATAGAATCGTAACAAAAATTTTAATCAATAAAAGAACAATATAAGAGTTGTCAGA
TGTTATTGACATTCGGTCATCGCTCGTGTGAGATTACTTTAAAGAAGGTGTCTAGAGATG
TTATTGGCGCTCGACCACCGCACGTG
>NODE_66_length_136_cov_33.772060
TCGGGAGGGGCTTTCCCGTTTCAGCCCCTTGCTGCCCCCCGATTGTTGATGAGCGCCGGA
CCCCGCGCAATGCTTTCCCAGAGGCAATTTTGCCTTCCCCGAGCGGTCACGCAAAACGCT
GCAACGTCCTGAGCATTTGCACCTTTTAGCGGAACGCAGATATAAAAAAT
>NODE_67_length_428_cov_31.901869
TGAGACAAAAAATAAAATACAGGGACCAAATTGAGAATGAGAAAATGACACCTCCCAAAT
AGTGACACGCGGCACTGTCACTGCCATGTGGCACGATGTCAGCTTGACACGTGGCAAAAT
TTTAANNNNNNNNNNACAACTTTAAAACAATTTTAAATAAAGTTTAACGTAAAATATAAA
TTAAAATAAACTTAATCTTGTTAAAAATATTTACTTGAAATATCAATTTTGATAAAAATA
TTTGTGCATATTTATATAAAAATTAAATTTGGTTTCAATTTGAAGAGGGACAAAATTGCA
CAATTTTTACAAAAACTGGGACTAAATTGAGACAAAAAATAAAATACAGGGACCAAATTG
AAAATGAGAAAATGACACCTTCCAAATAGTGACACGTGGCACTGTCACTACCACGTGACA
CGATGTCAGCTTGACACGTGGCAAAATTTTAATTTTTTTAAA
>NODE_70_length_111_cov_37.477478
CGGCATTCTGGCTACACAATAACAAGGGAAGACTCACTCGTGGCTGCAACCCTGCTTACT
CAAAATCTATTCACACATGGTTACGTTTTGGGGAAATTATGAGGGGATCTCTCAGCGCGT
AACGTTTTCCGGCTCAACAAGAGAA
>NODE_71_length_409_cov_35.965771
GCTTGACACGTGGCAAAATTTTAATTTTTTTAAATTTTTTTTAAAAAATTAATAAAAAAA
AATCATAAAATCCAAAAGCTGACACGTGGCACCCCATTTAACACCGTTATTCCACCACTA
ACGGGAAAGGACTTGATTTGGTCAAATTTCCCAAAATAGGGACCAAATTAAGATAAAAAA
TAATTGAGGGACCAAATTCAAATTTTGCTACAAAAATGGGGACTAAAAGTATAATTTAAC
CTATCTGTTAATAGGAGTCCTAAGTTGATATGATACTTTTTTTTATGACAATTAAATATT
AATATAACCTTTTTTTAATGATGCAGCAGTGATGACATTATCGATGTTATAGTCTCACAT
TAAATAAAACAAATAAAAAATAACAATAAAACAAATCTATATTATTAAGATTAAAAATGT
CTAGTTAATCAATTTTATCAATG
>NODE_72_length_35_cov_32.457142
GACTAATAATCAGACCGACGATACGAGTGGGACCATGGTCCCAGACTAATAATCAGACCG
ACGATACGA
>NODE_74_length_86_cov_28.290697
GGAAGTGATGGCGGGCGGCGTTTCAAAAGGCCATGCGCTGGAAGCGGTGGCGAAGAAACT
GGGCTACAGCCTGAAGGATTGTATTGCGTTTGGTGACGGGATGAACGACGCCGAAATGCT
>NODE_76_length_78_cov_86.987183
TGGGCGATGAAGTAAAAATCGAGTACAAGCACTGATGAATCCCCTAATGATTTTTATCAA
AATCATTAAGTTAAGGTAGATACACATCTTGTCATATGATCAAATGGTTTCG
>NODE_77_length_116_cov_24.887932
TATATATATATATATATATATATAATGATATTTAGGAATAGTATATGATAATTCACTACA
AGAAAAACATGAAATGGTGACTGATTTAGTCAGTAACCCATATCAGTCACTATTTTATTT
TTCGTCATTGGTGGTAGTAGTTGATTTATT
>NODE_78_length_953_cov_45.756557
TGTTCTTTTATTGATTAAAATTTTTGTTACGATTATATACTTGCCATTCTATTAAATTTT
ATTTATTTAAAATTACGTAAATTAGAAATCTATGAATCAATCCAAAAGGACCATATATTA
ATATACTTGCCATGCGTTCATTATTATTTGGTATTGACAATTAACCAATGATTCAATATT
TTTTGGTCCATTGCATAAATTTTCTAGCTACCTTCATGTACGAGAAGCATTTGACCTAAA
GGGTAAAAACAACACGGAAGTTTCACCAGTGCAGTAAGGATTTTTTACCCCAATTATTTT
CCTCATTTTGCCTCGGGTCTGAAACCGAGACATATTGGGACGAGGTCAAAAGGCACCCCC
TTTTGGCCTCGGTTGTTACCCGAGGCCATATAGTCCCTTTTATGCCTCAGTTGTTAACAA
ACCGGTGCCATATAGTCCCTTTTCTGCCTCGGGTCAAGTAGGACCGAAACCATAGGTTTT
AAATAATTTCTTTTAATTAAAATTTTCGCAGACTCTTTGGCCTTGATTATGGTAAAAATC
GAGGCCATATGGTGCCTTTTTGCTTCGGTCTTGGTAACAACCGAGGCCTATTCTACTGCT
TTTTTTTTTTAAATAAATTTTCACTCTTGATAAATTTATTAATTTTTAAAGTTATTATTA
TAATCAAATTTATCATAATTCCTTTTATTTATTTGTAAATATTATTATTATTATTCAAAT
TTTAATTCTATAAACTTTTTATATAAATAATAATAATTCATTTTAATTATTTCGAGTGTA
GAGATTGAACATCNNNNNNNNNNATTATTATTATTGTTATTATTATTATTGTTATTATTC
AAATTTCAATTCTACCAACTTTTTATTTAAATAATAATAATTAATTTTAATTATTTCGAG
TGTAGAGATTGAACATCGACTTAAATATATTTTTCAAATTTTCAAATCTTCACTCTTCAT
ATCCATTCGGTTCTCTTATTCGTCAAC
>NODE_79_length_77_cov_44.000000
GCGGTGATGGTCGCGACGCTCAGTAAATAATTGCTATCGCTATAAAGATGCCGGGAAATA
CAAACCATCCCGGCATCACATTATTTTATGCAGTGATAGGTCTATTCTTCC
>NODE_84_length_35_cov_35.228573
CCCACTCGTATCGTCGGTCTGATTATTAGTCTGGAACCACGGTCCCACTCGTATCGTCGG
TCTGATTAT
