# Supplementary material for: Genetic and Physical Mapping of Candidate Genes for Resistance to Fusarium oxysporum f.sp. tracheiphilum Race 3 in Cowpea [Vigna unguiculata (L.) Walp]
Source: PLoS One. 2012 Jul 31;7(7):e41600. doi: 10.1371/journal.pone.0041600 (PMC3409238; doi:10.1371/journal.pone.0041600)
Supplement: File S5 — FASTA file for cowpea BAC clone CH093L18. (TXT) [file pone.0041600.s005.txt]

>NODE_1_length_5413_cov_14261.555664
TATATATATATATATTATATACAAGTCATTTATATCAAGAAACTAGGCATTTTGTTCTTT
TGCTTTTCTTTTTTGGACTTTAGCTTTGTCCTTCATTATTAATAATGACTCGTGGATAGT
GTCCACAACAATAAAACCCACAACATTCAATTGTCCTCAATTTTTTTTCCTGTACAAAGT
GTCCTTCTTAGATAAGTGTTCTTAAGGATACACTCAATTAAATATACAATAATATTTTTT
TTCGTTAATAATTGGACATATAATAACTTTGGCTACATTTAGTGTATATATATACATAGT
TAGACTAAACTTATGTTTTGACCTCAAAATGTAAAAATAATTGAAAATTGAAGTCTAAGT
TTAAGTCTCATGTTTAATATAAATAAAAAAATTTAAACATTTTAAGAATTTGAATTAAAA
ATGATGTGAGTTGAGTTTATATTTTATTGACGTTAAATTACATAATAAATGTGATCCCAT
GAGGATGATTATAGTAGTAATCCAAGTTAGTGATTGTAAGAAGCTAAGAATTATATTAAT
GTTATCTAGAATTGAAAAGTCTTCTTTACTACATCTTAAAGATTCGTAACACAAGTACAC
TTGTGTGTTTTATATGAACAATTATTAGATCACATGTTCCTTTATTAACACCTATATATC
GAAAAAGGCCAAGCATGGTATGAGAACAATTAATTAATGGGATCTCATCATATTTCCGAG
GCAACAGAATACAATACCTAACAAATCATTAAATTATATATATTGTCTTTTTTTTTTCTT
TTTTCTATGAGATGCGTTTCTTGATTTTCTTATTCATCTGAACTTGTTTTGTCATTTTGT
GTGAAAACAACACCCTATCGTGAACAATATATAATTAATTGCGATGAAGTTAACTTAGGC
AAGTTGGGTCATAGGAATTGAAAGCAAAAGGGACATAAAACAGCAAAGATTTGCAATGAT
AAATAGTCTTAACTTTTGATTAAAGTAACAACCATGTTGGTTAAGGTAGCATCAATAATA
AATAACTTTATCAATTAATTAATTAATCACTTCATCTTTATCAGATATTACAAATTTTCT
ATTAGGTCGATAATCATTCAATTAATTAATCAAAAGTTCAAAATCTAAAGGGTTATTATG
GGACCCTATGCTCTCCTTTTACTTTTGTGCTACAAAAAAGCATAGAAACTTTATCCATTA
ATTATGTTTAATTTATGATTTAGCTATACCCACTTCAATTTTGCAACAAATAAAGTGGTC
CAAGCTACTCTTTTTTTTTTTTTTGTTCAGTCCATGCTAGATCACAAGATCCAATGTAGA
TCCCTGGAATAGCAGGGTGTTAATTAATTACTATAGTAAATGTTTTATGTCATTTTATTT
TTTTATTGGGGTTTGCTTTTTCCCACTTCAAATTTTAATGCTGGTGACCCGAATCTGTCA
AGATCACATGGTGAGTAAAATATTTAATTAGGGTTAAGAGTATTAAAAAGATAAATACAG
ATCAATGTCCTAAGAATACTAGATGAAAGAAATTAAAAAATATTTTTTTTCATTGAAAGT
GTCTTTATTAATTCACTTCTTTAATTTAAACTTTTTTAACTAATATTTAAATGAATTCCA
ACATCAAATTCATTAGTATTATTAGAGTTTCATATTGATGCATATAATAGTTTTATTACA
AGTTTATAAATTACTTTCAACTTAGTTTTTTAAATTATATAACACTATTGTTTATTGAAA
TATTTTTAAAATCTTTAAAAGAAAATGTTGGTATAAAATTGTTAGGTTAATCATCACATT
TAATATTGTTATTTTGATTCGAAATTCTATCATGATTTTTCCTTTAAAAGAAAATTCGCT
TTTGTAACTTTGTTTTCTTTTCATAAAACAATGTCAATGTTCGAATATCAATTTTACCGA
AATAATATTGTTAGGATTAATAATCGCAAATGAGATTTGTTTTTTGAAATTCAGAATTCT
TAAAAAACTTCTTAAAAAGTTAAAACATGTAATTAAATTATTATGGATCTAGAATTTAAA
ATAAGATGAGACTATTAGGTATAATCGAATAGTGATTAAATTTTGTATGCCAATATTTTA
TTGTATTAAAATAAATTTGTAAAACTCGAAAGAAAATCACATGTGTAAAAGAAAAAATTA
TTATCTGATCCGGAATCCTTTAATTACGATAATTTCGTATTTTATAAATCGAACATATAA
TTACACATGTCAAGTATGTACAAAATAATCGAAACAACTACTATTATAACCATGTAATAA
TAGTTTCTCCACATGAAAAAAAGTTAACAAAAAGAGAGTCAAAGAAGTGAAGTCCACATG
AAAATTCCATTCATCTTTTCAACATATCACAGTGACACTTCTTTTCTCATACGCGCTTCA
CACACCATCTTCAAACTTGGTTGCCATGTAAATGCAACCTCGGTTTCAAGAACACCGAAA
AAGTAACAACTCACCAAATCTCATTACAAATTCTTCACATTGTTTCTAGAAATTCGTGTT
GCTGGAAACTTCAGGGAAAAAGTTACAAATGTTGTTTTCTCATCATGAAATTGACACAGA
GAAAAAAAAAACATTATATTAATTTGGACACACTTGACATTTGATGTCACATCTACATTA
ATGTTTCCAAGCCCACACAATAAGAAGCAACTGCAACCAAACTTTGTCTGCAATTAGGTC
TTGGAGCTGTCATTAACAAAGGACAACATTACTTGAGCTACCAAAATTAAAGCCTCTCAC
CCCATCTACACAAAAATCATTTCAATTTTCTATATCCCACATATCAAAATTTAATAATTC
TTATTCGAATTTGCCTTGGGGGAATCAATTCAGCAACGTATAGCATAAACCAGATAGCAG
AATAAAAAAACATTGGTGGGTGCTATCAGAAAGGGTCATTTATCTGTAGTATTGTAACAT
ATACTTTATGTATTCGTGTGCTCTTTTTCTGAAGTACAAGAACTTTTACGCTTTCTTTTT
CTATTAAACAACCCCATCGAGATTCTTTCATTGTTCATCACATATAGTGCATAGTATTTG
TTTACTTCCAAGGTGGTAAGAGGTTAATGTAAGTGTAGTTTTGAAAGGATCTATGAAACA
TTATGTTTGATGATGGAAGAAAGCAATAAAAGAGGACATGGGAATCCATCTGTCTACATT
TATGTTCTCTCTTCTTCTTCTTCTTCTTCCTTTTGTTGTTGGGCACTTTTTTTTTAATTT
TTTTTATCCTCAACACACCTTTTTATTCATTGTGCGTGCTTGTGGGGGAATTTAAGAATT
GGAAATGTTAGATGGGTTGGGACAAGGTGGGTGAGTGTTCCTTTTTATTCAACCCATATT
ATGTATTTGATATTGGAGATTATTCAATTGCAATATTACAAAAGCAATCAATTTTGCAGG
CAGAACATGATATGTAGGTTCCATGTTAGTTGAAACTTGAAACTATGATGATGTCAATCC
ATTCATGGGATGGGAGATGAAAAGGACAACACTAATAAATAACGTTTCCTTCCAATCAAA
TATCTTCCTTCAAAATCTAACCCTAACCCTAACCTCTATCTACAACATTTGTAATTGGAC
TATAATAGTTAAAAATGGTTTTTAATTTCGATTACTTTATAGATTTTACACTCCTTCAGA
TTTTAATACCAAATGTTAAATTCCAACCACAAATATTTTTGGTTCCTAAAATGATAAAAA
CGATAATAAAGTGGAAAAAATGGCAAGACGAAGAAGATGGATATGTATGTAAATATGAAA
ACATTGGTAACACTCGTGATTTTGAAGACAAAAACGACTTTAGAGGTTGAGGTTGAATGG
AGTTGGTAGATGAAAAAAACTGAAATTATTAAAAATGAGAAATAAAATCAGATTAGCTTT
TTAATATTAACAAAAAAATGTCAAAATTTTTTTTCCAAAAAAATATAAAATGACATGATA
TATATACCCGTTATTTTAAAAGTTAAAAAAAATTAAAAAAAAATTAAAAACACACAACAA
TTAATTAATCCTCTTGGATATGAATTAAGTTTCATTTTGATAAAATAATGGAAACCCCTT
TATATATACCATCTTTTGAAATGTAACGCAAGATTTGCAATGATGAAAAACGAAAATTTG
TCAAAGAAAAACAGGAAGCATGAAGTTGCTTTGATGGTGATAAGTAAGTTCATCAGAATT
TGTCGCCTAAAACTTTGCCATTATGATATATTTTTCTCTTTGACCAATTGAGCAAATGAA
GGTGACTTCCTTTGACAATTATATTAGACAATCACATCTTAGCTGAAAAAATAGATAATG
CAAAGACATGTGCAATCACGTAGGGTTTTGCATATTTTAGAAATTTTCCTCATCATATAT
ATTTAGACGAATACTTTGAAATCTCAATGCACAATTCAAACATTGATTACTTAGACACGA
CGATACGATATTCGGATAAACACATGTTAGTTGTTTGAAAATCCAAAATTTCTAAATTCC
CGAGCTTACAACGACTCTAAAATATTATTTCAAACTGTCTAATCATATAAATTCACTTTA
GTTTCGCACTGGTTTTAATTAAAATAATTTTTTCATATAGTATTATTGTTTTAATTTTTG
CGGGTAAGGAAATAAATATACATTTATTTTTTTAAAAAATTATATAGGACAAGAATTTGT
TGTTGTATTTTGTTGTCTTTTTTATTCCAGACATACGAGTAGAATTTTCAACATCAACCA
TGTTGAAATGAAGACTTTATCGCATACAAGTTGGTTAAATTCTAAATTTTTGAAACTTTA
TGTATACGTTCAAATATGAATTTGTTGGTTTTTGTTTGCATTATACCAATATTTGTGTCA
CTTTCGTAGTGGTCCCTTATCTGGAACGTACGTTTTAGGTTAAGTTGCTTTAAATATGAA
AACCCATGAGTGATGAAGTTAACTTCCTCCTTAATTGGGTGTTTTTAGAGGTAACTGGCC
TAACCTAGTAGCATATGACTCAGAAAAATAAGTGGGGGTAGAGAATAAACATGTGTAAGA
CTATGTGCTTTTGATTAAAAAAAATTGAGCTTTATATAAAGTGAAATTATTCTATGCTTT
CTTTTTATAACATCTTAAGTGATTCTGATTCATAGTTGAGTGGTTGTGTTATGCTACCAC
ATTTCTAGGTAAAGCCAAACATCGGCATCTATATTATTAATTGCCAAATCGTAACCCATC
ATCAAACCCTTGTGCTAACCTCGTAAAAGGAAAAAAAAATGAAGAGTTTCTATTGTTGTT
TAGAATTACTTACTATGGTTGAATTCTAAATTAAAAAATTAAGTAACTAACTTAGTTCTT
TAGAGTGGTAAGAATTGGTTAAATTGTTCCCTAAATTTATGAAAATAGATTGAAATTCTA
AATCATCATTAAATTCAATTCTTTTATATATATATATAT
>NODE_2_length_3878_cov_12695.850586
GATAAAATATAAACCCATCACATACTGTTATTTTCTTTCCATACTTGAGATACTATATGG
TATATCTCTCTCACTAACCACAACCATTTTTGCTTTTCCTTTTCTTTTTTCTTATTCTCT
TCCTTAGATTCATAAGTTCACGTGAGACATTCCAAAGGTTTTGGAAGGAATAGGTAGGCC
GTGTTTTCTAAAGCCAATTAATTGCTCATAATAAAGAAAATATCCACTAATATCAAATAT
AGGTATAAAAGTATCAAATTAAATGTGGAAACAAGTGTTTATCATATCAAAATAATAATG
TTTCAAATATGAACAACAAAAAAAAAAACTTAAAATAGAAAAACATTACAAAACTGATCT
TTCTAATTACATAATCTTAGGTTGTGTTCATTTCAAGGAGATGATTTGAAGGAGAGTAAG
TTGATGGATTTGAAGAGATAAAGAGGTGATTATAGTGTTGTTTGTTTTGAGGGATAGATA
AAGGGATTTGAAGAGAAAGTTTATGAAAATTTGTGAATAATTTGATAGATGTGACAAATA
AATTTTTTTTAATAGATTAAATTATAAAATTACTCTTTTGTCCCTATAATTAAAATCAAG
AGAAAATAAATTTTATTTAGGTAAAATTAATTTAGAATAATGGAAAATATAAGCTATTTA
GTTAAAATAAAAATTTAATAGGTATAATAAATTTAAAATAAAATTTGATTGGCTGAAATT
TTGTTTTAATTGTTTGTTGAATTACAAAAACTAATAATATTATTAGTTATTATGGTGAAG
GCAAAGCTACTACAGCACCACACCACAAACCAACCACCACTACCAAACACACGTTTATTT
GAAAAAAAGAAGTGAATGACAATTTTTGTTATTTGCATTGGATAAATAGTAAATTATTGC
TCATCCCTTCAACTATGTGAAGATTGAAATAATACACTCTCTTACCTGTTCGTTCCTTCT
ATCACCTTCAAATTTACAGAAACAAACACACTTGTTCTTTGCAACTCCATCTATTTGAAT
AGTACATGACTGGAAGCGAACACAACATTAATGTTTAAAACGGCGAACTTGCTATCATAA
TTTCAACTTGAACGGTTAAAAAAACAAAGTAAAATTTATAATTCGACTTTTACTTTATGC
ACCCCATCAATTTTGTCACGCACCCCTCAAACATTGAAAATGACCATTTTATCTTCTTTA
TAAGAGATTTTTTCGGAACACAGAGTCCGATAACTCTCCAAAATAAATTTTCTGAAATTT
AGAGAATGAGATTTCCGAATAGAATTTTTGAAAAACAAAAAATCGGAACAAGATTTTCGA
AACAAAAGTTTTTTGAACGCATAAAATATGTTTCGAAAGTTTTACAGAAAGAACTTTCCG
GCACAATTCATTTTTGTACTTTCTCTCTTTTTCTTCCTCTACAGTGATTTCCCTGTCTTC
TTCTTGCAACTGTGGCGATTGCAACAGCGGCGATTATGAGGAAAGTGGTGACCACGATGA
TGACCGCAATGGTAGTTGGAATTTTTTCTAAATAGTTAAATATGTTTTTATCCTTTAAAT
ATAAGTGAATTTTGAAATTAATCAATCTTTTAAATTTGATATCAATTTATTCCTTCATTT
TTAAAAATGTATAGATTTGGTTCTTTTTACAAAATTTTATTAAGTTTATTTGACATTTTA
AATGCATTTTATGATAATATTTAAGTTAACATTGAACCGAAAGTGTGTCAAACGGTGTAA
ACAATTCAATACTATCATGAAATATGCTTGAAACTTCAGATAACCTTAACAAAATTTGGT
AAGAATGACTAAATTCGTACATTTCTAAAGATGAATGACTAAATTAGTATAAAGTTTGAA
AAGGAACTAATTTTAAAATTTACTTAACCTTGGAGGACAAAAAATATATTTAATCCTTTT
TCTTTTATTGAGGAGGTGTAGTTAGTACTTGTGGAGAGTGCAGAAGCAATAACCTTATAA
TTTTACTTAAGGGCTCCATGAATATATAAAAAAAAAAAAATCCTTCTCTTTTATATGTCA
AAGAAAGGCTCAAACATTTACACTCTGTGTTGCTCTTCTTTTGAGAAAAAATTAATTTAA
GTAATTATATCTATTCTACTCATAATATTCTAAATCAATCAAAACATCAAAACAGTTTAC
TTTAATTAATCGGTTTGACTTAAAAGAAAAAGGAAAGATAAAAGTAACATTAAATCTATC
AGGATTGAAAAGTACATATTTTTTAATTTTGTGTTTACAAATTATTTGAACAGAAAATAA
GATTTATTTAATATTCAACTACCGTAATTAAACATAGGTGATATTAAGTCTGTGCGCATG
ATTTTTAAATGTATATAATATAATATTATATTATATTATATTATAATACTATTTATTAAG
TTAATATATAAAGTAAAATAACAAAAGATTATTAATAAATAAAAGATAATAATTAATAGA
ATAGTTTTATAAAGAATATATAAAAGTAATTGTTAATCTTTAAAATAAATAAATAATTAT
ATAATAAAAAAAAATTAAGATTAAGTAGTTGTAGCACAGAAAAAATATATTATATAATTA
TAGATTATAGATTATATAAATATATACCACAAAACAATAAATTGTAAAAAATGAAAGAAA
CATTAAATGTGAGACTCCTCTTTCTATTTTAAATTCTGTCCTAAAGAGGGGTTGGACGTA
ACCATTTAAGGGTCCAAGTTCAGTCCACTTTGGACCCTAAGACCCCCCTCACAGTCACTT
ACCCTTCATTCTGTCACTTTTACAGAAAATAGTCCTCTTTGTGTCTCTGGTGCTGAAGCA
GAAAGCTCTACTAGGGCTTGAACAAGTTCCTTGATTTCCATAGCTAAAACATCTTTCTAC
CACGTAAGTTGATTCCTTCCCTTGCTTCCTTTTGTTTTCAGCTCCTAAGTTCTAGTCCTA
CCTTAATCTCTATCAAATCTAAGTTCTTTTTCGTGCTTGTGTGTTTGTTTTCAGCTCATT
AAGCTGTTCTTGGTCCTGGTTCTCTTCCACCAAGAGTCCTTTAAGAACGTTTAGCTCCAT
TCGAGGTAAGAGAAGTTAGAGTTTATGTTTTTTTAAAGTTATTATGCTTTCTATATAGGC
ATCAGATTTATGTGACAGAAAGCACCTTGTAATTTAACTGTTGCTGGACAAGGTGCATCA
TTTCTGTACTTTTATTGGTATAGTATCTGACTGTATTTAATATTTATCCTTTTAAGGGTA
TGTTGTTTTCTGTACATAGTTTCCTTGGTTGAAATTTTAGATGTTGATTGTTGCCCGCAT
TGAATCATTGACATTAGATACTTTTATTTATTTGTTGAGATTTTATTCATAAAAATAGTT
TGCCTTTGGTCTCAATCTCTGGAGACTTGGGTTTATGTTGAAGTATGAACTAAGTAAAAT
TGTTTTTTTTTAAACATTTGTGGATTGATATCTTGTTTAAATTATTCTTTATTGAAAATT
TCCCCTGTGCAGGATTTGTGGAAAATAATTTAAGGTGTTGATGCTTACATTAAAAATGGC
ATGTCCCTTGACAATTTTCAAATTGCATCGAGTACATTTTATGTTTTGTAAAAATTAAAA
ATCTAGATAAAAGTATAAATGTGAGGAGTATTCCCTTCTGGGTAAATTATATTTTGGTTA
AAAAAAATTTTAAATTATTATATATGTAACTATTTTCACCAGAGTAAACTAGTTTGATGA
GAACATAATACACTGTTGTAAAAGACATTATTTTGTTGCAAGTGTTATCATGAATCCATA
CATGTATTGATTTTCAGACCTGTTACTTTTTCCTTCATCTCATAATTAGTAATGTCTTTC
CTCTCCTAGTAAAGGTCAATATATATATATATATATATATAATAATAATAATAATAATAA
TAAT
>NODE_3_length_27377_cov_13231.291992
GATTATCAGACCGACGATACAAGTGGAACAGTGGGCCCAGAGAGAATATTCAGGCCAGTT
ATGCTTTCTGGCCTGTAACAAAGGACATTAAGTAAAGACAGATAAACGTAGACTAAAACG
AGGTCGCATCAGGGTGCTGGCTTTTCAAGTTCCTTAAGAATGGCCTCAATTTTCTCTATA
CACTCAGTTGGAACACGAGACCTGTCCAGGTTAAGCACCATTTTATCGCCCTTATACAAT
ACTGTCGCTCCAGGAGCAAACTGATGTCGTGAGCTTAAACTAGTTCTTGATGCAGATGAC
GTTTTAAGCACAGAAGTTAAAAGAGTGATAACTTCTTCAGCTTCAAATATCACCCCAGCT
TTTTTCTGCTCATGAAGGTTAGATGCCTGCTGCTTAAGTAATTCCTCTTTATCTGTAAAG
GCTTTTTGAAGTGCATCACCTGACCGGGCAGATAGTTCACCGGGGTGAGAAAAAAGAGCA
ACAACTGATTTAGGCAATTTGGCGGTGTTGATACAGCGGGTAATAATCTTACGTGAAATA
TTTTCCGCATCAGCCAGCGCAGAAATATTTCCAGCAAATTCATTCTGCAATCGGCTTGCA
TAACGCTGACCACGTTCATAAGCACTTGTTGGGCGATAATCGTTACCCAATCTGGATAAT
GCAGCCATCTGCTCATCATCCAGCTCGCCAACCAGAACACGATAATCACTTTCGGTAAGT
GCAGCAGCTTTACGACGGCGACTCCCATCGGCAATTTCTATGACACCAGATACTCTTCGA
CCGAACGCCGGTGTCTGTTGACCAGTCAGTAGAAAAGAAGGGATGAGATCATCCAGTGCG
TCCTCAGTAAGCAGCTCCTGGTCACGTTCATTACCTGACCATACCCGAGAGGTCTTCTCA
ACACTATCACCCCGGAGCACTTCAAGAGTAAACTTCACATCCCGACCACATACAGGCAAA
GTAATGGCATTACCGCGAGCCATTACTCCTACGCGCGCAATTAACGAATCCACCATCGGG
GCAGCTGGTGTCGATAACGAAGTATCTTCAACCGGTTGAGTATTGAGCGTATGTTTTGGA
ATAACAGGCGCACGCTTCATTATCTAATCTCCCAGCGTGGTTTAATCAGACGATCGAAAA
TTTCATTGCAGACAGGTTCCCAAATAGAAAGAGCATTTCTCCAGGCACCAGTTGAAGAGC
GTTGATCAATGGCCTGTTCAAAAACAGTTCTCATCCGGATCTGACCTTTACCAACTTCAT
CCGTTTCACGTACAACATTTTTTAGAACCATGCTTCCCCAGGCATCCCGAATTTGCTCCT
CCATCCACGGGGACTGAGAGCCATTGCTATTGCTGTATTTGGTAAGCAAAATACGTACAT
CAGGCTCGAACCCTTTAAGATCAACGTTCTTGAGCAGATCACGAAGCATATCGAAAAACT
GCAGTGCGGAGGTGTAGTCAAACAACTCAGCAGGCGTGGGAACAATCAGCACATCAGCAG
CACATACGACATTAATCGTGCCGATACCCAGGTTAGGCGCGCTGTCAATAACTATGACAT
CATAGTCATGAGCAACAGTTTCAATGGCCAGTCGGAGCATCAGGTGTGGATCGGTGGGCA
GTTTACCTTCATCAAATTTGCCCATTAACTCAGTTTCAATACGGTGCAGAGCCAGACAGG
AAGGAATAATGTCAAGCCCCGGCCAGCAAGTGGGCTTTATTGCATAAGTGACATCGTCCT
TTTCCCCAAGATAGAAAGGCAGGAGAGTGTCTTCTGCATGAATATGAAGATCTGGTACCC
ATCCGTGATACATTGAGGCTGTTCCCTGGGGGTCGTTACCTTCCACGAGCAAAACACGTA
GCCCCTTCAGAGCCAGATCCTGAGCAAGATGAACAGAAACTGAGGTTTTGTAAACGCCAC
CTTTATGGGCAGCAACCCCGATCACCGGTGGAAATACGTCTTCAGCACGTCGCAATCGCG
TACCAAACACATCACGCATATGATTAATTTGTTCAATTGTATAACCAACACGTTGCTCAA
CCCGTCCTCGAATTTCCATATCCGGGTGCGGTAGTCGCCCTGCTTTCTCGGCATCTCTGA
TAGCCTGAGAAGAAACCCCAACTAAATCCGCTGCTTCACCTATTCTCCAGCGCCGGGTTA
TTTTCCTCGCTTCCGGGCTGTCATCATTAAACTGTGCAATGGCGATAGCCTTCGTCATTT
CATGACCAGCGTTTATGCACTGGTTAAGTGTTTCCATGAGTTTCATTCTGAACATCCTTT
AATCATTGCTTTGCGTTTTTTTATTAAATCTTGCAATTTACTGCAAAGCAACAACAAAAT
CGCAAAGTCATCAAAAAACCGCAAAGTTGTTTAAAATAAGAGCAACACTACAAAAGGAGA
TAAGAAGAGCACATACCTCAGTCACTTATTATCACTAGCGCTCGCCGCAGCCGTGTAACC
GAGCATAGCGAGCGAACTGGCGAGGAAGCAAAGAAGAACTGTTCTGTCAGATAGCTCTTA
CGCTCAGCGCAAGAAGAAATATCCACCGTGGGAAAAACTCCAGGTAGAGGTACACACGCG
GATAGCCAATTCAGAGTAATAAACTGTGATAATCAACCCTCATCAATGATGACGAACTAA
CCCCCGATATCAGGTCACATGACGAAGGGAAAGAGAAGGAAATCAACTGTGACAAACTGC
CCTCAAATTTGGCTTCCTTAAAAATTACAGTTCAAAAAGTATGAGAAAATCCATGCAGGC
TGAAGGAAACAGCAAAACTGTGACAAATTACCCTCAGTAGGTCAGAACAAATGTGACGAA
CCACCCTCAAATCTGTGACAGATAACCCTCAGACTATCCTGTCGTCATGGAAGTGATATC
GCGGAAGGAAAATACGATATGAGTCGTCTGGCGGCCTTTCTTTTTCTCAATGTATGAGAG
GCGCATTGGAGTTCTGCTGTTGATCTCATTAACACAGACCTGCAGGAAGCGGCGGCGGAA
GTCAGGCATACGCTGGTAACTTTGAGGCAGCTGGTAACGCTCTATGATCCAGTCGATTTT
CAGAGAGACGATGCCTGAGCCATCCGGCTTACGATACTGACACAGGGATTCGTATAAACG
CATGGCATACGGATTGGTGATTTCTTTTGTTTCACTAAGCCGAAACTGCGTAAACCGGTT
CTGTAACCCGATAAAGAAGGGAATGAGATATGGGTTGATATGTACACTGTAAAGCCCTCT
GGATGGACTGTGCGCACGTTTGATAAACCAAGGAAAAGATTCATAGCCTTTTTCATCGCC
GGCATCCTCTTCAGGGCGATAAAAAACCACTTCCTTCCCCGCGAAACTCTTCAATGCCTG
CCGTATATCCTTACTGGCTTCCGCAGAGGTCAATCCGAATATTTCAGCATATTTAGCAAC
ATGGATCTCGCAGATACCGTCATGTTCCTGTAGGGTGCCATCAGATTTTCTGATCTGGTC
AACGAACAGATACAGCATACGTTTTTGATCCCGGGAGAGACTATATGCCGCCTCAGTGAG
GTCGTTTGACTGGACGATTCGCGGGCTATTTTTACGTTTCTTGTGATTGATAACCGCTGT
TTCCGCCATGACAGATCCATGTGAAGTGTGACAAGTTTTTAGATTGTCACACTAAATAAA
AAAGAGTCAATAAGCAGGGATAACTTTGTGAAAAAACAGCTTCTTCTGAGGGCAATTTGT
CACAGGGTTAAGGGCAATTTGTCACAGACAGGACTGTCATTTGAGGGTGATTTGTCACAC
TGAAAGGGCAATTTGTCACAACACCTTCTCTAGAACCAGCATGGATAAAGGCCTACAAGG
CGCTCTAAAAAAGAAGATCTAAAAACTATAAAAAAAATAATTATAAAAATATCCCCGTGG
ATAAGTGGATAACCCCAAGGGAAGTTTTTTCAGGCATCGTGTGTAAGCAGAATATATAAG
TGCTGTTCCCTGGTGCTTCCTCGCTCACTCGACCGGGAGGGTTCGAGAAGGGGGGGCACC
CCCCTTCGGCGTGCGCGGTCACGCGCACAGGGCGCAGCCCTGGTTAAAAACAAGGTTTAT
AAATATTGGTTTAAAAGCAGGTTAAAAGACAGGTTAGCGGTGGCCGAAAAACGGGCGGAA
ACCCTTGCAAATGCTGGATTTTCTGCCTGTGGACAGCCCCTCAAATGTCAATAGGTGCGC
CCCTCATCTGTCAGCACTCTGCCCCTCAAGTGTCAAGGATCGCGCCCCTCATCTGTCAGT
AGTCGCGCCCCTCAAGTGTCAATACCGCAGGGCACTTATCCCCAGGCTTGTCCACATCAT
CTGTGGGAAACTCGCGTAAAATCAGGCGTTTTCGCCGATTTGCGAGGCTGGCCAGCTCCA
CGTCGCCGGCCGAAATCGAGCCTGCCCCTCATCTGTCAACGCCGCGCCGGGTGAGTCGGC
CCCTCAAGTGTCAACGTCCGCCCCTCATCTGTCAGTGAGGGCCAAGTTTTCCGCGAGGTA
TCCACAACGCCGGCGGCCGGCCGCGGTGTCTCGCACACGGCTTCGACGGCGTTTCTGGCG
CGTTTGCAGGGCCATAGACGGCCGCCAGCCCAGCGGCGAGGGCAACCAGCTCGAGGGCTT
CGCCCTGTCGCTCGACTGCGGCGAGCACTACTGGCTGTAAAAGGACAGACCACATCATGG
TTCTGTGTTCATTAGGTTGTTCTGTCCATTGCTGACATAATCCGCTCCACTTCAACGTAA
CACCGCACGAAGATTTCTATTGTTCCTGAAGGCATATTCAAATCGTTTTCGTTACCGCTT
GCAGGCATCATGACAGAACACTACTTCCTATAAACGCTACACAGGCTCCTGAGATTAATA
ATGCGGATCTCTACGATAATGGGAGATTTTCCCGACTGTTTCGTTCGCTTCTCAGTGGAT
AACAGCCAGCTTCTCTGTTTAACAGACAAAAACAGCATATCCACTCAGTTCCACATTTCC
ATATAAAGGCCAAGGCATTTATTCTCAGGATAATTGTTTCAGCATCGCAACCGCATCAGA
CTCCGGCATCGCAAACTGCACCCGGTGCCGGGCAGCCACATCCAGCGCAAAAACCTTCGT
GTAGACTTCCGTTGAACTGATGGACTTATGTCCCATCAGGCTTTGCAGAACTTTCAGCGG
TATACCGGCATACAGCATGTGCATCGCATAGGAATGGCGGAACGTATGTGGTGTGACCGG
AACAGAGAACGTCACACCGTCAGCAGCAGCGGCGGCAACCGCCTCCCCAATCCAGGTCCT
GACCGTTCTGTCCGTCACTTCCCAGATCCGCGCTTTCTCTGTCCTTCCTGTGCGACGGTT
ACGCCGCTCCATGAGCTTATCGCGAATAAATACCTGTGACGGAAGATCACTTCGCAGAAT
AAATAAATCCTGGTGTCCCTGTTGATACCGGGAAGCCCTGGGCCAACTTTTGGCGAAAAT
GAGACGTTGATCGGCACGTAAGAGGTTCCAACTTTCACCATAATGAAATAAGATCACTAC
CGGGCGTATTTTTTGAGTTATCGAGATTTTCAGGAGCTAAGGAAGCTAAAATGGAGAAAA
AAATCACTGGATATACCACCGTTGATATATCCCAATGGCATCGTAAAGAACATTTTGAGG
CATTTCAGTCAGTTGCTCAATGTACCTATAACCAGACCGTTCAGCTGGATATTACGGCCT
TTTTAAAGACCGTAAAGAAAAATAAGCACAAGTTTTATCCGGCCTTTATTCACATTCTTG
CCCGCCTGATGAATGCTCATCCGGAATTTCGTATGGCAATGAAAGACGGTGAGCTGGTGA
TATGGGATAGTGTTCACCCTTGTTACACCGTTTTCCATGAGCAAACTGAAACGTTTTCAT
CGCTCTGGAGTGAATACCACGACGATTTCCGGCAGTTTCTACACATATATTCGCAAGATG
TGGCGTGTTACGGTGAAAACCTGGCCTATTTCCCTAAAGGGTTTATTGAGAATATGTTTT
TCGTCTCAGCCAATCCCTGGGTGAGTTTCACCAGTTTTGATTTAAACGTGGCCAATATGG
ACAACTTCTTCGCCCCCGTTTTCACCATGGGCAAATATTATACGCAAGGCGACAAGGTGC
TGATGCCGCTGGCGATTCAGGTTCATCATGCCGTTTGTGATGGCTTCCATGTCGGCAGAA
TGCTTAATGAATTACAACAGTACTGCGATGAGTGGCAGGGCGGGGCGTAATTTTTTTAAG
GCAGTTATTGGTGCCCTTAAACGCCTGGTTGCTACGCCTGAATAAGTGATAATAAGCGGA
TGAATGGCAGAAATTCGATGATAAGCTGTCAAACATGAGAATTGGTCGACGGCCCGGGCG
GCCGCAAGGGGTTCGCGTTGGCCGATTCATTAATGCAGCTGGCACGACAGGTTTCCCGAC
TGGAAAGCGGGCAGTGAGCGCAACGCAATTAATGTGAGTTAGCTCACTCATTAGGCACCC
CAGGCTTTACACTTTATGCTTCCGGCTCGTATGTTGTGTGGAATTGTGAGCGGATAACAA
TTTCACACAGGAAACAGCTATGACCATGATTACGCCAAGCTATTTAGGTGAGACTATAGA
ATACTCAAGCTTGGTCAGCTGCGAAGGAATCGGACATGATGAAAGAAGAGGTAATTTGAT
GGCGACCTTAATTTCCTTTATGTACTATTTCTTTTTTAATTTCAAGAACATGGATAATGA
GAACTTGGATGAGTGTCTTGTTGACTGAATTATAGGTCCATTTTGATTGTTACTAATCTA
ACAATTTCAGATTTATATTGTAATTACCTAGAACTATATTGTAATTTTCTCTTCATTATA
TACTTGCTATTTCATATTGTCTTATTTTAGCTTGTAAAATGAAACATTTATTTGTAGGTA
AAGGATATCCTCTATCATTTATACAAGACTGCTGTGGGAAATCTTCAGAAACTCGTGCCG
AAAGAGGTTAGAATAGTGAAGTATCTTATTCAAATCGATGATCCGGAAGAGCAACTGTCT
GCCCTGAAAGATGCATTTACACCTGGAGAAGAACTTGAAGGAAAGGATGTGGATAATTTG
TACACGTATGTATTAGATGTCAGAGAATAAAATAACTTGAAACAGAATTCATTTACAATA
AATTTTTTCTCAATATTTTTTCAGGACACCAGAGAAGCTTCACACTTGGATAAAGGGTGT
GGTGGATGCTTATCATTTAAGTAGAGAAGGTACCCTCATTAGGGAAGCAAGGGATCTGAT
GAGTCCAGAGATCATCCAAAAATTGGAGGTGCTCAAGATGGTTATCGAAAGGAACTTCAT
GTGAATAGGAGAGTTTAAGAAACATGCTAAGGTGGTTTTCCTACTCTGAGGAGCCAAAAT
TATATTCTTGAGCCATGAGATTCTCAATGTCCACCAACTACAAGCCCTAACACGGGCATT
GCTGCAAGGAAATATCTAGTTGCTGGGTAGTGTTTCAGGATTCGGAATTCTTTTTAACCA
TAGAATAAACAACTTTTTTTAGTGAAAAATAGATGAGCAAAGCAGGAAACAAAATATACA
ACAATCATAATGACAGCATGTAAGTTAGGTTTGTCTATGGTTTTGGTCACAATAACTATA
GGAAATTGAAAAGTGAGTAGGGAAATGTGTTCTTTACACGTAGGAGAGGGAACATAGTAG
ACCCGTATTTGAATACAGAACTTGGACTTTTGAGCCCTGGCACACGTTGATTGTTCTACC
AAAAGCCAAGGTCCATAGTGAAGCCACTTATAAGGTTGAAGAATGTATGTGTGCAATCCT
CAGGTATTTTGTATTATATTGTTGGTTACTCAAAGTTCATTTTTCTAATTTTAATTTTAC
TGTTCTGTCTTCCAGGTCTAGGCAAATGATCACTCAATTAGGACAGTTTCTTGTTTTTGG
AAACGGATTTTTTCTTAAAAGGACAAAAAAATGTTTGATTTGATAAAGCTGTTCTAGTTT
GAAATTTTCAAAATCTACATTTTTTGTATGAAATTCTTATCATCTTTGGATAACGTTATT
AAGATTGGGCCACTAATTTTATTTGCATTTTTCTTTCCATGAATTGGCTTCCTGATCCTT
TCGCGGTGATCTCTGAAAATATATATATATTTTTTGCTTATGTATATATAAATAACTTCT
TTTTTGGTAATTTTATTGTAAAAGACAACTATTTTATTTAAATTGAAAATATCGTTTTAT
TTGTGCTATGCTTTAGTTATATAGAATGTAGCACATAAAAGCAATTAATATCACTCCAAT
TACTAATGGCCCTTTTTCTTCAAATTTCTTTTTACTATAAATGTCATGAACGGTTTTAAA
CTTTAGATAAGATTAAACATGAAAAAAACTATACAATAATAATGATACTATGAAAAAATA
GATGCCGGTTAAAATCTCATTAATAAAACTATTTGATAATTCAAACCTACTTTCTATTAA
TAATGGGTATTCTATACCAAACATATAAACAACTAACAACATGAAAGTTTCTAAAAAAAT
ATTTAGGGTTATATATATATTTTTTAATAATTTTAAGTAAAAATTAAAATTATTTTTCTT
CTTCAATTTAATCTTTAAATTTTAAAAATATGTAATTATTTTAATTAAATTTTATGAAAT
TTATTTGACAAGACCTTCTATTTATTTATATTATTTGATAATTTTTTATTTCAATATTAG
TTAAAAAATAATATTAAATAAATTTAATAAAATTTTTGATTAAAAAATTAAATTTATGAT
AAAAGATTAAATTCACTTAGAATTAAAGGACCATATATATATATATATATTTAACATAAA
TATTTATATCAACAATTCTTCATCCTAAATATACACTGTCATAAGTTAATATTCTAAAAT
ACAAAACATTATGAAATTACAAGTTAAAAAAGTACAAAAAGAAATTGCTCCACTCGTAAC
AGGCTAGCCTTGGCCCAGAGTCCATGTAGTCGCGCTCTATTGTAAATTCTAGTTCCGTAA
ATAATCGCAGAGCTCCGTTTCCAAGCACAGGAAAAAAGTTATCGTATCATTTTTTCAGTG
ACATTCAGTCAGATATTCAATATTTGTTGTAAATGGCATCGATTTCTCCTTCTTCAAGCA
ATTCAACCTCCACGCCAAGTGTTACTGATCGGACGAAGCAACTGAGGCTCCACGAAGTCG
CCTTAGCCGAGCTCAACAACCAACCTTCTTCCAGAGTAACCTCTTTTTTTCTCCTTCGAT
CTAACTTTTTCTAACCATTTCAACTTCAGACATAGGGTTAGGGTTTTCTTTTTGGCGGTT
TAGTTATTATACATACAAACACTTAGAGTAACCATTACTTTAACCCTCCCAAGGTAGAAA
TCACAATAAACCATACGTTTATTTAGATTGTTACTTACTGTTATTGCGCTAACCCGAAGA
TTAAAAACTAGTAGTATACTCAGAATTTAATCTCCAGTCTTTTCTTCGTTTCGGAAAATG
TTTTATTAGAAGTATTGTGAGATTATTTTCAGCAGGTTCAGCAATTGCTGCATAAAAAAG
AAAAATAAAAACCCTAGAGGCACCGTATTCTATTATTTATATATTTTTACTACTCTAATT
ATTTCGTTGTTTTCTTTTTTTTCCTTTACCTGCTATGAAATGTAGGCTGTGTATAGGAAG
AATGGGAACTTATTTTTTCGCACAACCATCCAAACAGCAACAGCAATGGAACAGAGTAAG
AATTCTCACCCTTTCACACTGTTCTTCCTCACTACATTCTTGAAACAAATTAAAACGCTG
AAGTGCTATACAATTCTGATTGTTATTATTATTTTTCTTTTTCTTTTTATCAAAATTTGT
GTTCGGTAGAAGAACTTGAGTCAGCCAAATCGAAGCTAAAAGGTCTGGATTCTTCTTCGT
AGTCATGAATTAGAAATCTTGTTGGTTGGGTGCAATGAGGCAGTTGCAATTGGAAACTTA
ATTATTAAGAGCTGCAATGTGTTAGATTTTCACTCCAATGATATTGTTAGAGTTTTGTAC
AAAACAAACATTATGTTGATATACCAAGACACTTCCAGTTTATATACATTTTGGTGTTGT
CCTTTAAACTTTACCTTTGCACAATTTCTACCAACTCCATGGATCTTCAATTGGTGGCAC
AATGTTAGAAACCGAAATCTATTTGCTTTTGTAAACTGTGTGAACACTTCAATTTCAATG
AAGTCTACATGGTTTGGCACATGGCTGGTGGTGCATCATGGAAGGATACCATAATCTAAG
ATACGATGTTTTTTTTATAATGAAATGGACTAAAGGGGAGAGAAAAAAAATGAAGTCACT
TTGATGAGGAAATACAGTGTAGTAACACCACAGCAAGCAGCAAATTGATAGGTAAAGGTA
AGAGAATTATATGGCCCTAGTATTTCTCATCCATTATTTATGTTAATTATGCCAAATGAT
GGTCACTTTTAAATGTGAAGGGATAAAGGTAAGTGATTGATGTGATTTGGGTTTTTACTC
ATCTGGTTGAAGCAAAATAAATGTAAGTATTTTTGTAACGAAGTTATTTATTATAACGGT
GGCTTTACCATGCTCCCTCTGTCTCGAGTTAGGCTAGCATCTTCTCTTCTAAAAAGTCGA
TTATTTTTAAAATTTAAAGCTGAGTAAATATAGTTTTATGATGGATAACTCAATGTGATG
CTGAGATGTGAGAAGAGATCAATCTACATTCAGTGTTTTTGCCTTCTAAATGTCTGCCTA
GCTATTATTCAATGGTTGTATGTGTCTTATGCTTCTTATACTTACTCTGCATTTCCATGC
ATAAATTGTTATAAATAATATTTTATCCAACACAGGTTTTGCAATATTTTCATGCGTAGA
TCATTGTTCTTTGTCATGTATGATAGTTTTGTGTAAGGGGATCTTTGTTGAACTGGATGT
ATGGATTGTGGTAAACTGCCTAAAATGTGTAAGGGGGTCATTATTACCCTTCCTCAAACA
TTGATTTGATTATAAATTTTTTGAGATTTAAAACTTAGTTATTGACATTTTTTGTGTGAA
TAAAATATGCTTAACTGTATTGGACCCATTAGTTGCCTTAATTTAAACATCATCCACAAA
GAAAAGGCCCGTAAATTGAAGTGTGTTTATTGGGCCTGTTGGGTATAACGATGTCATATT
GGAGCCCTTGATTCCACACTTAGCTGGGAGAACCACCTTGCTTTTGGCAGCTTTTGTGAA
AAATAATTTGTATGTTTTTTAAGTATATTTAAAAACAGAATCACACTTAGCAATTGACCA
TTGACTGAGGTAATGTACTCAGACCTAATTATGTTAAGTGAGTGAATTTCAAAACTCATT
CCACAATTCAAATGAAGTCGTCATTACAAAGTTTGGGTTGTTACAGGAATTAAAATAAAC
TCCTATTCCAAAATAAAATAGAAAAAAAAAATATTTCGTACAAGTTGTTCTATATACCAT
TCAAAAATTTCATTTTTAATTGTACATAAATAATTTACGAAAAAAAAAAAATTACATGTG
ATATATATTTCCCTTTTTTTTTTCTTTTTCTCTCTTAAAAATATCTTTAGATAAATTTTT
CTTTAATGGAATTTTTATAAAGTGGAGTGAGAGAAACGTCATTGGGAATCATCATAGCTC
TTTTGTATTGGTAAAATGACAAAATAAGCAAAGTTGACAATAGACTACGCTACACCATTT
TGGTGTAATTTCACAGAAAGTCGTTTATAATACTGTTGTTAAATTTCTTTGACAATTTAT
TAGCGAGATTAGACATGAAATTAGACTTTGAATTGGACGGGTAAAATGGGGTTGAACTGG
GACGTATCTATCAATCTTTTCAATATGTTAATTTTAACTTTGAATAATATTATCAAAAAC
ATTTAGTATCTTATATTCAACTTTTCTCCTCTTAGCATCATTGCTTTCTCTAATATTTAA
AATAATCAATATTTGTTTTGTCTCTGTGCATTACTCCAAAGTAACTACTTAAGAATGAAT
AGATTATATTTTCAATAATGCATTGTCTTTCCTCATTTTTAACTGTTTTATATCTTTATG
TATTATAAATGGGAAAAAAATGATGATGAATTTTATATCAAGAAATTAAAAGGGATTTTG
ATATTGATATGAATGTTACTCATATTTTTATCCTCCAGAATCATTTGTTACCTGATAATT
AGATAAACATAGCAATATAATTGAAACCATCACAACTATTTTATATCGTTTTCAAAAAAT
ATATTTATTGAAATAATTAATTTCTTTTTAATCGAACGGCTAACAAAATAGAAAAAAGTG
CATTAATTATTTACAAAAAAAAGTTATATAGACAATATAGGAAAATACTCAGTGTTTTCC
AATCATAACTATTAAGTATTAAGTTCGCTAACTTTCATGATATGTAGTTTTTCTTAGTAC
AATAGTTATTTTAAAAGCATATTAACTGTATTTCTATCGGTCGAGGACTTCGAATTATTT
TAAATTAGTAATTCATGATTATTAAACTCAATTAATAACTTAAAATTCTGGTGTTCATTG
CCGTGTTTTTTTTTTCAAATCCGACAAGAGTCTAACAAACCATTTTTATTTTCAAATTTT
GACGCATTTATTATTTAAAAAAAAAATTCTCAGATAGTCATAAGATCGAATCTAACGGCA
CAAATCCTTCTCTAGAACAAAGTTTGCAAAATGCAAAATCAGATATGCCAATGAATACAA
ATAATCAGAACATTACAAGATGGTAAATAATTGCACGCGAGTCCAAAAACATGGTTTCAT
ATTCCATAAAATAACATTTCTTTAATATATCAATCAATAATCAGAACCATGTGGTTTGAA
TATTTAATTGGAACCACACTGTCATCCTTACACCAATAATAGAGATAACATGTCACCAAA
TATGGACCCACATATCATATCCAATTATTTTATACAATTTAATATAATTCACATTACACA
CATAAACATCAAGAGTTTTTAAATATTTATTCAATGTAACACATCCAATATTACAATGAA
GTATCGAACCAAAAATTTTTCAAGAAACAATATTATAAATTAGTGGTAACTCTAATAATT
AAAAATATTTTCGCGGATCAAATACAGTATAAAACCTAAATTGCGTAGTAGAGAAAGGAT
AAGGGTGATGTGCAGCAGAGTGGAGAACGACAAAAGGTATTGTTTTGTTATGACGTTCAG
ACCATAGCATCAATAAGGTTCAACACACCACAAGGAAATGACAAGTTTTGATGTGAAAGC
AACCTATGAGTTGTTTCCATTTTCACATCACATGCCATTTCATAACAGTTAGGTTAATTA
GCATCTCCATTTGCTTAGACATATAAATGTTATAGTCCATTCAGACAACTTCTTTCGTAA
AATCTTTTTTTTTTCTTTCTTCAGATAATGGTTTTATATTAAATATGATGGTTTGAGATT
GAACTTTAATTAAATATAAGAAAAAAGAGAGAGCAAAGAGCCATTAATGGTTGATGCAAC
CTCCAACTTTATACTAAACAGAAATGGAAGAAAGCTAAAGAAGGTAGAAAAGAAGAATAA
AGATGCAGTGCAGTTGTAGAGTCGGCAAAGGCGGAAGGTATTATTTCCATCATTCACACC
ACAGACAAGACTTAGCACAGCCAAATGGGAAGTGGGAAAGATGTGAAAGCAAAGTTCAGT
AATCTTCATTTTCACATGCCATAATAGAACAAGCGTTAGGTTTAGGCCCAAACACCATTA
TTGCAATACCCTTTGTAACATTTGGTATGTGTTTTTTAATAAAGTCTTTAACTTTTTCTG
TAAATTTTGTTTATTTGTTTTAATCATTCATCATGGTAAGAAAATGTTGAAAAAGAAAGG
AATTAAAGTGCACAAGATTGGTTAGGGAAGGCATAAAGTTGTGTGCAGAAGGGTGGTGGT
GACGCCAGATTCAACGCAAGCAAACCCAAGCTGGGGACGATGACGTCACCTATGGCGTCA
TTCAAACCACTTCATCTCTCTGTGGACACAACGCAAAGCGAGAGAAGGCTTTGAATCATC
TACGCCAACAACACTGTTTGTTTCTCTCTCTTCTTTCTTTTGACAACGAAAGACGAAACT
TCGGGGATGCTGTGTACCTCACCTTCACAGCCGCGTGACATTATCGCTGCCCTTTCGTCT
CCGAATCTTTCTTTCTCCCTCTGCTAACATACACCCTTAACACCTCCTTTGTTTCCCTTT
CGAACCTTCCTCGTATTTGATGCTTTGACTTACAGCACGGTGATTGATTCCCTCTCTTTC
TCTCTCTTCGTTTTGCCATCAAAGTTCGAACCTTTTTCTGATTTGGATTGATCTGATGCC
GGTATTGGGTTGTGGGGTGGTGCTGTTCCTTGACCCTCTCTCCGAGTGTAAACCAAAGTT
TGTCTTTTTTTGATGTTTTACTGAAGTTATTTGCCGATTTCGGTTATTCAGTCTGGGATC
AGTTCTGGGTTTGGTCTGGTTTGGCTATGCTGTTTTGGTGGCTTTGGAAGTTTGAACAAG
GGGGTTCTTAGATCCTTTTGCGCCTTCCCGGTGCTGAAATTTTGCAGAGATATAAGATAT
TTGTGTTGTTTGTTTTCATATCTGTGTATGGACTTCTTGAGATAGAGTGACTCTCTTTAT
CTGATGTTTTTTATGTTAAGTAATCTTGTGAGAGGTTGGATCAGATGTCATGTGTCTTGT
GAGTTGTGACATTAGATTTTGTAGTTAACACTTATACAGAGTGTTTTCCGTTTACACGGC
ATATATACTTTCCTTTTTTATAGGTTGTTTTTGTTTGGAAGTCTGTGCTGGGGAATTCAG
GGTTTTGTTGAGTTACATATATTCCATTCGTCAGTTGGTAGTTAAACGGTTTCGGGACTT
TATCTTTGAGGAACTTTTGAGGATTGAGGTTTTTTGAGAGTGGAAGCTATGCTACAGGCT
CATTAAGGTTCTCAAGTTGTTCACAAATGGCGTATTCAGCCGAACCCTCATCTTCTTTGA
GCTTCACTTCATCTTCCCATTTATCAAATGGCTCAGTTAGCCACAACATTTGCTCTTCTT
ACGGCTCTGACCCTGGACCTAACCTTGAGGTTATCAGTTTGAGTAAGCTTAGCTCCCACT
TGGAGCAGCTTTTGATTGAATCTGACTGTGATTATAGTGATGCTGACATCATCGTAGAAG
GAATACCAGTTAGTGTTCATCGATGCATTCTGGCCTCTAGAAGCAAGTTTTTCCATGAAT
TATTCAAGAAAGAGAAGGGGTCATCAGAAAAAGAAGGGAAGTTGAAGTATAACATGAGTG
ATTTGTTGCCTTATGGCAAGGTTGGATATGAAGCCTTCCTCATATTCTTGGGATATGTAT
ATACTGGTAAACTCAAGCCCTCTCCAATGGAGGTGTCTACATGTGTTGACAATGTATGTG
CCCATGATGCTTGTAGACCTGCAATTAACTTTGCTGTGGAGTTGATGTATGCCTCTTCCA
TTTTTCAAATACCAGAGTTGGTATCACTTTTCCAGGTATATTCTATGTTTGATCACGTTA
ATGAATGCTTCAATGTATAATATTTTAAACAAATCATTAGCTACGATGATGGACCGAAAC
TTTAATTTGGATCACATATTCGTGTTTGACACTTATTTGTGTCTGTTACTAGGACATTTT
ACTGATTCTTGTCAATGAAGTATCTAATTTATACATAAGTACTTTTATATTAAGGATGAA
GGTAGTAATGAATAGCTTAAATTTTGCAGCGACGTCTACTGAACTTTATAGGAAAGGCTC
TTGTGGAAGATGTGATTCCAATCCTCACTGTTGCATTCCATTGTCAATCGAGTCAACTTG
TCACTCAATGTATTGATAGGGTGGCAAGATCAGACCTTGACCAGATTTCAATCGACAAAG
AGCTTCCGCATGAACTCTCAGGAAAAGTGAAATTGCTGCGCCACAACCCTCAGCAAGATG
TCGAAAATGATGCATCTGAATTGGATGCTTTGTCGCTGAAACGAATCACTAGAATACACA
GGGCATTGGACTCCGATGATGTTGAGCTTGTTAAACTTCTTCTAAATGAGTCAAACGTTA
CTTTAGATGAAGCCTATGCTCTTCATTACGCTGCAGCCTATTGTGACCCCAAGGTTGTTT
CTGAGGTTCTTGGTTTGGCACTGGCTAATGTTAATCTTCGGAATTCTCGAGGATACACAG
TGCTTCATGTTGCTGCTATGAGGAAAGAGGCTTCTATTATAGTATCGCTGCTTACAAAAG
GGGCTTGTGCATCAGATTTGACTTTTGATGGTCAGAGTGCTGTGAGTATTTGTCGAAGGT
TGACGAGGCCAAAGGATTATCATGCGAAAACAGAACAGGGAAAAGAAACAAACAACGATC
GGATATGCATCGATGTTCTCGAAAGAGAAATGCGGAGGAATCCACTGGCCAGAGATGCTT
GTATCTCTTCCCATACCATGGCTGATGACCTCCACATGAAACTACTATACCTTGAGAACA
GAGGTATGTTATGAGATTACTTGTTGCTTGTGTTCTGTGAATTGTCATCATTTGTTAAAG
GAGTTCATGTGTGCTTTAGAATCTAATGTTTTACTGTGTTTATGGGACTTGTTTTATGCT
CAAACCATGAAAAAGTAAATGTTTGCTGTCTACTGCAGTGGCATTTGCAAGGCTTTTCTT
CCCTTCAGAAGCCAAACTTGCCATGGACATTGCGCATGCTGAGACAACATCGGAGTTTGC
TGGTCTCTCTGCATCAAACTCAAAAAATTCAAATGGAAACTTGAGGGAGGTTGATCTCAA
TGAGACTCCCATAGTGCAAAATAAAAGACTTCTTTCTAGAATGGAGGCCCTTATGAAGAC
AGGTAATTGCAGTCTTTGTAAAGTTAGATTTTGATTTGCTTTGTTGTATGTAGTAATTAA
GCAGTGTTTTCTTCTTCAATATAGCATTTGGTATGAATCTCAAGGGAGAATTTGTTCTAG
TGATGCTCTTAACAAATAAATTCCTTCACCTGAATCTGAGCATATAGAATCTGGTTTTAC
AGAACTAAACAAGCACACCGAAGCTATAAGGTTGACTTAGTGATAAAAGTTGAAAACGAG
ATGAGAGAGGTTGTGATTTTAACTTCTGACTAACATTTGAGAGATATTTGAAGGTTTTGA
AGGAAGGGTGAGAGATGTATTAGATTCAACTCCCCGACTAATAAAAACTAACAACTAACA
TTTGCTGATAAGAAAAACAAGCACACTCTAACTCTAACTTGATTCCAGAAATCTTATCTT
TTTGTTTGGTTTCGTAAATTTCTACCGAGTTGCATGATATTTGTGACTACACCTCTGAAT
CTATGTTGTATGTTGTGGTGGTGACAGTGGAAATGGGGCGGCGATACTTCCCACACTGCT
CAGAAGTGTTGGACAAGTTCATGGAGGATGATCTACCAGACTTGTTTTATCTTGAAAAGG
GTACTCAAGAAGAGCAGAGAATCAAAAGAACACGGTTCATGGAGCTTAAAGATGATGTTC
ACAAGGCCTTCAGCAAGGACAAGGCCGAGTTTAGCCGCTCTGGCATTTCATCTTCATCTT
CTTCGTCTTCCCTCAAAGATTCTGTTGTACATTACAAGGCTAGGAAAGTGTAACAGTAAA
ACCATACATAGCAGTTTTTGATTTTGACATACATATATTATATATATATATATATATATA
GTACAAATTCTAAAGGTGATCGTGCCCACCAACTCATCTGTAAAATTGTGAAAGAAGGTG
ATGTCTTACTGTCTTGTGTAATCAACACCATGTATTTTGAAAATAATTTCATATGCTTTA
TGGTGCTGAAATTTATTGTAATTTTTTTATGATTATCTGCTATTCTGTATTTCTTTCACT
GCTGTTTTCTCTTTTTCTAAGTAAGTCTTTTTATCTTTTCTTAGGAAGTGAATTGGAAGT
GTACTTCAATTTTATAAAATTGAATTGAAGGAAAGGTTTAGATCGATAAATATTGAAAAT
TTGTTTTATTTTCAGTTAAGGTGAGATTTTTAACTTATTTTTTTATTACATTGAGGTTAT
ACGTTTTGAGTTTGGGATTATGTATTAATAGATTGTTTGATAATGATCCGATGATGAATA
ATACGATATATTTAATAATTAACAAATATTAATAAGATAGATTTCAAATACATAATAACT
GAATTTTAGTTTAGTTTAATTTAATTATATAAAACCGGATTACAAATGGTTTATATCTAC
TTTTATATCCTGTAGATATGAAATTGTTAACATTATAAATTTTATCTCTTTCAAGTAGCT
TTATACTAAATACTTTTTTTCCTTTTCATTTTATTCCATTACTCTCTCATATGCGTTAAA
TGCTTTTACTTGTTTTGTTATGTTATAACTGTGAAACTTCAAAAAGTAAGTTTTAAGTTA
AAGAAAAGTAATAATAATTATTCAAAATTACATTTATCATGAAAGTAAAGATCCAAACAT
ACAAATTAAAATGGTTGCCAAAGAGGATGTGGAATATAATAGTTGTTGAACGTTGTTATG
AAACACTTCCCATACCAGGTTTCAGTGTTAACCACTTTGTTACTTCAATGACAACTATAG
TGCTGTTCTTTTAAAAAATCGTTTAATAAATTATTGCCATTTGAGAATATGTTTATAACT
TGTCTATTTTGTTAGATAAATATTCAAAAGATAATCTTATTCTCGCATAAAAGTGTCTTT
TTATTAAAAAATACTAATAACACTTAATTGTTATTTTTTCATAATTAATAAAGAGAAAAT
TATTATTAATGTTTTATTAATAGAAAGTTAAATTCACAACTTTTTCTATCTTCTACCTGA
TTAATCTTATAATTTTTAAATGTGGAAGAATTGAATCTACAATTTCTCTCATCCTTCCAT
CTAATTTTACTACTAAGTTACATTACAAGTTTAATAATAGTAAAATTATTATTTTTTAAT
TATTAGTAATTTTATTGAGACCATCGCTAGCAATATTCTTATTTTGTATATGCAAACACT
AGCATCTCATAATTAGAGTTTTGTTTTTTCTTAGTTTACACAAGAACATTTCTTATGAAT
GTCGAAGACTAATTTCTTTAAAGTGAAATTATCACTGAACGTCTAAAATGTAATAACAAT
TTGTTTTATTTATATTATCATAAATAAAATTTATAAAAACACTTTTGCCGAATTTTAAAC
GTTAATCAAATCTCGGTCCATTGATATCGGGATATAAAAAAATTAGTCAAACATCATTAA
GATAATCTATTTAACATAAAATTTTATGTTGAATTATTGTCATATATAAAAACTCTTTTT
GACTAATAGTAATTATATTATTGCAAATAAGATTAATTAGTTTGTTTGTCACCCAATGAA
CTGGAAAATAGATCTGACAGTAATTTTTTTTTAACGAATTTAACATGCAGTCATTTACAC
TAAATTATTGACATCATTTTTACGTTTGAACATGTGCAGCAGAGGCAGCAGCAGGTGAAG
TTAATGTATGAATGGAACAAAGTTTGAATTAAGGAACCGTTGGTTTGTCTAGCGTCGAAG
AAAAACAATGGAAATATTTGAAGAAATAGATTCTATTTGAGGGAGAAAATTGATTTTAAT
GGATAGAAAAACTAAAAAAAGTTATTTTTATTTTAATATGAATCTATCATTTTTAATTGA
TTTTGAATGTTCCAAATAATTTATTAGCATATATTAATTTTAAAAATTGATTATAGGAAT
TTCCAAAGCGAAACAGAACACGCACATTACAAATCGTCGAAAAAAGTGAGTCCTGGTTGC
ATCTGTAATGGTGACTGCCGTCGTTTTGCAGGTAACTTTTTAGACACTGAATACCTCGTT
TTTTTTTAAAATTAAATATTTATTATATTTAGTTACTTTCGATTCAATTATTGGTGGTCA
CACTTTGATATAATTTATTGGGTAGTCAGAATTTATTGTTTATCATCCTTTCATTCTAAG
AATAAATGTTATAAGAAAAACATGCTAATAAAAAATTGAAAAAATAAAAAATTACTTAAA
AAATATCACTTAAAATTATAAGAAAAAATTGTCAAAAATTTAGTAGTTAAAACATTATTT
TTTTGATAGTTATAAAAAGTGAAATTTTTTAGTTGAAAAGTGTTACCAAAGTAATCCCAC
TCAAATTCTGAATCACTTACACAGCCATTTCAAATAAAAAAAAAATCTATTATTAAAAGA
ATACTTTTTAGAACACTTTCAAACGGGATTAAGAAAAAAACAAACAGAAGAGAAATCAAA
CAATGAAATATCAGAAGTGAGCATTAACCAAAGCCACTATCTGCATGAAGGACCACGAGA
ACAATCACCAGCCATACTTCGTAGCAGAATATAAAAGTAATAACTGATTTAGAATCAAAT
ATAAAAAGCTTTATAAAAGGTACTGCACTATCAATGAACTAAATAATAGTTTTAAATTAG
TTCTTTTTGGTAGTATTAAAATCAATAATTTTATTTTTTTTGTTTTAATCGCTTATTGAC
ACAAAAGTACTTTTTCTGCATGCTATAAATAAGTTATACAATTAGCAAGTGACTGTATAG
AAAAACAAAATCCAACAGTGAGGTCAAACAAGAAAGTATCAGAAAGCAGTAACTAAAGCC
ACTATCTGCGGGGAAAAACCAGAAGAACGACACGACATCACTCATAACAGAGCATAAAAC
AAGAGCTTGTTAAAACAAACATAGAAAGTTAAATAAAGGGAACTGTGTTGTTAATGAAAA
AACAACAACTTCGAATTAAAGTAATATTTTTTGTTGTGATAATTGACATTGTTCAGTGGC
AGAGATGTAGTTATCATGTGCATGGTGTAATTAAACAAAGAAAGCAATTTGCAATTGCAA
GTGAGTGTTGTTTAGAAATGTGGTGACAGTTTCACTGAGATGAGAAAGCTGGTCCAAAGG
GGTGTTTGCCTTTACAGAGCAGAACATTATAATTTAAAATATGGCCTAAAAGATTCACCG
TTCACCAAATCCAACCCTTTCTTTGTCTTCATTGCTGTGCCTCTTTCCTGCTATAGCTAA
TCTAGCTGTCACTGTTTTATTTCGTATATTTGTTTCATTCGAGTTCCAAGAATGTCATTG
AAGCCCTTCTTGCTTCATACTTCTCTTTCAACCCATTTCTCATTCACCAGCATATGGCTG
CCTTTGGAGAATATTCTGCCCAATGTCCAACCCCGGAGAGACCTAAACACAGACTTTCAC
AGCATGAGAAAAAACCACTTCCTTCATACATCTGTCATGATCCAAAAGGCCTTCCTTCAC
CCAAGCACAAGGTAGAGAAGAATTCATCAAAAACTGTGTCTTCTTCTTCTTCTCCTCAAC
GCAAAAGGGGTGGTTCTGCTTCGGAAAGATCAAATTCTAAGTCACTGGTGTCAGCAGATT
CAAGAAGGGTAGGAACCTTGATGGATGAAGTTGCCATTGGAGCAGTGATTGCTGTCCTCA
GTGGCTACATAGGAAGATATGTGAAAGATGAGATTTTCAGGAAAACAATCCGAGAGAAGT
GTAGTTCTCTCTTGGACAGAAGAAGAAGAAAGGATGCAGGTGATGAGGTTTTTGTGAACA
TGGAATTGGGTATGAAGAAAATTGATAGATTAGTAGAAAGTCAAGGAACAACGGAACAGG
TGAGGATGATCAAAAGGTTAAGGAGTTCCATTGAGCTTTTAAGCGTAGTTGCTACTTCGA
ATTCTAAAACTTCCAGGGATGCTTCAACCTGTGGTGTGCTAAATTCACATCTCTCAGCTT
GTGCTCAGCTATATCTGGCAGTAGCTTACAAGCTGCAGAAAAATGACAGGGTTGCCTCTA
AGCATTTACTGCAAGTGTTTTGTGATTCTCCGAGTTTTTCTCGAACCTACTTGCTTCCTG
ACCTTTGGGAGCATTTGTTTCTTCCCCATCTTCTCCATGTCAAAATTTGGTACAACACTG
GGCTTGAGTTCCTTTCAAACGAAGCTCATGGTGAGAAGGAACAGAAAATGAAGGTGCACA
ACAAAGTTTACAATGAAAAGATTGATAGAGGGACTATTCTGTTTGCTCAGTATTACAAGC
AATGGCTTAAAGTTGGGGCCAGTGAGCCACCTATTCCTAATGTCTCTTTGCCATCAAGGC
CAAGTTACAGATTATCAAGAAGGTCTTCAGATTCTTTTGTTTCAAATTCCTCAATCAACC
AAAACTTGTAAGTGATATTAATATCTTACATTCACCACCACAACCATCTTTCTGTAAGTG
ATTTTATGTTTATGGTTTTCTTTAACAGATTCAAGACAGTGTTCGGCTCCAAACTAGAGC
AGCAACCTTCTGGTCTTGGTGACCAAAATGGAGTGTTGAGAATTACCACAGGCCTAGAGA
TTGATGAAAAGTTGTATGAAGATGAATGCAAAAACAGTTCAGTTCAGGTTATCTTCTGTG
CTTACAATTCGCAGATGAAATTGTCTGATTCAAATTATAGAATTTCACTTCTGATGTAAT
CTCCTTACTTCGTACAGAAAGGAGATAGGGTATTTGTTGGAAGATCAAGTCATTTTGGCA
AAAATCAAGCTCAATTATGGCCAACGTCGCAGAGATTGGACTATTTTCAGTGTCTTTCTT
GCAGGTTCATTCCAAAGGAAAGCTTTGAGAACAGCAACCGTAGACCCAAGAATGCTTCAG
CTGTTCTTTCAAGAGATTTTGCTGGAGCTATTACAACTATAGGTTCGTCAGATATTCTAA
GTGACTGTGAATTCGCTATTCGTGTGATTACTAAAGCTTGGTTGAACTCTCCTGGTGATC
CTCTAATTGAAGAAGCACTGACACAGCCTAGTGTAGTTCAAGCTATGCTTGAGGTGTTAT
TTTCCTCAACCAATGATGAGATTCTTGAATTGATCATATCAATTTTAGCAGAATTAATAG
GAAGGAATGGTGCAATTAAGCAAATTATACTGAACTCTGATCCTCAACTAGAAATATTTG
TGAGGCTTCTAAGAAGCACTAGTCTGTTTCTAAAGGCTGCAGTTCTACTTTATCTATCAC
AACCAAAGGCAAAGCAGATGCTATCTTCAGAATGGGTGCCATTGATCCTTCGAGTGCTGG
AATTTGGAGACAAATTGCAGACCCTCTTCACAGTACAATGCAGTCCTCAAGTGGCAGCAT
TCTATGTTTTGGACCAACTTCTTACTGGTTTTGATGAAGATAAGAACTTAGAAAATGCAA
GGCAAGTACTTTCACTTGGGGGATTGACCCTGCTAATGGCAAGGATCGAAGGAGAGATCC
ACGAGAGAAACAATGCTGCTATGATAATTTCATGTTGCATTCGCGCCGAAGGAAGCTGCA
GAAGTTTCTTAGCTGACAACATAAACAAGACTTCATTACTTGAACTCATTGTTGTTGGAA
GTAAACAAAATTCCAGTGGCTATGCCTTGTCTGTGCTGGTCGAGTTGCTCTGCCTTGATG
AGTATGTGCTTATCACTTACCTCTCTAGATTTTTTCTTCTTGGTTTACCTTTTTTCTTCT
ATCTGAAAATGTTAAGAGGACTTTAATTTCATACCAGAAGAACAAAGACTTTAAATTTCT
TAAGAGGACTTAAAGATGGATGGAGTGGCATAAACGTAATGCACGTTTTCTTCATTTACC
TTGAGAAGGCTCCACCTGAAGAACGCCCTATAGTTGCAGTAATATTGTTGCTGCTTGATC
TTATGGTAATTCTTTTTCATTTAACTTAGTAGTGCTTTACGGAAATATTGGTTGTGAACA
ATGGTCTAAGTTCTGTGACTTTCATTCCATGATTCTATATTGAATTGATTTACATGTTTT
GAAGAGTTCACAAATGCAGTAGCAGTTGTGTTGCAGGAAGATCCTTTCAAGGGAAGCTTA
TACAGATCAGAAGCAATCCAAGCACTTGTAGCAGCTTTGAATTGTCAAGCATGTAATGAT
AGAGAGCAACAGCAATCAGCACGAGCTCTATACCTATTAGGAGGTCACTTTTCTCATTCA
GGGGAACCATTAATGGAAAATTCTCTTTTACAAAAAGCAGGTTTCAGAGAAATTTGCTTT
GAAGATTCATATCCGGGCAAGGAAAATGTTGTTTATGATTCAATTCACAAGGTAGACTTT
GGCTACAATCATTCCATGCACAATATTTGAATTGTTTGTTGCTTCTAGTACTTACTGTTC
CTATTTTTAGCACATAAAAAATTGTTGATTGGTTGTGTCACTTACTAGAATGTGGAGGAA
GAAGCAGAAAGTTGGCAAAAAAGAAAAGCCCTTGTCTTGTTCAACAATGGATACAAGAAT
TTGCTATCAGCACTTGCAGATACCATAGCCAATGGAATTCCATGTTTAGCACGAGCAAGT
CTCATAACCATTTCATGGATGAGCAGCTACCTCAATTTAATTGAAGATACAATGTTGCCA
CCAATGGTATTCTCAATCTTAAGACCACAATTACTACAATCCTTGGATTATGATAAAGAT
GTTGAGGAAAGAGTTCTAGCATCATATTCATTGCTATACCTTGTCAAATATTCAGGTATT
AAAACTTTAGCCATCTCCTAAATATTCTCCCACACTTTATGTTTTGTATCATGGTCTCTT
CCATGAAATAAAACTACATAAATCAATAAATTTTCAATTGCATGGTACTGGTGTAAAACA
TTTTTTAACTGCTACTGTTTACTTCACAAAAATATAGCTGCATAACAGGTTCTTATCATA
AAATATAGTATCCTTTTTTGAATGTTCTTCATTTTCATTTGTCCTTGGTATCAGGATGTG
TCTCCGATTTACCATCATTGGACAAAGACTCACTCACACATCTCCGAAATCTCTCCCTAG
TGACTTGGACGGCCAACGAGGTCATTGCAATCTTCTCAAAAAGAAGCTTGCAATTGCGAC
AATGATTGGCAAGAAGCTTCATTTTCTTTAGTCTTCCAATGTTCTTTCTTTTTGATAATA
TATATGAGATTGTACTCATCTTTGTCTTGTATAGTTGATTAGCTTGAAAGGGAATATTTG
TATCAAAGGAAACGAATATCTGCTTTATTCAAGATAGCTTATGATTTCACTTTCAGAAAA
GCTTGCTTAGCCAAATATACTACTCAATAATAAGGGAACACAAAAGTGGGTCTAAAAGTG
ACTTCAGTATAGTACATTGGGACATGTTTGGACAACTTTCCCCGTAAATACTTACGCAAG
AGAAAAATAAGAAGATTAAAGTCCTTAGAAGAGTTTCTATCTAAGTCAATATCACAAAAC
CGACTTCTAAAGTAAGGATCAAAATCCAACATATCATATCCCTCTCACGCGAATGAATGA
ACATGACATGCTCTAAATAGCTCTGAAAACATCTTAGTAGGTAAGTTTATGTATACTCAA
ATTACAATGGTGAAGATTATATCACACTTATATATTATAATTTGACGTTATTCTTAATCG
ATCAGGAATTTCCAATAAATTAGACTCTTTGTATTGATTGGAACATGTCTTTTACGAAAA
GTAAGTGTTAGAACATGCAACTTGGTGTGGATCTCAGTTTTTATGTTTGTTCCGAGATAA
CAAAATTTGTACTAATCCCACATTGTCTTTTATTCACCCCCTCACGTGATAAACAGAGGA
AATAGAAGACAAAAGAGGGAACTTCAATTTTTATTTTATTTGCTTACACATGGATAACAA
GTTATCTCTTACTCAGTTCTTCATGTGCAACTGTTTTTTCCAGACTGCAACAGGGCGAGC
ATCCACCTCTTCTTATAAACAGAATCTGCTGAATAAAAAAAAGAAAAAAAATTCTCCATT
TGTTGTCAATAATAGCAGACAAACTGCATCAAATAATTTGACATGTAATTCGGAGGGAAC
AGTTCTTTAATTTCTTTCGTAAGCTCCAAACTGAAAAACTGTAACAAAACCTATATAACC
TATGATAACTACCAAATATGTCATTGGTTGGTGCCTATGTAACTGTAGTAGTAGAATAGG
AGTTTACTCATTCTACCACTATTTTGGAGCAAAAGATAAAAAAAAAACTGATATCATAAA
CCCTCTTGTTGAGGTATGAAGCATGATCCAATCGGGGACCCCAAATGCATTTTGACAAAT
GTGTTTGTTGATTGGAGCAGAATAGAGTGAATGAGAAATGAATGAATAAACGTTGATTTT
GCTATAAGTTAATGGGTATCCCAATCAATACGTTTGTTGCATTGTCCTGTAATGCATATG
GGAGAGCCATCCCTACGTGAAAACAGCATCACTGCAAGAGAAGATAGCAATCTAAGCCAC
AATATTGCAGAAAGTACAGCAACAATATCTATGGTCCCCTTTCTTCCCTTCTTCCAATGT
TCACGTCATCACGTGCCACTCTTTATTGCAGTTTTTTGTATGCAATGTTGTACTAACAAT
GCTGTGTCAAACCTTGGAGGATATGAACATGGCATCTAAGAGAATATAAAGGAGGGACCA
CAAAAATGGAATTGCGTATGGTTAACACAACTCGTCAAAAAGGAATTCTGAATTGCTAAG
TTTAAACTCTTGTAAGATTCCTTTTTCAAATCACATTATTCAAAGTTGGTGAAAATTCAA
TGAGAGCTGGAAAAATGACTAACGTGAATAATATACATAAGTAAAAAAATTCATAAATTT
ATTATTTTAAGGTTTAAATTTAAAAATAATATTATATATATACTAGAGGACATAATTAAA
CGTAAGTATATAAATATTTTACGTGTAAATGTAAGGATATAAAGTATATTTTACATGTAA
GAGAATTCCGCAACAAAAGTTAGGGTGTTAAAAGTTGTGGATATGGTATCACTTGATTCC
AACGGAGAGAGGGAACCAGCATAAGGAGAGGGCCAAAGAAAAGTGGATTCATGGTCCCAT
TACTTTATAAATTTCTTTTAAAATAATTATTTCTCTAAAAGAAATTATCAACCTTCAATC
AAATTGATCATGTATATCATTAAAATTTGTACTTAAATTACTCCATAAACTTTCTCTTTA
AATTTCTGCAAATTAATCATCTACTACTACTCCTAACCAAATCAGGTAATAGTCTTCAGA
TTAATCTAGACTTCACTTTAATGGGGTTTATATTGAAAATAATTCAAGTACGAGTCAAAG
TCTCACATTGAATAGAAAAGACGAAGTTAAACACTATATAATTATATAAGAATAAAGACT
CATAACATAATTGTCTTAAAGTTTTTGTGTTAAATGATCTCATATATATAAAACCAATGT
CATATATATATAGAATCACATATATGTTTAAAAATATATAAATCCACCAGTATGACTAAC
CGCATGATCATAACCAAAAAGGAGTTATCATACATGTAACCACAATTTCTCTGTCACTGT
AAGCATAACCATATATATGATAAAATATAAACCCATCACATAC
>NODE_4_length_2461_cov_13542.573242
AATAATAATAATAATAATAATAATAAATATTCTTTTAGTTTTCTGATAAAATTTTAATCA
TTTTGTTACATTTTAGAATACCAATATCTTTGATCCTTGTATAAGAATAAATGACAATAA
TTTTTATTCTCATTATTATAAAAGAAAAATGTTTATTTTTAAATGCATTAATTACCAATT
ACCAATTTAACATAATTTGTTCAAAGTCTTTCACATGCAAGTTTAACAATGGGTTTTAAT
TTTATATGCTACTGTCAAATATTATTAAAACTATTTATATATTTGTAAGTTTAAAACAAA
TGTCAGATTTTCAATGATAATACATGTTTTTTTTAAGTCATTCCTATGAAACTCAGGTAG
GAGACGCTGTGTTGACTGTTGTTTGTTTCATGATGGTTTTCTTTAATTTTCCCTTACTCA
ATATAGATGATCATGCCTGTTTGTATGCTTTAATGAGATTGATAGTGAAAATGTTGGTAT
GGAAAGCATGACTTGTTTTGTGGTTGGTGGTGGAATGGCATGAAAATTGAATTCTTGAGA
TGGCATGTGGAAATTTGTTGGTAAAAGAGTTTCAAGGGAAACTCTTGGTAATGGTAGTTA
GTGTATACCTTGATATAGGAGATGTCTAGATAAAGAAAGGTATCCTGAACTCTAATAATC
GTTCACGCTCACATAGAGCAGAATGATTTATGTGGTGAAAGTGGCAGGAGGTCCTAGTCT
TGGAACATATTGGGCCTAAGACATTAGAGGATTAACCCTGTGTGTGGTTGGGTGATAATC
CCTTGCCGAAACCAACACAGGTGCATACTTCCTTTAGAATTCTATATCAAGAGTATGATC
CGGATATTGAGTTATAGAGTCTTGCAATTGTTTGCTTTCACATGATTTGGGTGCCTACTG
CTTTGTTTGATTATAACCTGTTTTATCATTTGGTTGCTTGACAACATGTTAAAATATTTT
ACTCTAGCTTACCCTTTCACTTTTGTCTGTTCCTTGCTTTGCTTTCTCTTTTGCAATGAT
CACCAATTTATTGGTGTGAGCATATGTGGAACCCTTGGTAGAACTCAGGATGGTGAAGAT
ACTGCTGTGTAGAGTAGTCCCCTTAGTCTGCGTTATGGCTCACTGTTGAGCCACTTTTGG
AAGAACTCTTGTTTATTTAGATTCCTTGCTCTATGAGCAATCTTTTGTAAAACAATAGTA
CCCTTGTGTCCTTTTTATGACAATTATGGTGTGTCTAAGCTTTTATTCCAAGTATACTAT
GGATAATATTTTATTTGATGTCGATTCATCCATACTTCCATTCTTTCTTGTAGAGGGAGG
CTAACTGCTTGTCGGCTGGGAGCTGTATGAACGGTAACGTCCACGTACGGCTCCGTGAGA
AGGGCGGTGGACAGAAATGGCCTTGTTGTACCTCACTCTCGTCTTCAATGGGGTCTGCTC
TTTTTTTTTGGGAGAGTATGCCAATATGATCTTAATGAGGTGCGGGGCTTTGCATCTGAC
ATTCGTTGGGCTTCCCTCTTCGGGAGCCTGCGTCCCGGCGTTTTTGTGCAATAAACCCCT
CCGGCCGAAGACTAGTGGTAGGTGGTCCCGCGGAGCTTTCGGAGAAGGGTAGCCTAGTGT
GTAAGCACAACAATGAACCGCGGCGAACCCTCAGACGACCTATCTAAGATTAGGGGGGAG
ATCCTCAGTAGTGGTGACCCTTTCACTCACGGACTGATACATGTACCGAATGCTCATACG
GGAAAGTTGACTCCTGGGTCTGGAACGAAGTCTCCGAAAAATCCTTTCTTTCTCGTCCAC
TCAGGGGGGTGCGGACACACCTGCGCGGATTACAGGTGACGGTTACAAGAATGGCGGGGA
AGTGAACAGTACCCGACGACATTCAGGGATGGATGTAGACCCATCGGGCAGGGATAATCA
TTCCGGTCACATGTATGCTTCATGATATGTGTTCTTTTACATTATAATTATATGATGCTT
AATTTTTAGTAGACTACTCTATTTAAAATGGGATGTCACATTAAATTATAAAACAATATA
TACTTTCATAATATTGGGATGTACAAGATGTTAAACTTAAAAACATACCAAACCCCAGTT
CACGACATTCTCCACTGGAACAAAATGATAAAATTAAAACATGTATATCTAAACATAACA
AATATTCAGGATATACATATAATATGATTGGTAGATTGTTGTGCCATTTTAACAAAAAAT
ACATTGTCAGAAATAAAAGAAACTAAACAGCAAATGTAAAACTAAGTCAATATGGTTAAA
CAAAAAAAATAATATCCTATGAAGATTGTAAAATCGCAATAATTATAGTTTTTAATAGTG
TTAACATATTTATAAATAGGCTCGAAATAGACTATTAAATCTAAAATTAATTTATCATGA
ACATTTTAAATAGGTTTTTATAAAAATGAATTTGAATGTTGGAATTAAATATAATTAGAT
ATCATAAATGTTATATATATATATATA
>NODE_5_length_455_cov_25449.494141
CAACAGCTCTAATCCTAGACACAACCCTGTCTACTTCCTTAGCAATCTCTTCTGTCAAAT
ACAAGCACTCAAAAATCCTTGCATAGTCCTTCACAGGCCAATGATCATGCCACAAGAAAG
GGTTCTTCCCTACAATCCTAATTACCTCGTGGTCATCAAAAGAGCCCTTGCCATGCTTCT
TCAATTGTGACAAATCTTTCTCCATCGTCCACCTCCTGCCACTTCCCTTTTCCATTTCCA
GAACTTGTGTTCTATTCAAGACATCTGAATAGCGCCCCAACCGGACAAAACCATGGCAGA
GGGTATTAAACTTCTCAAACTGGAATATCTTGTCAAAGGAAATAGGTTGCAAGAGGTCAA
CTTCTTTGTAAAACAATGAGGCACTGAGGCTTGGCATCAACAATGTTCTGTTCAACATTC
TAGCAGTAAGACAGGCCCTTGCAAATGCAATCTTCTGGTTGTTTAATCCCCACACAATCT
G
>NODE_6_length_2223_cov_13581.713867
ATATATATATATATATTATAAAATTATGTTTGTATGATTATATAACAATTGTTTATTAAC
ATAATTTTTCTATTTATGATTGTCAACCAAATATCAACTTAAGAAACTTTACACCACTCA
TTAAGGGTCATTAAAACTTTTTATTTAAGGTTATCCATCTATGATCAAACCTTATATACA
TGTATACCGATATATGACCGATCCAACTAAGATTTACTATAAAAAATGACATATATCACG
TATTTTTGCATTAATCATATATTTCTCTATGACATATTTTATTCATCGTGTCATTTACAA
ATATGTGCATAAAAGCATATATCACAACATTTATAAAATACGCAATACCATATTCCAACA
CATTGTTGCTTGAGTGATCTCTTTAATACATACAAAGTAACATCCATTTTTAGGAGTGTC
ACACATGACATTTCAACGAAATGTAACCTAAAAGTAACACCTTCTCAAAGTCTCATTGCT
TTAAAGGTCACCTTATTGAGTATCAATAGCTTGTTTGCTAACACTTGAACAACACTGTCA
CCGCTTTGTTGGAAGAAATGTAGCAAGTTCCTAAAGAGTTATCCACCATTACACAATGCT
TGAGCATTCAAGACACACATTAAGACATGTGTACATCGATCGTCTTACACTAAAGTCACA
AGTCATATCATTTAAGTGTTTTGCACAATGCCTGAGTGTTATGTTTCTAAAAAGAGAGAT
TTAACTCATCTTTCTCTCGTTCAATTTCAAAATCATTGTTTGAGTTCTACACCTTGTCAC
CTAAGCGACATAAGGTGATTGATGCAATTAATGCAGACTATTTGGGTCTTACCAAAGTAA
CAATTCATCACTTGAGCAATATTATATTTGAGAGCAAGCCAAATCACATTAACATAACAT
TTTTCATATGTTTCTTAATATCATCAATGAATTTGGCCGTCAAACTCTCACATGATACAA
AACTCAAGAATACAACCATTATTACACCAATATCAATACATACTCCAAATCAAATATTTA
TCTAATTCACATATCATCAAGTCTCATACAATCTACATAATCATTATTATATAAAAATAT
TATTAGCTTCCGTTATCTAGATCGATGTGTGTCTTGTCTAATAATATACTAGATGTCTTC
AAATTTTTTAACTAATTTATGCAAACCTTCCAAAATATCCACCCTACACCAACATCATAT
ATAGCCTCTTAAACATCCACTTAAGTATAAGAGAAGAAAAAACTCGTGTATGGTTGCTTT
TATTTACAAAAATTAAACTTTGATTATTCATAACTCTTTCTACTTCATCAACTCTAGGAT
ATTGATATAATAAGAATTATACAAATAAAAATGTGTTTCTCTTTAGAGAAGATGGAGATA
AAGACTCGTTAATTGAAATAATAATATAATAATAATTATACGAGAAAAAACTTGTTTGTC
TTTAGAGATATGCATAGAAAACAAGGGTTTTTAAACTTGTGTTTTTAGATTTACATAAGT
CACATATTTATAGATTTACATATCGTTATTCACTGTTTGAACAAGGATATTGAACATGTG
CTAAGTATTTAATAATAAAAACTATCCTAGATATTAATAAATTTTAGTTTGTAAAAGAAT
ATCTAACTAATTATTTTTAATCATTAAATTTAATTACTATTTAATACATTTTTTTATAAT
AAAATACCGTAGAGATAAAAAAACACAACCACCTTAGTGAACCTTGGATATGGCACAAAT
ATACTGCAACTTAATGATTTAAAGTCAAATTGATTTCAGGACTTCAAGCAACAGAATGAT
TTCGTTAACGATTTTGGGCCTTTTCATTCATACATAGTTTATTTGTTACTTCATACAAGT
TCAGTTTATTTGGGTTTTTCTTTTTTCACCCCCAATATTTCTTCTATACCTCCAAAATTT
TGTGGTGTTCCATTTATATTCTTTGAAAATTAAAATTAAAATTAAAAAGTGAATAAAGTA
AGAGTAAAATTAAGCAATGAAAAAGTTTCAGATTTGGTGGTTGGCTGAAGAAATGTATTA
AATGATTGTAAATAAATGTTATATTATCAATGATGCACCCCAAACCTCTTGTCCTTTCAT
TTTCATCGTACAAGTTAAAAAGCTTTTCTTCTTGCTGTATTAGTTGTTTTCCGGAAGTGG
TGTGTGTTAGTTGTTTTCCGAAAGTAGTGTTTGTTCTCTCCAAAAACTCACTCCCGGTAA
ATAAAAAATTAATCAAATATATATATATA
>NODE_7_length_12850_cov_13786.631836
GGGGGGGGCGGGGGGCGGCAGTCCCAGTCATTGAATGTCTACTTAAACAGTTATATTTGT
TTTACCACCAATGGTTGGTACAAATAGAAGTAACTTGTCTCTCTTAACTAAGTGATTCAA
GATTAGAATCTTAGTCATGTCACCTTTGATATAGAATCAACCCTATTACGAGCGGAAGAG
CCACCATGTGTGCTCAAGGTACTTTTGGGGGACCATGAATAATCTGTATCAATACCACAG
TCAACAACACAGCAAATGTTCCTACATTGATTTCTTTCAGAAAAAACTGCTACCTGCTGG
TTGTGTGACACACAATCCAGACTGAGGTTTAATGCCTAAGAAACCCAAGGTTTACTTTTT
GTGATTTCTTGATTTACAAAGCCTCACAGATCTTATTTTTCTTGGCAAAATCACAATATC
ACATCCCTAAAGTTTTGTTGCTATAATATATACTTACACTAAAACTATCAAGTTAGTACA
AGGATTCAAGCTCTTGATGCAGGTTTTTCCCACTAAATGACTTCTTTATCATTTTCCAAA
AAAACTAATGACAATAACACGGGATTTGTTTGTCTCTGCTAGGCTTCTACCAGGCTTCGT
TCTACTTAGTACTAAAACACATCAACTAAAGATCCTAATTTCCAACAGTTATATGTATGC
TTGATTTGGTACATGCAAATAAGTTTTAGCAAACAAAGATCCCAAAGTAGATTGCCAAAT
AATAGCATTTTAAGACTAACAATTGCCAATGTTGAAAATGCTAAGTACCTCATAGAAAAG
GTGTTTCATCCGGTCACTTATAAGTCTACTTTCGTCTCTCAAAGCTAGACTAACAGCAGG
ATGTAGCCATTGAGCATTGTTGAGCCAAGCCTCAACAGTGGGGTGACCAGCAGAAACATG
GCCCCACCAAATAGGCCCAGCCGGACGCTCCCAGTACGGAGCCGCCAAATCTGCTACAGT
AAAATCATCTTCAGAATCCTCAAACTCAAATTGATGAGAAGACCATACAGCATCAACCTG
AACTGTTTGGACGAGTTCAGAAATTCTTGCCCATCCAATGGGTACCCAATGACCACCATC
ATACTTTCTAGACTGCCCAGCCTGACGACTCTGGCTCTCCTTGTCATCATCAGAGGCACC
AAACAAAGTGTCCCGTGAGACATTTACAGACGAAAGATCTGACTTATCCGGTCTCAAAGA
AGAAGCCTCCTTTAAACCATCAGAAGGAGCTTGCATCTTTGAATGTTGTTGCCCATTAAC
CTGTAGTCTCTCTGAGGACCTCCATTTAGCTGATCTGTTTTGTCCTCGAACATATTCAAA
AGCACAAATAAGCCCGTCTGTCCAAAAGTTACTTCCATGATTGGGATCTCTACCGTGATA
AATTTTTTGGCTATCTGATTTCTTCGTTGTTCCTGCGGGATAAAATTGAACTTCTGCATC
ACTCATTTTTCTGCTCGTAATGAACCCGGCGTAGAGCCTTTAAGTCATCTCTTCAAAACC
ACTCTTATATGAGAAAAGTTACACTGGCATGGCGTTTGAAAAACTTTTGATTTCAAGCCA
GAATTTGACAATCAACATCAAGCTCCCTGCTTCCCTGACTCATCACAAATCAATGCTGCA
ATTGCAGTGAAAAAGTATTAATTGTAGAAAAGACAGCACAGGTATTCGTACCAAAAATAA
GAGAAAAAAGGGACAAAAAAAGGTGAATGAAATTAATTTAAACATACATAACTGATCATT
TATTTTGTCACAGTAGTTAACAAAGTAGGAAATTATGAAAGAAAATCTTTCAGCAACGAT
GTAAATCTAACAAATCAATTATAAATCTGTCATGCAATCTATTTTCTTGATTAAAAGAAG
GAACAAGTTAGGGTATGGCATTGTGAAATCGTGCTTAACCAAACATCGGAGAAAAACAAA
ATTCAATTTGATACCCAAACAACAAATAACCGAAACCGTATTTATCTATCAGCCACAGAA
GTTAAACAAAGGAAACTGCAAATAATGAAGACAGTAATAACATTTGATTTGATTTGAAGA
ACGAAAGGAAATTACCAGAGACAGAGGAGAGTGGAGTCTCTGAATCCCAAAAAGAATATT
TATAAAATTAATTTTAAATTAATGAAGAAAAAACACGTACCACGCGCAACTCTACCACTC
CCGGCTACCAATCATACTTGCTGCAACAACTGGGCACACATTTTTCACATTATAAAAAGA
AAAAAAAAATCGAATCATTATACTACTTTATTATACTATGATTTAAGTTTTTACGCGTTC
AAGCATCTATTCTTCTTCTTTTCTTTTTCTCTTTAAGATGTCTAACGTTACTTTCAACTC
TCAACTCTCAGATTAACCAAAATTCTTCATTTATTCGGACTTGGTATGTCTCTGAGGGAA
CCTAATCTTAGTGAGCATAACAGAGATACTCGGGTGTTCCAACAGAATACAAAAGGAAGA
GGCATAAAAAAAAAAGATTATCTGATTGGAAAATGCAAAAAAAAAAAATTAATATAATAA
AAAAAGAAAAGAAAATACATTACTACAAGTATATGTACTCGTAAAAATATTTCAAATAAA
CTTTATTTAATAACATAATTAGTTTCATTTAGATCGAGTGCAAGTAAATTCTTTGTGCAA
GATCTTTAATTAGTGAGCGCTTCCAAACTTTAAAAGCTCGCATTTCTCATTCCCGGTCCT
TTTTTTCTTCTCTTGATTTATTTTAAGGGTAGAGAGGGATAGTTTCCATGATTAGAAAGT
CTACAAGAAATTTAAGAGAACGCTGAAATGTATGCAAATTCGAATTAAGGCTTAGAAGTC
AAATAGCGGGAACAACTATTCTTAATTTTTGTTTCCACAATTCTGACCCTGGTGAACTGA
CTTTTATCTATTCTCATTTTGAAGTGAAGGTTAAATTAAAATCCATTTGTAACTCCGAAA
TCTTACAATTTTCAACTAGTTTCTTTAAAAATATTAATTGATTTATGTACTTGTATTTTT
TAACTAAATCTATCCGTCTAATTATACTTATTCGAGAATTAACTGTCTATATTAAGGTCT
TTGAAGTAAACTCTAAAATAATATTAGATTGGATGAACTCATAGATATGGAATATTTGTT
GAAAGAAAATATGAGACGAGTATAAAAAGTGAGAATATTGTTCTAGACAAACGAGAATAT
TTATAGACTAAGTAAATCTCTTTGATTAATTTTATAATAACAGTAAATAGTCCGCAGACC
TGATTTACTTGTTCAGGTTCTGTAAATAAATAAGGTACATGCGAATTTAAGCTTGACATT
AATGAAAATTGACTGATTAGATTAAAAAGAAATGTAGTTACTAATAATTTTTTATCAAAT
GTTTTTGTATTTTCCTCTAATTTTGGAGAATTACTATTATTCTTTTTAGAAATTTTATTA
TAAAGAAAGATATCTTGAATTTTATTTATAAAAATGTTATTTTTTTTGTAAGTTTTTTCA
TGTTGTATTGAGGTTGAAAAACCGTTTTTTATTTGTCCACAGAAGGGTCCGTTTAACAAA
GGATTTTTTCTTTTAGTTAAATATTTTTTTTTAGTTTCATCATCACAAAATCGAATTCTA
TTTTCGAATATATCGAGAGAAATCAATTTCTTATCTATCAGTTTTGTGCGATTTATAAAT
TCATTGCTCAATTTGTTTATTTTTTCTTCATTCCTATAGTACGAATCATTATACAAATCA
TCAGAGGAAATTTTCTTTTTTGTGAAGAAATCTATTTTTGTTTCCATCAGTTTTTCAAAA
CTTGATAAATTTTGTGGATACGTAAAAGATATTTTTTCTCTTCCATCACGTTGATATGTA
TGAAAAAAAAATTCTGAAATTTCATTTTTTACCATATTTTCAAATTCATTATTTTTTATA
TATCGAAATGGACGCTTCCATGGTTTATAATTGAAAAGAATATTTATAAGAGGTTTTTGT
AACATATCTTTATCTTTTTTTTTTCTTTTTTAGAAATTTCATTGCTTTGTTTACTTTCTA
ATACTAATATTTTTTATTAAAAAAGGGGAGAGGTGTTCTTCCTAAATAATATAAACAGGT
AACAAATAAGAATAATTCAGGACCTACCCGTTTTTGAAATGAATAATGTCTATGAAATAT
CTAACTTAAATCAATGATGGACGAGATATTTCTTTTTAATTTTACTAGTATCTCAACTTT
AAAGGTGTCCATTTTTATGTATTTTATCAATTTAAAAATTCAAGTATTTAATAATTGAAT
TGTGACTTACGAACACAATGAAAAAATTTCAATAATAGCAATTCTAACTTTTTCACTCTT
GTGTTTTATTTACTTAAGCATTGTCGATAATCTCCATTATTTAGTATATTAAAAATTCAA
AAACTATATAATATTTTCAATAAATATAAAATATATGTTTTAATTTTGTGTAGGATGAGC
ATATAAATAAAATATTGTACTCATATTTTTAGTAAATACTTGTTAAGCCATGACAATTCT
ATTCTATTTTTATGCGATAAAGCATATTTTCAATTTAACTCATATTCTCAAAATAACCGT
AAATCAATTTACAAAATCACTTTTATATCTTTAAAAATCATTTTTAACTTCCAAATAAGC
TAAACTTGGCGAAAAAGATAATCTATAATTATCAACGTTGGCACTGATGAGTTAAAACGA
CATTGATGTTGAAAAGATTGTCAAACTCCCTTCAAAAACTGAACTATGCAACCTAACTTA
ACCTCATTCAGTAACAGCAGTGAACGTAAAAAATTAACAGGTGAGAAAACTATCCAAAAG
TGACTTTCCACTATGATCAGATGACAATAATAAAACAAAACAAAAAACGTAGAGTAAACC
AAATTAGCACACTTAGTACCTACGTTAAACATGAGGAACATAATTATGTAGAATACAACG
TCGTGGCAATGGGCTCATGGTCTCTAGAGACCAAACAATGATACATTAAGTTACTAGACC
GTTAATGCCTCTGATTAACCACTTCCAAACATCAATACCCTGAAAAACCGGGAGGTGAGT
AGGATTAGTAGCTGTTTTGCCATAGTTGTTGAGACTGCTTGGATGGTTGGCTTTGCGGAC
CACCCAAGGAGGCTTCCCGAGGATTTTGTGGCTGATGTTCCAGAGAAATGCCACTCTGAG
ACTGGTAGAAATTAGGATACCCAAGGGATCCAAAATGTTGTGAAGGTTGTTGTTGCTGTT
GTTGCTGCCTTTGCCGAAATCCACCTGGCTGTTGTTGATTCTGTCCCTGCATGCTATAGT
AGTTGCTGGGAGGAACAGCTGACATTGTTCGAGGGCCCGCCCCTTGAACCCACATGGGAG
AATTATCGTTCTACAAGAAAACAAGAATTAAACCCATTTCAGCTTTGAGTATAAATAGCA
TAGAAAGAAGTAAACAAGGCTCTATTTCATATTTCTTTCCTCAAAACCACCACCACTTCC
CAAAAAAAGTAATTCAGAGTTACATGAGCCTTCAAAAGGATCAAGTTGTTATCAAGCATA
AATAAAAGTCAACATATAATTTTACATTGAATCCTTACGAAATTAAACTTGTCAGAGAAG
AATCATAACAAGAAAAAATAAACAGTTCAATGTAAGTAATTTTTAAAATTTTTAAAATCT
AGATCTTTGTACCTGCTGTAGTGAAATCATATGGTTGCTGTCCTTAAATTGGGAGTTTAT
CAAATCCTCGTATCCAATGGTTGTCCCAGTAGGAGCAGCAGGCGGACTCAGAGAAAAATT
CCCTCCAGGAATGCTTGTTGAACTGCCAAAGCCGTATCCAGGTGGAATAGCAGCAGACTG
AGGCAAACTGCTGACAGAAACATTATTCTTATACTGTGGAAGCACTGCTGCCAGAGATTG
GTGATATGTGCTGTTTCCGGGAAAAGTCTGCTGAAAAGCTGATGGCATATATGTGTAGCT
CTGAGGCAAGAATGGATAGCTAATCATATTAGCGAAGTGTCCCAGAGGAAGAGTAGGTTG
GGAGTAGGGATGCACAGGAAGGTGCTGAGGAAGTGCGGGTCCAGTGGCAACACTTGCACC
AGGCAAGTTTTGGGCATTAGGTTGAGGTGTAGAGATGGCACTTGCTCTTAGAGCCTGCAC
ATTGACAAGAGAGTATCAAACAACTGAATTCCCAAATTTTTTATCATCCTATTCTATGAA
AACTTCAAAAGAGAGATGCAACAATTAAACATGCAAATTTAATCATTAACAAATAATAAA
ATCCAGAATAAACCCAAGAGCAGCTCTATGAATATTTTTCTTGATGTGAAATAAATAGAT
TTGACCAGCAGAACTGGAATACCAACCCCATCCACTTATTTGAGTTGAGTAACTGTGGAT
GTAAGCCAGCTTTAACTAATGTACATAGTAGTCAATTCCACAGTTGGTATGTAATTGTAA
TTTATAACTATCGACATAATAGCCAGGGTGAAATTGTGACGCAGCTTAATGAAAATTAAA
CTAAAAAATATGAGAATACTACCGAAATACTTCAAAATAATATAAACCAGAATTCTTAAC
TCCACTATTAACCTTTTAGGCTAACAGCATAGAAAAAAATTCAAAACACTGCCATCCATA
ACATTTCATTTTAAGTTTTAACAAACAAAAATCCTCAAAAGCCAATAGAGAAGCTTAAAC
GCTTAAGAGCAGAAGTGCACCTCTGACATGGTTATGCCGGAACCACCAATTGAAGAAGCA
ATATTACTATATTTTGTAGGCATTGATTGTGTTACAGGGAAGGGTAAGTATGGGATATCT
TCTCTTGCTGTTTGAACCGTTGAAGCCAGCAGAGCATTGGGCAAAGAATTTGAATGTGCC
TGCTGAAACATCGACAGAAAGGTAGTAAAATTTATATCCACATAGCAGGATTGCTAGATA
GAACTACAAGATATAAGACAGCAAACAGTGTTTTAAATCTGGACAGCAAAGCTAGGCAAC
CAGCTTCACAATCAGGACAGCAAAGACTATATTTCTATGTACATATAAATCCAAAAAATT
GATAAAAATTACTAAATTAATAACATTCTTAAGTTAAAACAAAAATTCATAGGTGTCTTA
AACAAAACATACATGTAAATACCAACAAAAGTAAATACAAGTTTCCTAAAAAGGAATCAT
CAATTATCATTTTCTAAAGAAAAGTCTTCTTCATCATTTAAACTATAATTTCATCCATAG
ATTTCAATTTTTCAAAATTTAAACCCCCAAAATAGCCCAACAATAATCCCTTGATGTCTC
TGTTCAAAGGGATGTTTGGGAATCAACACATGGTGCCACTATAGCATCCACTTCGGTTGG
CAATGCAGCCCACTACAAGGGCCTGTGTCCCTGTAGTGGACTGGGGCCATTATGCATTTC
TATAGATAACTATTCAGAACCCTGACAGAAACTATAGCAATATCAAATGTTACTGTACTT
TAAAAGCAATAATATAGTAAGCCTATGTTTGGTCAAGTTTTTTTGGTTTAAAAGCTTCTT
TAAATTAAAGCTTCCACGAATAAAAAGTTTTCTTAAAAGTAGAAGTCTTTTGCCAGAAAT
TCCTTTCAAAACTAAAAGGTCCATTTCGTTAATTAGATCAGGATGAAAGGGAGAGAAAAG
CTAAGATGTGCAACTTATTTTTACAAACGACTTCTTTTGTAAAGCTACCACCTCCACCCA
ATCTTTCTTGTGTGAAAACAAAGTTCCTTAATTAAGAACTTTCCTCCAAAAGTGTTTGGC
CCAGTTTCTTTTAAAGAGAAGTGAAAAAACATAAAAAGATGGTTCAAACAATATGCAAAC
ATAGGGTTCCTTTCAAACAAGCTCGCTTCCTAAAGCACCAGAGAAGTGATATAATATATA
AAGGCATTTGTGTGCCACAATCTCACTGAAAACAACAAGAAAGTACTGTGTCAACTAAAT
GGGGTTTTACATGGATCAAACAACACCATTGTGTTCTATCAAACAAACACCATCGTATTT
CATAAATAAATAAAACACACACACAACAAGTGTTTAGACAGGTTCTTTAAATCTCAGTCC
TTTCTTACAGTTTCTTAGTAAAAAAAAATGTTTTTCCCCACCACTATAGAAACAAATTAA
ATACCACACTGTTACACTGCTATAGTGGCATCACATAAAAGAGGTTGCTCCAGTGCAAAT
CGCAACCACTTTCTGCTAGGATTGCAGCCATCTTAACCATTATTCTTTTCCTATACCAAA
ACCCCTTTTTCAGACCCCACAAATGATGTCAGAAGACAAGCCTTGTTTTTTCTAATCTCA
GTCATTTCAAAGTTAGATAAAACACTGCTCTGACTTGGTCTCTTCTCTCTTCAGTGCAAG
CCATCTGACCCAGAGCTCCCAGCTACATATATTTCAAGCCTATTAATGGCTCACCGGTGG
TGTTTCTGGCCAACCCACAATCTGTAGAAGTCTATCACATTGTTTAGTTTTCACTTTATT
TCACTGCTGTCTTCAGATATATAACCTTATGTCACCCTTTCTCGCTGTACTTTCTTCATT
TTCTTTTATATTGACTTCTGTTATTAACTTCTGTATTTCGCTTTATGAGTTTAAATTACG
AATGCCTTTATTAAGGATTTTTTTACTTCTGGGTATTTATGTGTAATGTGATATGAATAA
AATTTCATAAATAGTAATCAATGATCATCTCGCTATCCCACTACAGCAGTTTTACTATGG
GATGACAATGGGTTCAACAAAAATATATTATTACTATATTCCCAAGATTTCGAACCTAAG
GTTTAAGAGAATACAAGGTTGATTTATCCGTAAGGAAAAGATCAAATCCACAGCACCACA
AATCCCTAAGATTTTACACTAGAATTCCGAACCTAGGGCTTTGCTTGTTCAGTGAGACTA
TGGGTTTAACAAAAATTTACTATTACTATTCTACTCCCAAGATTCACAACCCAAGGTTTG
AGAGAATACAAGGTTAATTTATCCATTAGGTACACAATTGATCCACAGCACCACAAATCC
CTAAGGTTTTACACTAAAATACATCCAATTAGGCTTTGTTTGTTAGTGATGCACAGACCT
AACAGCTATTTTGCTGAAGGAACAAATCTCTACTTTCAAAATGCTTCAGAGCATAAGATT
TTCACATTTCCAGAAATGACAATCTAACGAAAACATGCCACAAATCATTCAAAACTAATT
CACTGAAGGAAATGTGCATTACCATTAAAACAAGTATTACCATTAAAAACATGCATCACC
GTTACAATCTAAAATATGACCAAGCCATAGAACATGCATTACCATTACACCAGAGAAGGA
AGCAAGATTCTGCATTTGCGAGCTAGTCTGTGAAGGAGGAAATGTGACCTCCGGTTGGTG
GGCATTTTCATATGCAAACCCATGAGATTGTGAAGGAAATGAATACTGATGTTCCTGAGC
AATTTCAGGAGCTTCAGGTTTTAAAGCCTCTTGTGAAATCGAAGAATGCTCAAATGTCCC
AGCACTCACACCAGTTACTTGAACTAAATTTCCATCTGAAGTAGTAGTAGCATGATGCTC
ATCCCCATAATAGTCAGGATTTCTACAAGAAAAATATCCTTAAGGAAACTAGGAATAATC
ATAATATTGAAAGTTTGAATAAAGGATCCTATTATATAGCCAACGTACCTAGTGTCTGAG
TTTTCAATTGTAGAAACATCTGTAGCACCAGATGTATCCTCTAGCTTACTTTTCAAAGGC
CTAGATGTAAATGACACAGGTCCAGATAGGGGGTTACCGGATCCAAAACTTCCAAAGCTC
AGATTCATGCATTCTGGTGTATGGAGTTGTAGGTGATTGGGAATTACTACAGAAGGATTG
TCATCCTCTTGTTCTGTCCCATGATCATCTCTTTGTATATTGAGCTGCTCTATGTTTGCA
GCCATTGATGAAACATCATCCTCAGCTGAAAAGAAGAAACCAATAATTAATACACAGGAA
ATGTGTCTTACATTTATGTAGGACACATACACCAAAAAGATGTCTGCAAGAATGGTAGAA
ATTTATTTCCATGTAAACCATAAAAAACTCGATGTACCTCCAGTGTTATCTTCTGATGTA
CTTTTAGCGGATATTGAAGCATATTCGTTATTGTCTGCATTCTCAATGGAACCATCTTCA
GCATCATATTCATCCAAGGGAGTTTTCTGCTGCCAATCAGTTTCAACAAAGCTTGATGAG
TTTGCATAGTACTCAGAATTTGCATGGGCATCAACATCTTCATATCCTCTAACATCATGT
TGGTTTTCAATAGAAGAAGACCATTCATCATTCTGTGGAACATTGTCACTAAGGGCATGG
CCTTGATTAGTATTTGTTTCTGAAACCTTAGAAGCATAACCTTGCAATGAATGCAAATTG
TTATCCGAAGCTGCTGGAGGCAACACGATGTTCTGATTATTACCACTCTGGATGGAAGAG
TGATTCATGGACGGTCTGGCCTGGGGCCTACCCATCTTGACAATGTCGGCCATTGATACT
TGACCTGCATTCCCCATCCATGCAGATTGCACTCCAGTACGGTGTGATGATGATGGTCCA
TCACTGATGCCTAATGCAAGTGTTTTTTCAGTAGCCACAGAATCACTGCAACAATTTTAA
AATTAGACATGAGAATTTGGAACTGCACCTGCGCAACCCAATACTAATGAAATATGTATC
CAAGTACATGAAGGCAATATATAGAAAAAAGGACAATTTTATGCTACAACATAGAGATAA
AAGAGGAATGACCACATAAGCATTAGATAGATTTTCTGTACAGTTAAAATGTTACAATAG
AAGTTTCACAAAACATAAAACAAAACAAAAACTAGCACTTAATTTTCAACCGATTTCATT
CTAAATCCAAAATATTCAATGTTCATAATACATACAGCAAGATCAATGTAGAACCTTAAA
ACAAATCCAAAGAATAATTGACACATCATCTACTGTTTGGGAAGAAAATATAAAAATCGA
TACACAAAATAGATTGTTATAGAGTCAGATGCCAAGAGAACCTACTTTTTAAAATAAATT
GAAGGATTGTTACTTTATCTATTAACCTCAGTAGGTGTCAGGCTTGGTTTGCAATTTCAT
TTTATAACAACTAGTCCAAATTTGCAGATGTATCAAAACCATAGGAATCCTTATAGCCAT
CCTGATACATTTTCCCATTTCAATCATGTCAATTTTCAGTGAGTATATATATGATATGAA
GGAAAATAAACCTGTAGGATATCGGTCTCCTGTTTGAATTATTTCCCAACACACTAGATG
TTGAAGATGTAGACCCTCCATAAGTAGGTGCTCCATTCTCCTTCTTGTATGCAGGCTTCC
CCTGCAGACCAGAATCTGGCCTCCCAAAACAGGGCAGAAATCTAAATAATAATAATAATG
ACAACAAACGTGACAGATAATACAAGTTTCATTAAGTCAGAGCAATATTTCAAGTTCAAA
CATCCATCAGCTGCATACCACTGCTTCCGAATTGGTTGGCACTACCACGTCCACCATGGC
GATCTGTCCCAGCCCTACCGCCACCACGACTAGATGTATTGCTTGTCCCACTCCCACGAG
ACCTGGAATCTATTGGGTCCTTAATCTGAACCAGCAAGGACAAAAACAGGTAAAAAAATA
AAGATACACAAACTCGAACAAAATATCAAAAAATTAAAAATAAAAGTAGAGACAGCTAGC
GGAAACAAAATGCTCTAGTCAAACAAACTCTTCATATCCACGTACAAACTTAGCACACAG
ATTCACCTACTGTCACACAGCAGTAGAACACAGTCATGAAAGAAAAAATCGAATTGATAA
TTTGATTATCTGATTATCAAACACAGATTCTTTCTTCTTGTTTTTAACATATCATGGAAT
CAATCCTGAACAGCTGAAACCAACAAAATAAAAAATCGTCCACCTCTTTTTTCTTTTCCC
GCTTGCTCTTCACCTCATGAAAAGGATCTACACAATTAACAAACCTAAGATTAGAAAAAT
CGCTCGCGTATCTGATAGCATCTCTAACACGTGGATTAATTCGTTCTGTTGTTTCTCATT
TTCCCGCAATGCGCGAGCGAGCAAAGCAATAACCTCGAAACATTGAACGAAGGTGTTCGC
ACGTTTCGCTCCAAGTGAAAGAAATATCAAGAACCTCGAAACGAAAAACGCAGAGATAGA
AAGAGATAGAAAGGAACCTTGTGAAAGGAGACGACTAACAGCTTCGTTAGGGTCCATGTT
ACAGTCTTTGAGTGTGGCGTAGATCTCGTGGTCGGGGAAATTGGAGACAATCTCCTTCAA
GCTCTGAACCATCTTCCGCGATGACGCCGGAATCGTTGCCGACAACGCCTTGCCGCCGCC
ATTGTTGTGGCTGCCACCGCCCTTCCCGCTCATCCTCTCACTCTCTTTGTCTTTCTAGGT
TTCACAAACCACCGGACTAGCTAGGGTTCCGCCGCGACAACAACGGGAAAGAAGAAACCT
AACGGGAAAGAAGAAACCTCTCGCACAAACGCACGTACGCTCCTCGCTTCACAGTTTGCA
ACCAAAAAGCGAAAACCCCTTCTCGCTCTCCCCCCACTCCTTTTCTCTCTGCGTCTTTTT
ATTATTATTTTTTTTAAACACTTTTCTTTTTGTTTTTAAGTTTTTTTTTTAAATGGAACA
AAATAGTAATTTTCATAAAATTATTATTCGGTCTAATAGTTCATTTTTACGTGTACAAGG
ATATTTTTTTAAGAAATACAGTATAATATTTTCAAATAATTAAAAATATAATTTATCATA
TGAATAAAGTCAAAATATCTTTTATTTTAAAACTAAAAGAAATAAACAATATGTAGTTTT
ACTGATAAATTATTGATAATATATATATATATATAT
>NODE_8_length_7268_cov_13730.875000
TAATAATAATAATAATAATAATTAATAATATTTATATATAATAATACTTATTACTAATAT
TTTTTATATAATAATTAAAATATTTTTATAAATATTATGATTAATATATTAATATATAAA
TTAATAATATACATATATAATAATTAATAATAATTAAAATATTGTTAAAAATATAATTAT
GTACATATAATTAATTTTATTATTCTTAATATATGTATATAATAATTAAAATATTAATAA
ATTTTAATATTTTTAACTGATTTATTAATTATTTTATTTTATTTTTATCATTAAAGGTAT
TTTGGTAAATTTCTAATTCTATCTATTTTTACAATTTATTTTATCTATCACATCAATTAA
ATCTTTCACTAACTTTCATAAGACTTATATCCAAATCTACACACTTTACTAAATTCACTC
AAAAAAAATACAAAAATCCATCCACCTAAATCTACACAAATTTATCTCTACACTCTCTCC
CAAATCCATTTTTATAAATGAACACAGTCTAAGAGAAGTCTTGGTCGGTGGTTCACAAGC
CGTGGGAGGGGGTTGGGTTTCTCACAGGACATTTCTCGAAAACGCCTAATTGACAGCTTT
CAATTAAAACTGCGTTTCAGTTTTTTTTTTTTTTTAGTGATAACTTAATTTTTAACTGTT
TTACTTTTTCATCATACTTGCTAAGTTTTTTAATGTTTTAAATATTATAAAATGAAAAAA
AGGAGTAAACAATTATATTTTCTGTAATCTTTAAATTTAAAAATCCTTAATAAGCAGTTT
TATTGAAGAAGAACTATTAATGATGTTTAAGGAATTTCATGAAGAAGTTCCTAGTGGTGA
TGTTTGTGGTACTACTATTAGTGTATGCTTTGATATGAGAGAATGACCAGTGGGAAATAT
CCTGAACTCTAATAACCATTCACACTCATAGAGTAGAATGAGTTATGTGGTGAGAATGGC
AGGAGGTCCTAGCCTTTAGACTTGTTCTTCGGTCATAGGCTTGAACAGGACTAACTCTGT
GTGTGTGATTGGGTGATGACCCCTGGCTAGACTTTGTAGATTTTAGCAACCCTCACAGGT
GCACACCTCTTATGTATCCTACATCAAAGGCATGTATCCGGATAATTAAGTTTAATGTCA
ACTGTTTGTGTGATTATAGACATAAATGTGTTTTCTAGTATATTTATAGTTTTTTGGCAT
GATATAAATATATCTATGAATATTTCTTTTATAAATTAGCTTACCTTGTTGTGTGTTTTG
TACCTTCTTGTGTTGTTTGTCTCTTATGTTGTGATGATCACCTATTGGGTAGGAGCAGAT
GAAATTGCAGGTTTAGAGAGACACCTCTGAAGGACGAGGAGTTATCCGTTAGAGTTGTAG
AAGGTATTGAAGAGTTTTAGTAAGTGATTAGTTTCTTATAGAGTTTGTTAGTTTAAGTTT
AGGTGTATAGATGATATATTATTTTTATAATCCTATTTATTGTAAGACTGTATTAATATA
CTTTGTACATCAAATTATCTGTTTTGAATATTATAATAAAGGGTCTTATTTCATTAGTAT
TAAGCTGCGAGATGTTACGGTAAATGCCGAAGAAGTTTTCATGTAATTATCTATATAACT
TAATCATATATAAGAAATATCTATATATTTTAATAATGTTTCTACTATCTGATCGTTCTA
CCTGTCATTATTGTCATGTATAACTTAGCTGAAACATATTTAAACTGTTGGAAGACAACA
GAAAAAAAAAGTCTTTAGCATTGGATACACACTGCAAATGTCATAGTATATAATGTTGTA
AGTGTGAAAAACAAGTGACCTTCCTTAGCGCAATTGGTCAAAGAGAATAGTCTGTCATAA
TAGCAAAGTTTTAGGGAAAAAATGTTATGAAACTTCTCACCATCAAACCATCTTCCTTTT
TTTCTGCTGTGTGGTCTCACAACATTACTTTCTTCATCATTACAAACAACACTTTGAAAG
AATTTTCATTTTAACAATTAAACTTAATTACTATGCTGGTGTTGGCCACTAGTTTTAAAC
AGATCGTATTCGATTAATATGAAATTGAACAAACTTTGGCTCCTGATAGAACAAAAATAC
ACAAATTTGGGCAAAGTTTTATGATTAAATCAATAGTCTTCAGAAGAAAATTGGTAAAGT
AAAATACACTTTACAAGCATATTATTGTTACATGTTGCTTCAGGGGTCAAATAGCCAAAC
TTTCAAACTCGTGCAATGTGTGTTGAAAAGTTCTATTTCTTTACAATTCAACAAAATTCT
TAATGGCCCAAGTCTTTTATCTTAGTCAATAGGGCCCAAACAATTCAAACTTTTTTTTTT
GTTATAATTTCTTTCAAACATGTGTGCTTCGTTAATAGTTCACACGTGTTATCACAAAAG
ACACCAAATGCTATATTCTAGTAGAAATTTGATCAGAAAACATGCATGCATACGTTGAAG
ATGATTTTAATATCTTCTCTCTGTTATTAAATAATTCACCTTAGAAGTCAAACTATGTAC
GTCAGTCAAAAATTTCTTATACTACTTTCAATGAAGGACAATTCTTCATCCAACAACTAT
GACCATTGTTATTTATGTGCAACAACACACATTAGAAGAAGAAAAATAAGCCCCAAAACC
GTTTTGAATTTGACATTGTGACTTACGAGGCTTCACTTTTAACACGTTCTTGCAATCAAT
CCTTCACACCAGTTTTTCAAAAACAGGAAGAAGCCTTGAAATGCTTAACTTTCATTTTTA
ACAATAAATTCAATTCATGGTTATCAAATATAACTTTTTTTCATATCCATGTGTAAACTA
TTATTTATGTACTTGAATGAAAACCTCAAATAGATATGAGAAAGTCAAGATATTGAGTTC
ATCATGCAGGCTGCTTCACAGGGTCAAGTCATGTGGAGAAGAAAAAAAAAACGGAAAAGA
GTTAGACATTTGAGAGAAGTTAGCCTGACATATTAGACTAAATTATACAACTTAGATATA
TTAAGAAGTGTATATTACAGTAACATATTTATAAAATGAGGTTTGAGTCTTTCGAGAAAA
GATTATCGGAGAGATACAACACTAATGAGATATGAACTCAACTCACATATAAGGGATTGA
CACCACTCTCAATCCAAAACCTTAAGATGATAAGTTTATGAGTATTCATCCTTATATTAC
TCTCAACCCACTCTCGAAAGATCCAACAATAATTAATTACTTACATTATAAATTTATCTT
ATTTCTAGTCTATGTGAAATCTTACACACATATTTCATGCATGACATTAGATATTAACAG
GTGGTTAGATAGCGATCAAATAGCAGGTGACATTATAGATCCAACAAACAACAAATCTCA
TTAAGATAAAGTGACATGATAGATCCGACAAACAACAAATTTCATTAAAATAAACTTCGA
ACGACTTTGATACCATTTTAAGAGGTAGACTTAAAATTCAACTTAAATTTTAAAAAACTA
ATTTGTAAAATGAGATTTGTATCTGTTTATATACTATAAATTCGTCTTATATCGAATCAA
ATTAGATTTTTTTAACCAGTTATAATAATAAACATATGATTACACATGAGAAAAATTAAA
AAAAGAAGGAACATTCAGCCAACACACTTGGTGGAATTTGATATATGAGGAGGTAGATTA
GATGAGGATAATGAGTTTATTAATTGTCACTATCTCCCCCATTCAACGTTTCACCTAAAA
ATGGTTTTTAATCCAAATGTATAACTTGATTCCTTGCTTCTAAGTTAGAGTGACCCTGAT
GTGGATGAGAACCACAATAATAAATAAAAGCATAAAAAACACAAGTTGTGAGAAGGGTGA
AGCACATGAAATGGTCTAAATCAGCTTTAAATAAATGGGTGTAGTTATTGAAAATGACAT
GATTCAGCATATCATAAATGTCCTACCCCAAAACCGTTTTCATCTTTTCATTGTTTTCCT
GAAAAAGACACCTCCATTAGTGTGTCTTTCTTTCCTTGCACATATGCTTCATTTTCAAGC
TCACACACAAACAAGCCAAAACTAAAATAGTCCTTAATTATGGATCAAAGAAAAGTAAGT
ATTTGGGGTGGCTAAAGCTTTTTTTTTTTTTTGTAGGACCATATCTTATTGCAAATATCA
AATTACTCTGTCCTTTTCTTCTCATCATCAATACACTGTCTTTTTCTTTTAATAACTATC
TTTCCCATCATTATCTTATGAGACTTCAAATTAAAGCAATTAAGGAAAATGGATAATTAC
CTTTCTTCTGCTTTAGTACAACCATATCATACCATTACACCATGTTATTTGGCATCACCA
CACACTTTATAATTAATATCCTTTTTTCTTTCCAAATCAAACCACACATAGTTACTACTC
AAACAAATACTTTACGTAACCACCACCATTCTTGGCTAATGCTTAATTTTATAGCATTGT
TTGGGAGTGTTTTTTTTAGGAATCCAGGTATGAGTCTAAGTCCCACATTAGTTAGAATGA
GAAAGTAGAACACTATATAAGGATAAAGATCCATAAACTTATTGACTTAAGGTTTTAAGT
TGAGAGTGATGTCAATGTTTTATTTGGTTGGACTCAGATCTCATTAGTATTGTATCTTCC
GAGTGAAAGCCTAACATGTTTGTTAAAAATGAAAATAAAATTTTAAATATCTTTTTTTTG
TTAAATGATAAATCTTGATTTGATTAGTATATATATACTTTACATTTTTTAGAATTTAAA
AAAAATATTTTTTTCCCTTACAAATTAAGGAAAGTTTTGATTTTTTTTATAGACCCTTTT
AATCTTAAACTAGCATTTGCATTCCTTTGAATTGCCACCCTCTTATAAATTAATATATAT
AACTATAATGTGAGAGAAGGCATGCATTAGCATGTGATGATGTAGGTTACCTTCAGGTCA
ACTTTCCAGAAAATTTTAAATATTTTTCTTGTCTTCTTAATCAAAAATAAAATTTCATTT
TGCCAAAAAAAAAATATAAAAGAAATTTCAAGGTTTGTTTTTCTTCCATTTGGTTTCTTT
ATATATTGTTGTAATAAACTTCTAAAGCATGCTTGCGTGCCATTTGGGTTGTTGCCCTAA
ACACAATATATATAACTGAGTATATACAATGAATTAGAATATAAAAAAAAAAATGGATCA
TGTTTTGTTTTTCCTTTTTTTTTTCTTTCAATGGTTTAGCCCTTATGAAAGAGACCTACA
ATAGTTGAAATTGCGTCACCTCTTACAAAAATCATGGTGGTGCATTTTTCATGGGTTTCC
ACTTGTGCTTGAAAAGAAAAGAAAAAATAAAAATATTGAATTGAATCACATCATGAACAT
GGTGAATAAAGCCAAAGAAGTACTCTTACATGAGTTGATAAATTGATTTAAAAGTGTGAG
AGGAAACAAAAAAACCATCATCCATCTATTACACTGGTCCACACCCTATCCCTTAAGGGC
TCCAATCTTTCATTTTTTTATATATTTTTATTCATAACTTTCATTAAAGTACGTGACTCG
TGACAACACTATCTATCAATTATTTTGATATTTTATTTATAATATATAACAAAGTTTTGT
TTTTGTTTCTTTTATAATACGTACAAATTGGTGGCTGTCGTGGTGAAGCAGCAGCCTCCA
AAAGAGAAATTGGGAGAAAGTGATGCAAACCATTTTCTCTCTCATTTTTTGCTATAACTT
TTTCTGATATTGTCTGTCTTCCCAAACCTAATAATGCTTCTTTTTCAATCTGCTCTTCTG
TCAATGGACATTACCATATTTATTGCTCTTCAGAAGTTACGTATCAGATCATTTTTACCA
CTGTTTTTCCTCTCAATTTTTCATTATTTCATAAATGTTTTTAATCAAAGAAGACTTTCG
ATGTAAAGATCATATTACACTTATTTACTCATCTGAATTGATTTTAATCATTAATTCTGA
TACCACTTACATTCGTATAAATCAGTCTTAATCATTAACTCTAATATCACTTGTTAAATT
TATAAAGGAGAAATTTCACTAGAAAGATACAATACCAATAAGACCTGAGTCCAATTACAT
AAGACATTGACATCACTTTCAACTCAAAATTTTAAGATAATATATTTATGAGTCTTTATT
ATAATGATTTACTTTCTTATTTTTAACCAACGTGACACATAGACTCACAATTAAATTCTT
AACAAAATATGTTAATAACATGCTATGTTTCACTGCCAGTAATTTTTTTTTTTTTGGAAA
ACACGAAGGAGACATTCTGGAGGTGTTTTTTTGGGTCTGCACATGTGGTCCAAGGCTCAT
GCTAACTGCACATAATTATCTTTTTTCACCATCTATCATTATTCTACACGACATTTCATG
TTTACAAGTACACAATTATACCTTATTTATATATGCTTCTTTTACATTCACTGCTTTATT
AAATATGCAAAGTTTTTCTGTAAATGTTTATTCGTTTCTCTTCTTCTCATCAAAACTCAT
TTCAGGTGTCTGTCATGTTTCAAATTACAGATAATAATCGTACATGGAATTCTTTACAAA
CTTAGTATTATATATATGGTTAACCCAAAATACTATAAAGTAAAACAAATTAAACCTTGG
TAGTTCAGAAAAATGGATAATTATTGAGAAAGATTATGAAAGAGTGAAAGGAATGTATAT
ATGATGATTGTGAAAAGTGTAATGATTGTTGTTGATACTAAGTTGGAATTGATTTGTTGG
CATAGAGTTAAGGTGTGGTATATCTCCAAGAAGTTTCTGGGAAAAAGAGGTTTTCATCAT
CAATGCATAGAAAAAAAAATCCTAAGAAATGAAATCATGTTTAAAAAGAAGGACAACAAT
GATGGATTAGTCGACCACCATTCCAAATAATTGATGCATAGAAAACTATACAATTTCTCA
CATATCTTAAGTCTGTAACTGTATATTGCAATTCAAATTATTTTGTGCACCCCACACCAT
TGTTGCTAGCTGCCATCTCTTGTTCATTTTAGGAGAAGAAAGGACTCTCATCACATGGGG
CTTGTGGACACATTAAACCAATTCATCAACATCTTCAAACACACTCACTGTATATATTTA
TATATAAGAAAAATGTTCTTTGATATTATTTGATGATCATTTGACAATTTATATATATAT
ATTTATAAAATAGTTTTAATAAAAGTTAATTTTTATATTTTTAGATGAAAAAAGAAGTGA
ATAATAATGGGAGACCGTGTCAAATGATAGTAATATAAATAAGATAATAATGAGAGACAG
TGTCAAACAATAATAAAAATAAATATGATGTGAA
>NODE_9_length_490_cov_12692.994141
TATATATATATATATTGTTAATAAGTATAAATCCACATATTAAATATTTACTAGCTAGTA
GCCTGTTGCGTGCAAATATTTCTTCCAATATTTAATTTTCTTTTTGTTTAAAAGAGAATA
TCGTGACAAATTTAATTCTCTTTGGCAATGAAATAAATTTATTCATAACTATTTAACGTT
GTTTTTTTTTAGCGCGTGTATTTTTTTTAGTGATTTTTCGCTGTGTACAAGTACATTTAT
CAAACATACGTGTGAATATAGATGAAGACAAAAAAAAAAACGTATAATTTATTGATTTTA
TGATTTTGTAAGGAAAATATTCTTATTTTGGATATTAGGTATACACATCTAAGTTGTATC
ATAATATTTATCCTCATGACAACATCACATATGATCTTGTAAGGACAATATTCTTATTTT
AGAGATTTGGTACACACACCTAAGTTGTGTCATCATATTTATTCTCGGGGCAACATCGCA
TATAATCTTCTAAGGACAATACTCTTATTTTGGAGA
>NODE_10_length_22969_cov_13872.540039
TAAGGACAATACTCTTATTTTGGAGAATAGGTTACGCACCAAAATTATCTCACCATATTT
ATCCTTGAGACAACATCACATTTTATTAGCTATTATAACAAATATGCTACTAACTATTAA
AAAAAGACCAATGATAAAATGTGTTAAATTTTTAAAAATCTTTATAAATAAGCACCTGAT
TAACCAATAGTTTAACGTTAATTTCTACATTATAATTACAATTTTCCTCTTTTGAATATT
CAATTCCTAGCACTTATGGATTACATCTTCGATATTTTATGCATGTATCTTCAACCCCTT
ATAATTTCTTTATTTGTTATGATTTGTGGCTTTACTATGGTCAAAGCCTTGAGATATCAC
ATAATTGAAAAGCCTAAAATACCTCCAGGTCCTACACCCTGGCCTATAGTTGGGAACCTT
CCTGAATGCTTTCAAACAAACCTGTGTTTCAATGGATACACAATCTCATGCAAGATATGA
ACACTGAAATTGCATGCATTCGCCTAGGAAATATCCCCTCTTAGACACCATTGTTTCAAC
ACAAAAGGAACGAAGAAGCTGATAACATTATGTTTTATGTCTACAACAAATGCACCAATG
TTAATGGGGGCCTTGTGAGTGTGAGAGATGTTTCACGACATTATACGAGGAAATTGATTT
TCAATACGAGGTACTTTGAAAAAGGCAGTGTGGATGGAGGACCTGGATCAGAGGAAGTAG
AACATGTGAATGCCATTTTCACATTGCTTAAATACACTTATGCATTTTGTGCTTCTCATA
ATGTGCCATGGTTGAGGGTTTTTGATTTGGATGGGCAAAAGAGGGAGGTGCAGAAAGGAA
TGAGAACAATGGAGAAGTATCATGGTTCAATGGTTGAAGAGAGAATGAAGCAATGGAAGA
ATGGAGAAAAGAGCATTGAAGAGGACTTGTTGGATGTTATGATATCACTCAAAGATGACA
TTGATACTCCCACATTGACAATGAAAGAAATACTATAATAATATATCACTCCACTCTTAT
TTATTTATCTCTTTAATTCACTTATTTTAGAAATAACTAAATTTTTTACTCTTTTAATTA
GAAAATGTTATCTTATACTTATTATGGTTACATAAATATTATATATTTAATTTTAGTTCG
TAAACTTTGATCCAAAATTAAAAATTTTAAATTTTTGATATATTTTGGTCTTCAAATTTT
TAAAATGAGTGAAAGAAGCTCTTAACTCAATTATGTTTAATTTTTTTTACATGTCAAACA
TGTTTTTCAATAGACATTAAAGGGGGACATGTTAAATCATGTAAGCAACTCAAATGCTGG
AATGACATGTCAAAAATTTTTTAACATAATTAGATTAAAATGACTATACCAAAAATTTGG
ACAAAGACAAATTTTAATTTCGTACCAAAATTTAGAGACTAAAAACATACTTAACCCTTA
TTTTAAAATAATTTATTGTATTTAAAACAGAAAAAATATTTCAGGAATTTCTTAATAAAA
GAAGTGGATAAGGTAAGTTATAAATTAGTTGATAAGTTAGTTTTCAGCTTATAGTATTTA
ACTTTTAGATTTTGAGCTCATAAGTTAGTTTAGGAATTAAAATAACAAAAGGAAGATTAT
AAATAATGAGCCTAATATGTTATGGAAATTGGTAAAATAAGTCGTCCAAGTATTCCTAAC
GTAGTTTATAGATTCAAAATTCATCAAGGAAGCAACATCATTCTTCGTTGTTATTTTATG
TATTTGCACAACTGTAGAAAATATCTACTAATGACAGTTTCTCAACAACCATATCCCAGC
GTGTGTTGATGCATAATAATATCAACAAGTGTTGTATTCACAAGGATTTAGCAAGTATAT
TGATAGTTTGCCTTTTTTAATTTTGGTTTTGATAAAGAGTGCAAGTAAGAATGGATAATA
ATAATTAGATAGATTGAGTGGAGTAGGGACTATGAATTGATTTCATTTCATCTTCTTCTA
CTACACCACTGTCATCTTATTTACTTACTATGCAAATCATTCAATGTCCTCGGAGTACTC
TTTCTATGTAGATATAGGTTCATCCCTGATACACTAGAACTTAAGGACTTCAAACCTAGT
ATGATTCCCCAACTCCTAGTAGAATGAATCATTGCTTTAATGTGCAAAACTCGTTGAATG
AATCATTGCCATGTGCAAGATCCTTTCATCCACTCCTCTGGCTACTTAAATAAGCACCAG
TACATGTATGATGATTTAATTAGACCACAGTTTGAGATCGATTTCCCAACTCAATCCAAA
TTAGTTAAATAGATGAATGATCAAGTCATCATTAAGCATAAATCAAATCACAAACAATTG
AATGAAAGCAAAGATAAATACCCAAGAGATAAAAGTGAATAGAATTAGAATTGATTACAT
CAAACTCGGACACAAGGGAGTTCAACTACTCATAGAATAATACAATGCAATTTCATCATC
ATCTACACATAAGATTTACACAGAACATCTCCTTTGTGCCGCACAAATCCTATTCTATCC
TACTTCTACATTTTTGAGCCTCCACTCATGCCTATAATGAAGACCCAATGTCTTTATTTA
TAAAAATTTTTGGGTGGTGTTCAGTTCAACTTTTGGTTGTCAGCTACAAGGTTTATTTCA
CAAGTGAATTTTCTTCTCAGCTTATTCCCTTGTTCTGGTGCTTAGTACGTGATATTTTCT
TCTTGAAAGAATTTTCTTGGTTATTCAGTCTCATGGATTCAAATACCGAGTTATTTAAAT
ATTTATTTATATATATAGGAGGGAGAGGCGTATGTTTTAAATGTTATTAATGAGAAAATA
ATTATTTAAAGAAAGAGTATATAGAGAGTTAGTTAGCGAAAGGAAGAGTAATAATGTAAC
TCCAATTAAAAGCGTTACATTTTATATTATTACAATTTTCTATGTTTTTTAATTACGCAA
TAATTATTATTGTTATTAATTCGATTTAGACAAGGGTAAAAAAAGGCTGTTTAATGTGGA
AAATTTTGCATAGAATTTGAAAGGAAAAAAAAAAATAGAAGTTGTCTATTGAAGATGAAA
CATTGACTATTGACTGAGCTTAGATGAAGGAAAACAGAGAAAGTCAGAAACTGTTTCATT
GAGAGTATTATTCAGCAGTCAGTATTGATTATTGACCGTACCTGCGCCCCCACCCACATG
TCCTGCACCTTCCCCACACACTATCATTCACCTTTGACCACTCTGTCATATCATCATTAT
CCATCAAATTATATATTAACCACTTTAATTGGATATTTGTAATTTGGGGTTTTAATTAAT
TTTAAATTTAAATTAAAGATAACTGTTTTAATTCTATTGTATTGCCTTAGTTTATCTGCT
ATATTTTCTCTTCTTCTCATGTTGTATATCATAGTAGTCTTATATTTTGAAATATTGGAA
ATAAATTTAAAATAAAAAAAAAAACACGTTTTATTTTTTTAATCATTGGTTGTTAACTTT
TTTAATGAAGAAATTAAATCTACAACTTTTTCTATCCTTTTTTTTTTAAATCCACGAAAT
TAACTTTATTTCTTTAATTTTTTAGCAAGAGAGACCTTCCTTTTTCTTTTTTTATCTAAA
TTACACATAAACATGTGAAGTGCTCGTGAACAAATTATTTCAACTCATTAAAATACACTA
TACTAAGTCAGAAAACATTTTTTCTTTTTCATCCTGTAAATAATGTTGTTTAAACAGTTT
TTCTCAAAGTTATGAAAAGATATGGTCTAAAAATATACTTTTGATTGAATTTAGTTCATA
AATAATGTACACTCATTTATAAACTAAAAAAAAATTAGAATATAGTTTTGTTTGAAATTT
TAATTGGTGTTGGAGGATAAGATTCAGTCTGGGATTTTGAAGTTTGGATCCATCTCTATC
TTCATCTCTTTGCCAGCTTACAATTTTTGGCTGTGTCAGTATTTTTTATTTTTCCAAAAT
CTTACGTGTCTAGTTTATTATAGACAACTATTTCTCCTACTAAATAATTAAATAAAATAA
TTCACAACTGTAATTTCTAATTTATATCTTCAAAATTATTTATCATACATTTATTCGTCA
ATATTAAAAATTATATTTCTCATACAAATAAACCTGTTAAGCAAACATTATGAAAAAGAC
TGATTTCTCAACCAGAAAAACCTTGTTTAAGATTATGCTTGTATAAAATCTATCAATATT
ATTAAGCTAAATGTGTTAAACTAAAATTATCTCATTATATATTAAAACAAACAAAACAAT
TACAGCCATACTTACCGACAAGTATATTAGATATTCATACATACGTTTGTCTTAATATTT
ACGTGTAGGTATTCTTACTGATCGTAATATCATGAAGAAAATTTTATTTATTCAAATATA
TTAATACACGTTTCTGAAAAGTATATTAATACTCACGCATAATTATTTTCTTACAACATC
AATATAAATACAAACATGATTATCCTTATACATATAAATATAAATAGGTCTAAATAAATA
CCTATATAATATAAGTTAAGAATAATTATGAAATAATATTAATAAAAGGTTAAGAGTACT
ATTCAAAACAATAGTAAATTTAATATTCTAATTATTTGTATATGATGATTATATAATAAT
AAATTAATACATGATCTTATTATCAAAAGTAGAAAATTTTATGCTAGTGATATCAATTAA
TAAATCATAATTAAATTATAGTGGATTTAATGTAAAAGTATAAAATTAATTAAAACAACT
TACATATTGGGGGAATATTTTAATTTGAGATAATTATGTTTTTTTTTGTGAGTATATGTA
ACTCAGCCAAATTATTAATTAATTTCTATAAATATAATAATATACATTTTTATTTTTCAT
ACCTTATAAATAGTATCTTATACTAATTAATTAGTACTTACTTGTTAAAAAAATATTATT
CAAAGAACATAATTCTATTTAATATTTATTTTATATTGTATAATCAATTATATTCATTAT
TTTGTAAAACTGAATTAATAACTAAATATATCTAATATAAGATGAAAAGACTATCTTTTA
TATTGACTTTACATCAAATGGAGGTAGTAAACAAATAATGTTTCATATTAATATATTATT
GTCATGTAATTTGAAATAATATAAACGGCATTTAAGAATTTTATTATTCAGTATTCATAT
ATACAATTATAGTTTTGTTGTCTAAGTAAACAGTTATTTTGTATAGGTGTAACATAAAAG
ATAAAATAAACGGAAGAGAATATATTAAAAATATTTATAGTTGAAAAAAACAACTTTAAT
TATTTTTATTTAAATTATTTTTATTTTCTTAACTATAATATAAACTAATATTTTATATTT
CTAGCGTTAAACTAATTATCTGTGTGTAAGAAATAGATTTTTATCAGATGATATTTATAT
ATTTGACATTTATTTGATAAGTATATATACATAAGAGAATATGGTAGAGATTTGGATGAC
GAAATTGTGTTTTTAAAATTGGTATTATTGTAGAGAGTCATGTACTTGACCCAAGGAAAG
TGTAAGGAAGATGGGAAGTATATAAATTATGATATTTTTTTTGTATATGTTAAAAATATA
TGAAAAACTAATACTTATTATATAATAACGCTCCCATTATTTTATTATTATTGATTGCAT
GAATCATGTCAGTATTTATTGTGATGCTTGGTAAAAGGAAAAGAAAAAAGAAAGAAAGAG
AGAAAGTTAGAAACAAATGTCTAGAACGAGTGAACGTAGAAAAAACGTTAAAGTGAATCC
GACAGACCAAAATCTGACAAGCCATGTTTAACATTTTTATTTTCTAATGTTCCTTAAACA
ATTATGCACAGATTTTGATTTTCCTTTGCTTTTCTTTTCTTTTATGTGTCTAGAAAAGAT
GCGTTTGACTTTCTATCTCTTGAAAACGCCCACAAAAACCAAGGCTAAATAAACCTGAAT
CATTCATTCATTCACTCACTTTCCCTAATACTCAGCCACATCTATTGCATGCTCTCCTTC
ATATCCTTCTTATTCTCTCCTTCATTCTCTATATCACACACACACACAAACAACAACCTT
AAACAACCACCATGGCAGTTGATGCTTCTTACATGAATCTCTTGCCTTCTCAGTCACTCA
CCAACAGGTACAACATCCTCACCACAAAATCAATTTTTTCTTTCTTTTAAGGTTTCGTTT
TTCATGATTTTTTGTATGTTGCAGGGAAATCATCAAATCCAATCAACAACAGTATCATCA
ATTGAACTGTGATTACATCTGCAATACCCAGATGGATTCAGCTTTGCCTCTTCCAGCAGC
AGCAGCAGCAATGCCTGAATCTCTTTTGTCTTTCTATCAATCCTCGTTTTGTGATCCAAA
CAAAGCAGATAGTGGTCTCACCTACAATCTCCCCCTTCAGAGAAAACGTTCCAGAGATTT
CACCACTGAATTAACCTCTCTCCCACCTCATCACAAGAACAAAATCTCTCCACAACCTTC
TTTTCTCACCCAGGACATTCTCTACCAGTTTCACCATCACCAATCTGAAATCGACCGAGT
TCTTGCACACCATGTAATTCATTCTCCACCCCTCTCAATCATTTTTAATTTTTTTTTCTC
ACTTTTCATTTATGAACCCTGATTTCCTGCACCAACTTTTCCACACATTCAATACACAAA
ACCCAGAATTTGATGACTCGTGTTTCATCACTGATTAATTCAATTCACGAGTCATCAGAT
TTGCATCTTCATTCGAAACAGTTACAGTATTACACCGACTGTGTGAATGTGTGGAAAAAA
GAAATGGCAGCATTCAATTCAATCTCGCTCCATTCATAAAAGCGAGTAACTGCACACAAG
AGTCAAAATTTTTCAAATTTTCAAAAATCCCTGATTTTGAAGAGCATTTTTCGTCAATGT
AAAATTTTGATTCGATGATTATTAACATCCGTTTTGGAATTGAACAGACCGAAAAAGTGA
GGATGGAATTGGAGGAACAGAAAATGAGGCAATCGAGGATTCTAGCGAGCGCAATTCAAG
AGGCAATGGCGAAGAAGCTGAAGGAAAAAGACGAAGAGATTCAGAGAATGGGAAAGTTGA
ATTGGGCCCTTCAAGAGAGAGTGAAAAATTTATGCGTGGAGAATCAAATTTGGAGGGACC
TCGCACAAACCAACGAAACCACTGCCAACTACCTAAGAACCAATTTGGAGCAGGTTTTGG
CACACGCCGGAGAGGAACGCGCCGCCGTGGCCGACGACGCACAGTCGAGCTGTGGGAGCA
ACGACGCGGCGGAGGGGTGCGAGGACACGGCGGCGTCAGGCGGTGGCGCGAGGCTGTGTC
GGAGCTGCGGGGTGAGAGAGTCGGTGGTGCTGTTATTACCATGCAGGCATCTCTGCCTCT
GCACGATGTGTGGGTCCACTGTACGGAATTGTCCGATTTGTGACTCAGGCATGGATGCTA
GTGTGCATGTCAATCTCTCTTAGTACTAAAATTCATTACATAGGTTTTTTTTTTCTTTCA
TTGTAGAGTTAAACACAAACTAGATAAAAAAAATAGTTTTTTTTATCTTGTAAAAAAAGA
CAAAAAAAAAATAGAATGTAGAATTCTTTTGTTCGTATAGTTTTTTTGGTTATATATAAT
TTTTTGATTTCGATGATATCTTTGGTTGATTTTGGTTAAGGTATGATGAATGTGTTGGAA
AAAGTTATAGTGTGTGGTTGGAAAGTAGTGATGGGTGTGAATGGAAAGGGGGCAGAGACA
GTAAGGTGTGTGGTGTGAAAAGAGGAAAGAGCGAAAGAGGAGTGGTTTCATTTTGTTTGG
TTTCATTATTTTGGCTTCAAGAGGCAGCAAAAGTCTTAAAAGTTGAGACAGAGAGAGAGA
AAAAAGCATGATGGCATGGCCAAAGGATAAAGTTTTGTCATGTCAAATCGGCATCATTGT
TTCTTCTACCACTCCTCTGCTCCATTATGGGAATAGGATGCTTCCTCTTTTTTCTTTTTC
TTTCTATAATTCTTCCAAAAAATGCAATAATAATAATGACACAAGATTTTGGTTGCTGGG
AAATAAACGAATTTTAAAAGGATGCCATGCCCAATTTACAAGAAAGTAACTGCTTAATTT
ATGAGAAAGAAAGTGATGATGAATCTTTTATTGTGTTTCGATTAAAAAAGAATAATCAAA
CATGAGTGAATAAATAAGATGGAAACATATTTACTTAATATCTGCACCTTACTTTTGTGT
TTGGACATTGATGGCGGAATCTACCATTTATAGCAACAAAAGTATCGGTGGATAGACGTG
TCCAATCTGCAGAAATTTAGCAGATACGTAGACAGAAAAAAAATATATTATTCCAATGTT
TTTAAATTGGTAATAGATATATGTAAATGGAAATATATATATATTTTTTTATGAAATTTT
ATGTTGTGTGAAAAAATGAAGATACCAATAGCACTAGGTTGTGTTTTAATGTTTGAAAGT
TTTGATGATTGGTATTATTATTAAAGTGGTTGCTTAATATGGGTTAGTGAAAAACCAAAG
ATCCATCCTTTTCATTCTCTCCTAACTTTATCTCTCATCTTTTCCCAATTCTCAAATTCT
TGTCTTCTCACTTCTCTGTCACACAAAAGAAAGGGAAACTATAATTTTACTTGTACTTCT
CTTCTCTATTTCGGATCCAATCATTCAAATCTTCACATATATCCCTTCCTTTTTCTCCTT
TCCTATTCAGTTACCTTTTTATTCTCTCTTTTCTTTTTTTTCTCCCTTTTTCTTTTTCAA
TTTTCTCAAGTCCACCACCACCACCATCTTTATGCTTTTTCGAATAAAATCCACCCCGGT
GCAAAAGAGTATAACACACGCTTTTCCTAACCATGCTTTTTTCCCATCACTTCAATATCT
TGAAATCAAATTTATCAAATTGAGATATGAAAAAGTATAAATAAATAAATAACAGGAAGT
ACTAGGAGTGTCCAACACATATGTCTGTGTGTTTGCATGTGTTGTTGGGCATTAACGTCA
GCATGTGTTCGCCAAGTAGAATCTGACACATCAGAATCAGACCCACCCTACACTCTGACA
CTATCTCAGAAACCCCACTAACACAAATTCTAGCAACTTTCCCTTCACTCCAAAACACCA
CACCAGACATCTATCACACTACCCTAGACACTTTCCTAACCTAATTTTTTACACAAGTAA
ACAAATATTCATTTTTGTATGTAAAAAACATTATGGTATCATGCACACTTTCTCTAATGC
CCTTAGCCATGTTTGTTCCCACCATGATATAGGCACAAGAAGACAACAACCACTGCATCG
ATGCTCCATTTCATCGACAAATACAGGTGCAGTGAATTTTACATGCCCAATGGACACTTG
CCCAACCTTGCAATCAAAAGTTAAAATCACTTTACAGCAAACAATACAGCTATTGTTCCT
CAGAGGTTTCCACATATTTTTAGTATGTCTTTTTCTTGGGAAATTAGTAGACTCTAATAT
GCTCCTATAGACATCACTCCATTGAGTAAATGAATTTTGTTTTACTTTTTCATTTCATAT
TTTGCACTATCTTTAATTTTGGATGGGATATCCACTGCTGAGTTAACTAAAGGATGTTTA
CAAACATTGCAATAAAAAAAATTGAAATTAGTTAAAATTTGTATTATATGTCAATTTTCC
ATGTAAGAACTTTTATCTAAAGATAAAATATTAAGTACAAAACAGATATTTTATCTTCAT
CCATAATTTGATCAAATAAATTACAATTATAAATTGATGAATGACAATAGGTGTAACATC
ATAATAAATGTATACCACCCTAGAATTAAATATACTATATTTCAATATATTCCTAATGAA
TATGGTGGGTGAACAAAATGCACGAATTTAATAAGAAAAAGGATTGAGTTTTGTTTTACA
ACGGTATAAGGGATAAAACAAAGATGAGTTTTGAGAAAGTCTATCCAATAAAAAAATGTG
TGTGTGTGAATATGAATATGCATTATAAAAATAAGAGTTTTTTAAGAAAACTCTACTTTG
TAGAATGAGATGAGATTGAAAACATAGACTTTATAAGAAAAATTTGATAAATACAAAATG
CAGTCAGTTACTTACCAGTGAGATTTTGCATGTATTATCCAACTATTAAACAGTAACATT
TTAAAATAATATATTTTATATTTGTAATATTAAAGTTAAAACAAGAAATATAATATGTGA
ACCAGATAGTATATCTTATTTTATATTGTTATAAATAATTAATAAAATAGGTGTACATAT
AGAATTGTGTGATTAAATTAAAAAATATATGAGTTAAATATCTGTAATTATTTTTTACAT
GTTATTAGATTAATACTTCGGTTATCATTATAATATTTTAAAAGTAACTTTTCAATGTTC
AGGTGCATTGGGTACTTATAATTGGATGGAACATGTTTTTTTTCATTTTTCTTTTGCTTG
AAAGTAGAGATGCGACTCATCAATCAACAATGAATCTGATTTATATTTTCCCTATTCCTG
CTTTTTGACAAAAATCGATTTCCAAAATAAGTCTAATTAATTCAATTCAAGAGTTGAATT
TCTCGTCTTTTATAAACAAACTCAATTTGGTCCTCTTTTATTAGGATTAAAATCAATACA
TTAAAAATAATTCATTATTTCATCTATAATCCTTTAAAAATTTAGTATGAAAATTCTTAC
CAGTTTATCATGCATTTAACAAAATCTACACCACTAATATTAATATTTTTTATGGGTGAA
TATCGAATCCGATAGTTCTTTGGATTAAGAAAAAAAAAATAATAATCCTTCATCCATTTA
TCCAATTTTTTTAAACAGTGGATTGGATGTTACGTGGAAAGATCATGAACACATAGGATC
AGTTTTATAACACCTTTCTAATAATTACTTAAAAGGTGATCACATCATTTCTGATTAATT
CGCGATGATGATGTTTTCCCTTCTCATTTTCCCATGCATACAAGTCGGAAAAAATTATAA
TTCTAACTATTAGAATTAATATAAGATATATTATGTTAATATAATATTATTTTAATATCT
TTAATATTTTGTTTATGTTATCATTATCAATTATTTTATATATTATTTATTATATTCGAT
GATTTACAGAGATTATGATTTTAATGTATTATGTATATTAAAATACATAATATAAATATA
TATAAATACAACGTCTATCTACAATACAAATGCACATATTTACGTAACAATGTTCCTCCA
TTTTATTTTTTTATACATATTTAATTACTTTTTCAACTTACAGATAAACATATAAAAAGA
TGATTATTTTTATAAAATTATTATTACCCAGTATGTTATTAGTGATGATAATCCACTGTG
TGCTTATTCATTTATAACAACAACTAATTGTGATATCCTTCACCATTGACATGATAACAT
GGTTTTTGAACTTTGACAGAGGCCATTGGGTTGAAAATTTGCCTTAACATGAGATGTCTG
GAAAACATGAAGAAATGTATAAAAAGAGAGAGTAGTAGTACAGTAGTGGTGGTATTCATG
GTCAGAGGGTGATTGAATTGAAGACCAACTCGTTATCCAAAACAGAGTGGGTAAATGGGA
ATACTCATAAAACAACCTCAAACCAAACACCAACAACATCCGAGGACCACTCAGCATTGG
AAGTTGGAATGCCATCTAGAAACGAGCACCAAACCCAGGAAAAACGCCAAATACAGAATT
AAGAAAAGAAGCAAATTCTGAATTTTTTTCCTTTTTGAATGAAAAAATGAAATCTTTTTA
GGAGAATATAATAGGAGTGAGAGAGAGAGAGAGGAAAAAACAAAAGTGGAGATTAGGAGA
AAGGGTACGTAAGATGGTTGTGTCAGGGTTATGAAAGTTAAGTTGGGGTAATCCGAAAAA
TTATGAAAGAAGAGGACAAAAAATGTTGAATAGATAGATAGATATTAGTATTATTGAGTG
TGTGTGTGTGCATCGGGGAATGGGTTGTTTTGGCTTTAAGGAGAAAGGGGCAGGACACGA
TGATGATGACAATAATAATCTGGTTGCTGCTGCTACATCTGTTACTACTGCTATCATGAG
TTAATGTTTTCAAAGTCTGGTCAGTGGGGTTGGTTTCTGTGTCGCAAAACTCATCAAATT
AAACTCTCCTTCAAAATCCAAATACCAACAACACTTCCTTCTTGCATTCTCTTTCTCCGT
CCCCACTCACACCACTCTCTCTCTCTCTTCCTCTTCTTTCCCTTTCAGTTTCATTCACAG
TGCACAAATCTGCTGTCCCCCATAATCATCATCGCAAAGGATTACCCACCATTAAATATA
TGTATTTTTATCTGCATTTTCTTTTAGATTTATTCAAACAGAAAGAGAAAGCAGATATAT
TAAGAAAATCTAAATTTATGAATTATATATAGTTCAGGAGTACTATAACTGTCAATAATG
ACATGTGAGCAGAGCACATATAGGAAGAGAAAGATTTGATGATTACGTAACTTAATTACA
GTTCATATATCAAGCAAAACAAAAGTTGAATCATCGCCGAAATTTTGTTTGTAGTATATT
TTCAAAAAGAGAAAAGAAAATTAATATAAGATTATAACTTTTCTGATAATTTTGTCGTAA
AAACTAATTGGGTATGTTAAGCGCATAATATATACATGTTTACTTGACTAATCTATGCAT
ATCAAAAACATAATCTGCTTCAGGCACGTGTTGTCGAGAAAAGGAAAAAAAAAAACCCAT
TTTATTGAAAAGAACGTTTTTTCTCGTAGCTCACCCTAGCATTACGAGGCATGCCGAAAT
CGATGTAAACCTTGTAAAGCTATGAACCTAGCTGTGATATATATACACTGCATGTAGACA
GCTATTGGAACAGTGATACAATGAAATGTATTTATAAATTAACAATTTAAAGATTTGTAA
ATTATTAATGAAGAATTTGGCAACTTCATTTGAAATAATCACAAAAACAGCAGATCGCGG
ATTTTAAGGAGTTTGCCATGGCTTCTGGTGGTGCTTCATGAAACTCCGACACACTTATCA
GAATTCAAACCCTAAGATTAAATCATCGTAAAGGTGAAGCCTATATAGATACTTAATTAT
TACAAGGTGTTTAGCTTTGTATTGAACTTAAATTTTCAGGTAATTAAAAGAGGGAAGGAG
AAGGTGTCGGTACGTGGAAAAAAGAACAGTGAAGAAACAAAAATGAAAGAGAAAAGTGGA
AAATGGAGAGTAACAGTAAACGTGACATGACGTGAAAAATGAATGGAAAAAGAAGAAAAG
GGAGTGATTGAAAAGTTGACCAGAGAGAGAGCAATGAAGATTTTGCACAGTGAAGCAATG
TTGTGATGGGAAAGAAAAGGATTGAAATTAGAGTAGTTGGTTGGGTCTTATCATGTTTCT
GCCACGTTTCCTACGTTGGACGCGGTTTCAAGTTTCAACGTCAACATTATCAAATTCTTC
CTAAATTGTTTAATCCATTGATTTCAAATCCTTTGACTTGTTACTCCAACACAACACAAC
ACAACCCCCACAATTTGGAATTCCATGGCTCAACAAAAATGGCAGACCCAACACATAAGT
TATCTTATCTTTTTAATTTTTGGGTCACACTGTGCAATTAACATCAAACCATGTCACTTC
TGTCACAATCATTAGTGGATTTAATTGTTCAGGACTTTTCTGAGATGGGCCCTAACGTTT
CTCATTCAGATATTTACCAAACTCACTTTTTTTTTTCTTCTATTTTTTAATATACATCAC
ACTTTCCTTGTACCTACTAGAGTCCATAACAATTAACTGCAAACTGCATTAGGCCATCAA
TAAGTTTCAGATTAGCTCAGACTAATGACTTCAAATCTTTCAAATTACAAATCACATTAA
TTAATTATAACTGATTGCAATGTTTTATTTTCAGTGTAACTAACTACAAGTGCATTAGGT
CATCATTATATATCAAATCAATTGCAATTGCTACCAATATTTTTAGTAATATCTTTGCAT
ACAAAAATCCGATAAACATATAAAAACGGACTCAAAAAAGATACATGGAGTCAAAGTCAA
AATTGGAAACTATGAATGAAATGTGCAGAAAGTTTAGTCCAGAGGATTAGGCGTGATCAT
TAGTCAAAATTTTCAGAAGAATTAGCAGATTCTATTTTTCCAAGCACTTTTTTTTTTCTT
TAACGTGTAATTTGGTGTCTTATGTTGCTTGTCAAAAATTGTGCTGGTAATCATAAATGC
TCAATTGACAAATTTACAAGCATACAAAAACAATGATAATTAAATCGTTGAACCGGTCCC
TTCTACGGGTCAACTATGCAATTAGTGAATGGTTTTCACATAACTATGTTTGCAAAGATT
TAACATCACTGTAGTGCATCTAATGATAAAAACATAAGATAAAAGAAATTACATGAACAT
GAATTGTTTGTGAAACAAAAACTCAACGAGAGTTTGGAAGCTAAATTCTGGTTTGTCTCA
GGCTTTACTACAGTCACCATGCAGGTTTTGCTGGTTTCTCAAATTGTATTTGTTTTACTG
AAAATTGTTCTCTGTTTCTTTGAATCAAATTCATTCGTTGTGGAATTCCTCGTACAACAT
GATACCTACCAAAGATAGCTTTCATCTCACAAAAGTAATAACATGGTGTTCAATATCTGT
AGAGTGTTTCATGTTATTCAAAGATGGCTTCACTGTATGTGTGATACACTTGCAACAAGG
TCAAATTAACATTACTAAGTTTCATCATTGTTGGAGATTGTAATCATCACTCATCCATGA
TCCATCTCTGCCTTTATTTTCTCATCTTAATGATGTGGTTTGACTGAGTGTGAAAACATA
AACTTTGTGTAAACCAGCTGCTATACTTTATCTGCATCTACTTTACATAAGCAACCTTGC
GATTTTAATGGCGATTCGGGTATGAGTTTCACCTTTAAAACTGAACAAGTTAAATAATAT
ACAGCTAAAACACCTTACTATTATCAATGAAGAAGTTTTATGGATTGGATTTTTCTTTGT
GATTCAATTCTAAATAGTGATGTTTTCATCAAGAATCTGACTAGCTTTTATGCACACATT
TTCAATGCAACCATATTCCGAGTAAATTTTCTCCATTTTATCACGTGCTAGCCTTAATCT
TTAAAAATAGTATAGGCTAAAAGCGTGCAAGTCCTATTCAAACTTTTGGCATTCGAGAAA
AATTGTTGCCGACTTTTTTCCATCTTGTGAGTTTGGTAAAAACATTTGGGTGTGATTGAA
AGATTTAAGAACATGTTAAATTCGTGTAACACATGCGTGTTTCAAGATTTAATTGCGAAA
TAGGTGACTTTTGTGTTTGTTAAAACATAACTCATCCTTAAATTGTAGCCAGCAACATTT
TTTGGACAAGATTATGGAATGCAACTTTTAAGTACTAGTTAGCATCTCTCCCCAAAGGAT
ACTATTGCTATTTGAATTATCTACTGTTAAGGGATTTTTGAAAATGATCCCTTTTAATTT
CTATACCTATCATTTCAATTCTCTTTAATCTTCATGTGTATCTTTTTTAATATCATTCCA
TCACTTTTGTCAAAGTTACAGATTGAAAATGATTAAAAATAATATGTATGAGAACTAAAA
TAGACAACTCTCATGTGAAAGAACTAAAAAAAGTTTAACTATAAAACCCAACCAAGTAGT
TTGTTTAACATTATTTTCAATAACAAGGAAAAGGGTGTGACCAAAATAAAAGTCTAGAAT
TCTTTTTTTTTTTAAATTTGACTAACACTATTCTTCCCAGTCAAAAAAGAAGCAAAGATG
TTTTCACTTCCAAGTTTCCCCTTTTTTTCTCTTTCATTAAAGGAAGAGATTCTTCACCAA
GATATACCTTAGGTCAAAGATATCCAAGTGGAACAACATACAGAAATTCCATGATGTAAA
TGTGGAACACCTCTTGATGAAAAGTGGACAGAATCACAAACTCCTTCTGCAACCTCTCAA
AACTTGAGTTGAGATTGAAAGTTGATGAACTTATTAGGTAGAAAAGTCTATGATCTATCA
CAGTTTTCATTGAATGTAATCTTCGTAGTAGTTGTCACTTATCACAGACACAAATCTCTC
TAGCCATGGAAGTTGATGTAGATCCTTCATGGGGTCTACATAGGAATCTGTACAGCGAGG
AGGAGACTGGTAAGGATTGTGGTCACTGAGGCTGAAACCGCCGGCCAGAAACCTCTGAAT
CAGCGCAAGCTGTGATCTTTCTTGGTCCGAGTATGCATCCACGATCATGGAAAGAGAGTT
GAATGTCTCCCATGCCCATTGTTCTGATTCTTGAAGAGAGTGTGCCACTGAGTTTTCTGA
GTTATTTTCATCCCAATATGCACATTGGCATGTCTGTTGCCCTTCTCGGTATTCCGCACC
ACAAGAATAGCAGAATTCATGACCACACCTGAAATGAAGACAAGAGCATAGAAAACTATT
AGAAAAGCTTAAGTATGACAGAGCTTGCATAAACTTGTGGTAGTGAGATTCCTAGTAAGG
CTTTTTGTTCTCTTCTTGATTCCTCTAGGAACAGAGCTGATAGATCAGTTTGACACTTCA
TGTTATAGTAATGAAGTTCAACCAGACTTCTAAAGTTTTCACCAATCAATCATATCATCA
TTATCCTAGACATACAGCATATTTTAGATCCAAGAACAAAGTTGGCAACACAAACATACA
CATCAATCGACTTGAACAAGAAATAAAGACAAATACAGAAAAAGAATGTAATAAATGAAA
GTAAATGGATCAAAATTTGAGAAATATAAACCGATAAAATGATACTGGTTCTAAGAAAAA
AAAAATCTTATTATTATCCAATATGGAACTTCATGTCGAATTAGTAATTTAGTATCAATA
TGGTATGTTTCATGGAAAATGGAGCAATGGGTGATTTGCACATAGTTTGATGTATGCCTC
AGCTGAGGCCATTTTACTGGTCTATAATTGACCTGGGTAAACAGAGCATATCCTTACAGA
TAGACCCAATTGATATATTAGTAGTAGTTTATTTCATTGATTTGCACCAGATTCAAATGA
ATATCCAACATCTAATTTTTGGTTTGATCATCTACAGGACCACCCTTCAATCATCTTATC
CAACTACCATCTTTTGAATGAAGTGGATGTGAAAAGGGCGTGGATTAGATTAATAATTAC
AAGCAAACAAAGGGATAATTGACACCCCACTGTTGAGTGTGATGAGCTACATAATGGAGA
GATCTAGAAATATAACCTCCAAAAAGCCAAGGAGAAGGTCCAATTTTGACCCCCTTTTGA
GCAGAAAGTCTATTGGTTTTTCCAATTTAACAGAGATAGAGGTTCAGTGCAATAGTCAAG
GATTGATGTAATTTAACTGATTCATTCCATTTTGGATTTTAAAAGTGACCCTTTATTTTA
AACTTAAATTAAGTTTTAAGTTTCTTATAAATTTGGGTATTTTCAATTGAGTCTCAATTA
ATAATTTTTTTGCTTACTGAATCTTCAAAATTTAATATTTTTCAACTGAGTCCTTGTTGA
TTAATTTTTCCATTTAACACATTGTCGTGATCTTGATCATGTCATCTTGCTTACTAGTTA
ATTCCACATGTTAAGAAATGCGAAGTTTTGATAGTTTTCAATATCTAATCATCCTACGAT
ACCTAGATACTTTAGAATCAATTGGTTTAATTTCATTCACAGCGTTTGAATTAGGAATCT
TAATCATGTAACCATGATCCACCTTATAGTCCTCAGCCTGCATATTCCCTTTCTTAGGAC
TTACTGTTGAATAAGCCTAAAAAAACTTACAACTTTGATGCAGAGCCTATCACAAACCCA
CATGTTACTAGTCTCTAACACCGATCCAACTTTCAAAATCCATTTAACCAAATAGAAGAT
TATCTTGGAACAAATCCTACTACGAATTCGAGCAGGTTTCAGCTTTGGTTTCAAAAAGCC
TACATTAGCTTTTTTGGAATACAAAACTGCTTCCCAGTCCTAAAACCTGACCCACCTCTG
CCCCCAGGGTTGATCCCTCCCCAATTCCAAATTCATGTAGGAATGTGTTACTTGTGCTAG
CCATTTCATATTTTATAATTTTCATAACAACATTAAACATGCCAAGAAATAGATAGTAAA
GGTAGAGATGTTAAAATGGGTTCAAACCTGTGAGCCAACCCAGCTCACAACATGGTTGAG
CCAGGTTGGGATGGAAAAATTCAACTTTTTCAGATGTGGGTTGGGTCCACTTAACCCTCG
AGTTAAACAGATTTGAAACGGGTTAAAAGTGAGTTGACCCGTAATCTACCAACAACAATC
CTTTATTATTACCATTTTTTCATAAGTTTTTTATTATAATTATTTGCTGCTTCTATTTAT
GTAGGTGATCCTTTTAAAGTCTAGAATGTTGTTCAATAATATTTAAATTATTTGGATGTT
TAATTTATTTGTTTGTCAAATTATTCATGTTGGTATCTTTTTTATCATGTTTGGTGGAAT
AGGTTAATATCTTGATTCTACAGTTATAAAGAAGAGTCAAGTCAATCCACTTTGAGTGTA
CTTTGATGAATATATACAATAAATTGGAAGAACAAAATATCCTTAAGTTAGTCAACCCGT
AGTAGATCTAACCGAATTAAAAAATTTCTAACTCACAAAAAGTGAGCCGAGTTGAGCTAA
TTATTTTTAAATCAACCTGTGTGAACCAGGTTGGTCCACTTTGATACCCCTAAGTAAAAG
ATTACTTTCTATATTTATATAATTCAAAACAAACTGATCACATCCCTCCCTGCCATATGG
CACAACCTATTAGCCATTTATCATCTAACAGACTCATTATATATTGCAGAGACAATTGCG
TTTTAGTTTTTTGCTTCAATTGTTTTAAAACTATTTGGATTTTATTTTTTAAAAAAGAAA
AAGAAGTTCATCATTCTAAACTATGCTCACAAATTGTACACGATTCAAGCATCCAGTATC
TACTTGTTACATAGAGAACCAGATCAGTTTGATTCTGCAGCATCAGATCATGGATTAAAT
TGAATAGACTATTGAGCAATCTCAAACTAATACTGAGGTGACAAAATTGCACACGCACAC
ATACGGAGTTAATATAAATATGTTCAGGCCAAACAATTATATTTTACTTTATCTCCCTTA
AGCTCGGACCTACTATCATTTAGCAAGATCACACTATCAACCAATCGCTCTCTCTCTCCT
GAGTCTAAAAATTGTCACTTAAACTATTGTCAGTCTTTATTTACTTCAAAGTTACAATAC
ATTCAGATTTCAAATGTTCTAACACTCAAACTGAAAATTAACTAAGGCCTGGAGATTACA
GAGACTTTCATTTTACCTTTCTAGTGCACAGAACTTCCTCATGCATAATAATAAAAATGA
AATGAGACACCATAAACAAACAAGGAAACAGAACTTGCATACGACCCTGTTTTAAATAGG
CAGATCCCTCTCTCACTGCTTAACATGTAAATTTCTATAATATATTGCTCTACTTTCAAT
ATACTAGTTTGACAGCATACATCCAAGCAGAATTCTGGTTTGCAATATAAATAATCAACA
TTTTTGTATCTTACCAGCATGCCATGTGGTAACAGCCTTGAGTAAGTTCAATCACTGTAC
GACATTGCTGACAACGCTTCCACCTCTTATTTTGAGCAAGACGGTGCAAGGATATGTCAG
AAGCATCCCTCTCGTCTTCTGACAGATTCTGGAATTCTAGACAATTCATGGAAGAATGCC
AAGGAACCTTACAGTCCACGCAGATAAACCTCTTACAAACAGGACACTCGAGACAAGAAT
TGTCAGACTGACTAGATGAACTTCTAGCTGATACACATTCAAGAGTATCCAGGAGAACAG
AACAATTTGGAAATGGACAATAAATTCTATCTGAATGGTCAATATCCGCTTGGGAAAGGG
CTTTCTCCAGGGATTCAAATGAGGTGAATGGAAGAAAAGACCTGCACTCAGTTGCAGAGA
TGCAATACTTGCACCCCGGTTGAGGGCATTTTATAGGAACTTGAGATAATTGTACTTTAC
CATCGGCATAGGCCCTCAGGCAATGTGAACAGAATATGTGCGAACATTTCAGGGTAATCA
TAATTTGCACTGGCTTGTCATCACAGCAAATAGAACAATTCTTAAGCAATCTCTCACCAT
TTATGGGGAAAGTGACTAGTCCAATAGCTACTTTGGCAAAATGCAGTGGCTGCTCAAGAT
CAGTAGAGGGTATAAGCTTTAAAACAAAATCTTCAAAATTATTGGTAAGTTCCAGAATCC
TTTCTCTCAATGCCAACAAAAGAGGCATGTCCATTTTTTTCCCAAATGTTATCTGTCAAA
AGATTCACATGCAAACGGAATGATAGTTAAAGAGAGGTGATCTGGAAGTACCCACAAAAA
CACATTACAGAATCATAAGAGGTTAGTCGCACATTTAGGATGTACGCTATTCTAAACATT
TAGATCTTAAACATGCATGAAAACTATTAAAGTCACCTTTTTCAGCTGTTATAGAGAAGG
GTTAATTGCAGCTTAAATTTAATCATGGTATTTGCTGTTCAAACGGAATCACAGTGTGCC
TGCTATAACGCATACCTCTAAACTTTCTTATATACAGGCTAAAGAAACAAAAACAAAAAG
GATACCCAAACAAACAAAAGATAATAAGTAAATAACAGACATGTCAGATACAGTATGAAG
ATAAAAATTAAGAAATGAAAACACCATTGCATGTTTGTGCAAACCCAACAATAGCGTAAG
GCCTAAAGTAAGCACACAAGATGATTCTTATCTCAGTGTTCATCTATAAAAGGAACAATA
GCACAAAGGTATAGCATGCCAATAGATGCAAACATTTCCAATTGTGGCATCCCATGGTTT
CTAGATCTTCGTCAACTTATGAAGAGGCCATAATCATATCATAAAACAAACAAATGTTAA
AATCAAAGACTGAAAATGCTAACCTGATCATGCAACAACTCAGAATCTGTGAAAGCATAA
ACCCTGCGGATCTTTTTCCGCACAGCTTCCAGCAAACCATCCAAGAGTGCCAAGTAGTCA
ACCACAGACTCCTCCGCATAAAAGTCAAGTTTTTTCTGCACCCTTATAGCAGGAAGCCCT
GGTGACCTTTCCATTACAACTCCAATTCCAGAAAACCCAGAACTTGGATTTTCAAACCCA
GCCATTGACAACCCCTTGAAGAACATTTTCACTGAAAATTCATCAAGTTCGTCCTTCAAC
CCTCCCACCAGAGCCTCCTCAGTCTCTTTCCACGCTTCCTCGTTTTCATCTCCACAACAA
CTGCAAAACTCATCTTCCTCCTCCTCTCTTCCAACATTAACACCTAAAACACCCTGATCC
CCCATTTCCCCAACAAATCACCCTCGGAACTTCAATTTCCCATTACAACAATTAAATAAA
CCCCAGCCCGACCCATTACCAAATCGATCTAAAAGATCTTTCTTTTTCACATATTACAAA
TTTTCACATCAAAATAAAATAACCCTTTTGGGAAGACTGTGAGAGCAAAAAGAAATCAAA
TAAAAAATGGAGCGAGAGTAGCCATTGACTTTGATCGACGGTAGGTAACTAAACAATGAG
AATAAGAGAAGAGAGAGAAAGGAAAAGGGTATCATGTAAAAGAAATGAAGCTTCGAAATT
CCACACTCCTTATCTGGTTAGAATTTGATGTTATTATTCTTTTGAGCAGTGATTCTCAAC
CAGTGCCTGCAACAGAATAAAAACCCTAATAATCTAAAAGACGACAACTTCATCGGCTTA
ACAACCCTTCTTACTCGGATTAATTAATATTACTCTTATTTATTAATTACTAATTTGACA
TACCCATCCAAAATAATAATAATTAATATAAAAAACAGCGAATGAGTGCGTGTGAGAGAG
AAAGCACAATGCCTTGTTTTCGGCGTATTAGTAACTAATATATCATTTTAATTTTGACTT
ATTCTACAACTTCGATTTATTTTGGATTATTATATTTGAAATATTTATTAATTATATTAA
TCCTATTTTTATTTAATTCTTATCATTCTTTTCCGTTAACGAAGAGTTGAATCTCAAATC
CTACTCAAAGGAACTAAATTTAGTTCTCTCTTAAACCACCTTTTTTCTATGATTAAAGTT
TAAATTTTATCTATTATTTAAATTTTGAGACTTTTATGTAGTTGAACTCCTATTCAAAAA
TAGGTTTATTTCAGAATACTATTTACATAATTTAAAAACATAATTATAAAAAGTTATATA
GTTAATAATAAATATGATTTATATACCATTAAAAATAAATTTTAACCAATGTCCTATTAT
AAATAGAATTTTTTATTGCTCTCGTATGATATGTAATGAGAAAAAATAGTTCGTTTATGA
AGGCTAAACTTAAAATATTTTCTAAATTTCGAAAAAATAACGAAATTTGAAATAAATTTT
ATTGACGTGAAACGTTTGTCTGGCATAGCATAACTTACGGTTCCTTAATCACAGACGACA
TAAACACGGTCTTGCATTCTCCTATGTTTGCGGATTCCACTGCATGTACAAAACTACTAT
TTCATTTCAATCATTTTATTTTTCTCTTTTATTAATCATATTTTGTAAATTCAACTGTAT
TTAATTTAGTTTATTGTGATTTTAATTGGAATAATACTAGATATTACAATGACAATATTT
TGATCCATCAATTGACTCTCTCAAACTATTCGATTTAGGCATTGAAGTATGGTCTTAACG
TTTTCTGGATCCAAGGGAGAATAAATAAATAAAAATATATTATATGAGCAAATAATCATG
TAATATTATTAAACGAACTACATTTACTTACATAGAAAGAATGGCATGTTTTTACTAAAT
TTCAAAAGATATATTACTTTTTTATTTAATTACTTTTTTATATTATCGTCTGTTATTTTA
ATTGTATTTTCTAGAAGAAAAAAATACATATAAATACATGTTTACTAGGTATGCGTGACA
AATATATATATATAT
>NODE_11_length_3050_cov_14251.239258
CCATTGTCGTAAATAAGTAACTAATTTTCCGATAGTTTTTTACAGCTACTATAGATATGT
CTACTGTCATGTTCTGCTACAGTCTGCATTGGAATACAATAAGTTAGAGCAAGGTTATCT
GCCTAATTAGGTTCTATACAGGACTACTCAGTAGTTACATGTTTCACATAAATATATGAG
TTCTCGCCTTATTTTCTCATAGTTTTCTCGCACTTTCTATCATTTTCCTTTCCCAATTTT
TGGTCTTTAAAATAATTAAATTAGCCTCATTACTTCTAGCTGACCTCAAAGATCTGATGG
ACAGACTGAACATTCAAAGTAAAACTGCTCCTCTAACAAAGACTGGTCAGTGGTGACCAT
TAGCAAATTGAAAGACAACATTATCTTCTCTCAACCTACTCTAATACCCTTGATTCCTGT
CAAGTATCAACAGCTGTTAAAAACTTATGGCTTACTACTGAGGAGACAAGTAGGTGGAAA
GGTCCCTTACCTAACTCCCCACAGCTCAATAGCAACCAACTTTTTTCTTCTAAATGAAGA
ACCGGAACTCACTTGACCATAAGCCTTTTACACAATCCAACAATTAGACAAGATTGCATT
TTCTTTTATCCTAACGTCATCTACCACTTTTATTCTCTATCAAAACACAGCCTTATATCA
GTCTTCTTGCAAGACAGCACTCAGTTTTATAAATGCTTTCTTGTAAACCTTATTTTATTG
TAGCAGGGCTCAGCCTATTAAAACCATTACAGATTATAAAAGCTAGACAGCAGACAGAAA
ACATGGGAAAGGGTTTCAACATAAAAATGAAAATGGAGAACTTATTGGTTTCCGATTAAT
GTTCGAACTACCCTGCCTTGGCCTCTTTTTGCCAATTATGAAACCTAGCTACTTGAAGAT
TACAATAAACAACCTCAGTTTCTTTCTAGTTGTATGTCACATATACAAAAAATTACTGTT
TAAGGGAGAAGAAGATTTGATAATCACTTTCAGATCCCAAATGTAATAAAGACAATTTCT
ACATACAATTATGTCAGATCAGTATCCAATTTGCCTAAGCTTGATCCGAACAAATATCAA
TGCTTCACAAGCACAATCCATGAACTTCATACAAAATACTCTCGTGTTCAGTTTTGCAGA
GATCCACTCAATGTTGTTGTCTTATTTATTCTAGGAATTTAAACATTCACCGTAATTTTT
ATTGATTGGAAAAAATTATTTTTGTACCCACCGATCTCTTCAGTTTACTACCATCTTAAA
TTAGTGCAATTAAGTAGTTCATGTGTACCTTTTCAATATTCTCCATCATGACACCTTTAA
CTTCAGAAACCTGAGCTTTCACCTTCGCAAGTTTGTTGACCTCTTCGGGATGATCAACAC
AGTACTGCATATGTTCCTTCAACTTTGGCCTGGGCAGAAACTTTAACACATTAGCTAAAA
CAACAATATAAATCCACTGCCATATACTTTAAAAGCTTAGAACAGAAACATAATACCCAA
ATTCCTTGTTAAGGCTGTTCGCAGGAGCTGTGGCGGCCCTTCCTCCACCATATTTTGACA
CAAAATCATCTTTGACACGCTCTAAAAAAGCCATGGGCACTTGCCTTCCAATTGATTCAT
CAGCAACAATAGAATATGCTACAAAATTCCAAAAGTATGACATTTCAGAACTACCAAACT
TTTTAAGCTTCATCTATGCAAAGCAATATCAGCTAATAAAACTACAAAAAGAAATCCCAA
AAAACAGAAACACAGCATGATTATCAATCTTAGATAACAGAGATTTGTGGCCAGAACCTC
CAAAGACAATAGTAAGATAATGGATAATTGGATGACAGCCATTCTGAATCTTTTATAAAA
ATTAAATAATTTTACTTCACATATGCAGATGCTTGAAACAAAAATTTAAGATAAATTATA
GTCTTGAGAACAATTCAATAATTATATTGTTATTTTTAATTTCGAATAATCCTTAGGATT
CTATAAGACAGAAGTAGAAAACACTTCTTACAAAATAATTACCTGAAGAATGGAATTACA
AATCTACTTTTTTAAAGTGGGATTGTTTTCACTGCTTCATGTGTTGAGTATCCCTAGACT
TATGGAACTACGTCAGCTTGTCACATCATGTGTTACTTAACAATATATTAAACCATTTTG
TATGCATTTTAAAGAATTTGGATACTCCCCTGATTATTGTTAATGGGAGCGGTCCTATTT
AATAAATTTTAACCATTTATTATGGTTACTACTTAATATATACCGTTGAAATAAAAACTA
ACAAACTCACTAAACAAGGCACGCATGCTACCCAATCTTCTTTCATAAATTGGTTTTTAT
TTCAACAGTGGATTAAGTGAAAATTAAACATAGTAAATGGTTAGTGTTTCTTAAACAAGA
CCTCTCAATAACATAAAGTAAGAGAGTATCCAAATCCGTTTTAATATTATACCAAAAATA
TAATACATTATATACCCAGGTATTATTATTATAAATTATAACTAGAAGATGTGTTTCCTG
TATCTTGGTTGGCTTCTGAATGCCGATATAAACTCTTTTAATATGCAATGGAGAACAAAA
TTCAAGAGTTAATTGTTATAAAAACCCTTAATGATAATTTACACCAAACTATAACAATTT
ATAAAGACAAATATTATGACAAATATTGTTATAAAACCTTTAATGATATTTATCTTATTT
TTATGTTTATGCATTATATTAATAAATTAGCATCAGGGGAAATTTTATAATTTTAACATA
CATTCCCAAGAAAATATAATATGAACCAAACACATTTTAATCATTCCAAGGAATATAAAA
AAAAAAAATAGTCCCACGAACTTTAGTTATCAACCAAACACGTTTATTTAAAAATAAGCA
GGCATGTTGGCCCAAAGGAATGTAATCCTAGGAATGAAATTACATAACTTGAAGTAAACT
CAAAAAAATAAATAAAAAAAAAGGGTTTTGCGACGCCACAGCAGAAAAACGGAAGACTGT
AGACAACACTTGCGTGAGACCGTGAGGAAAAAATACCAGCGTGGACACTGGATCGTGTTA
CAGATAACAAGCACAA
>NODE_12_length_1735_cov_13969.687500
TATATATATATATATATATATAAAATTTATAATAAAAAATTTTAGTCTACAATGATTGTT
TTAAGTTGTAAATGACATTCATTATGAATGACCTTAATAAACTTTAGTTATAAATAACTT
TAATTATGCTTAAGCTTGTATTTTTTATTGCTTACAAATCGAGTTAAATCATTCTCTTAG
GAATTATTGTTTTGAAATTTTGGTATTTAAACTTATATATTTAATGTATTATGTAGGTCT
AGGATATAGTCTTACAAAAATATATAAAAATCTCAGAAATGACAATATATGGCTGGAAGT
CTGAATATATGATGAAGATTCACAATGTTATCTCCATTATATATCTCCAGCACATAATAA
TATATAACAATGTTCTTACTTTAATTATTGTTAAAAGTGATTTATAGCAACAATTATTAT
GTTCAACAATAATTAAATCATTCTCATTAAATTTCACTTATGACACTTCAATGAACTCTA
TCATTTGTTAGAAGTCTCCACAAATCAAAAACCTTTTGCGAATAGTCCTTTTAGAGACAC
TAACAATCAAACTATGACACCAAATGTTAAGTAAACAAATATATGAAAAACTCACCATCA
AAAACAAACTATTAAAAAAATAAGCACAAACAATTCACTGATTATGTTATGTTACCAAAT
ACCAACTTAGACATCATATAATATCAAAGTACTTTGTTTCAACATGATTAGGTGGCCAAG
AAAAAGAAAAGAGGGTCATGATAGATAAAGAACAGGTTTTGGTAGCATGCGTTATTATAG
AATATGAACACCATCACACACTTTGATTTCCACAATCACCAACACCATGTTAATAAAAAT
AGATAAGCACAAAATAAAGTCACTTTTTATCTACCTTTCAATTTAGTTTCCTCGTGATAA
CAATGGCTTGTAACTTGTATTTCAAGTGCTGTCTGGAAGTGTCAACCAGAAGAAAATTTC
TGAACCGAAAGGTTAGGTACCTCACATAATTATTATGGGACCAACTTTTATATATAAAAT
GAAAGATTCACTGCATCACCTATACCAGTAGCTTCATCCCTCAACTGCAAGTCACCATCC
AACTCTGTTATGGCTTCCTTTGTTATTAATTTTTGGCTAAAGATTACACTTTCTATGCCT
TTTTACACACATCATTATACTGACATGAATACTCAAGTCAAACATGGCTGTGAAAAAAAA
TGATGAACTACAGGAATTTGGAAAACAATAATGCAGAATATTATTTCATTCCTTTTGGAA
AAAAAAATGTATGAATTGGGTCTGGAGGACCTGTATGAATCTCAGGTTGTATTAACAAGG
GAAATCAAATTCATCCTTTTATGGGATGAGTTCTTTTTTTTTTTCACCAACTTCATTTGC
AGAAAATCATTTCTAAAGATGGAATTTTCCACTTCCTGCGAAAGAACTAGAAGAGGGTCC
ACTTTTTTTTCTTTAATAAACTAAAGGGCAGACTTTGTGTTCTCTTAAATGTACAACAAA
AGTAGACACGACCAGAGCATACAGTTATAGACCTTTCCCACACGTGAACCCTATCCACCA
ACTGTAGACACAAAATGTATACAGAAACCAAAACCCACCCTTTCGTTTTTTAACAACCAA
ACACTGCCAGACCTGAGAAACTTGTTTCAAAATAATGGATTCAATTTACACAACGAGAAA
CTGTACCTTAAGTGTGTATTCTCTACATCAAAATCCTTCCTTTTAGGTGTGTCATTCATG
GCCAGAAGTGAAAATGTTGAG
>NODE_13_length_1038_cov_12597.840820
ATGAGTAACTAATAAAAAAATAGAAAATTAATATAATTTAATATGTATCCATATATAATC
TTATTTTTATCCATATATAAAAAAATACAACACTTTTCTAGTAGGAAAACTCTTATTTGT
ATAGTATGCTATGGACTGTAATATTTTGGCATAATATTTTGGCTTGGAGGGTAATCATGA
ATAAGGTGCATACAAAGATAAATCTTAGGAAGAGAGGAGTGCACTCAAGTGATGTTTCTT
GTGTATTCCGTGAGCTAGAAGAGGAGACTAATACATATTTATTTCTCACTTGTAATATAA
CAAAACAAAAAAAAAAGATTTGGAACATGTGTAATAGATGAGTGGAAGTGAGAACGGTGC
ATCATAAGTTATGGAAGATTGTAAGATTGTATGAGTTTCAATTGTAAGATATAGAATAAA
TATTTACTTTGGTATAATTAAATGCTTGGGTTTGGATGAAGTATAAAATTGTAACGTTAA
TCTTTTCTTATTCAGACTGGATCCTTTGTCCAATCTAGTACATTCATTCTTTTACTTAGA
AATATAACCAGAATCACAAATAAGAAACTGGATAGGGACCAAGAAAGCCTATCAAGAAGC
ATGAAATGTTAGTCAGGTATTTTGTCCTTTCTCAAGACAACCTAATCATGCCAGGTTTAT
TTTGGTGCTTGTTTTGTCTGTGTAGGAAATCAAGGAAGAATTTTGTCTCATGCAACCCTT
AACATATTCAGAGATAACCTTGAAACACTAACAAGATCATATGCAAAACAAATGTGTAGC
AGTAAAAGGATATGGAGGACTGAACAACATATTACTGATTTGTTAGAATATGATGCTTGA
TTACAAACCCAAACTTTGGACCTGATATAGTTTTGTAATCACTCTATATAAAAGTAATTT
GATTGTTAAATAAAGAGATAGTTATAAGAGTACTTTGATTACTAAATAGAGAGTTGACTC
AATATTTTGTTAAATTTGATTGTATTGTATTTATAATAGATAAATGATTTTGTAATAGAA
TAGCACAACTAAAAAAATTATGTATTTATATATATATATATATA
>NODE_14_length_6382_cov_13791.533203
TAGTTACTCATAAAAATAATAAATTTATGTATTTTTTTAATTCAATAAAAATTAAAATAG
AGGTGTTTTTGCTAATAATATTAATTTAAATATATTTTTATAATATAGTTGAATCATAAA
TATATGAATCAAGCCTTATGAAGGAATGCTGTGGTTTTAGAAAGAGAAGAAAAGCGACAG
GGCATTTTGGTGAGTGGAGTGAATTCCTATATAATCTCCCTCCATTTCGAATCATTCACC
TATTGTCCTTCCTCTAACCCTTACTCCTTCCACTAATGGAAACCGGTGCTGGCGGTAGCC
AAGCCCAACGAAGCGGTAACACCGCAAGAGGAATTCCGCCACCGCCACCGCAACCGCCTG
AGGAACCGAATCTACTGCCAGAATGCCGACGACCAAGTGGAACCGAGCCGGACCTCATTC
TGCAACCTGAATGGCGTCGTCGGAGGCCAAGCGCTCCTCCTTCCGAACCTTCCAACCGTG
GCGGCGAAGAGAAAATTCTTCTCCAACCAGAATGGAGGCGTTCGAAGCCGAGTGCGAGTG
TCAGTGTCAGTGCCAGTGCCAGTGCCGGTGCCAGTGCGAGTACTAGTGTTTGGGAACCTG
AATGGAGACGATCGAGAACAAGTTCAACGGCATTTCCGTGGGACCAGAATTACAGTGTTC
GCAAACCTAGTGCGTCGAGCTCCAGTGGCGTTGAAAGACGCGGTGACCCTAACGACCTTT
GGCGAGCTGCTCCGGCTACAGGTATATACATTGTTCGAGGAAGTGCTCTGTTCCGCTCGT
TACTTGCTCTCTGTGTTCGTATTTTAAGACTGCGAATAGGGATTGTAGAAACTGCCAAAG
ATTCCTCTCGTGTCAGGTCTGACCATGGAGTGTTAGTGTTTACCCTATAATCATTCATTA
CAGTGGACGCCAAGTAAATTAGCATTGAAGTCGTGGAAAGATTATAGTCCTTTCGTATTA
GCCTATAAACTCAAGAATTTCTAACAAGTTTTTGAAGTTGCAAATCATAGTAATTCAAAA
TTAAAAAGAATATGTACTAAGTAATAATTGTAACATATGTTGATGTTGTGTTTAGAAATT
GTTTGATTATTCTGTTGAGTTGTCTTTTAGCTATTGGTTTTCCTTGCAGATTCTGTTGTT
CCCAAGCTGGAAAAACTACAAATATCAATACAGTTACCTACATCAACTTGTACTCATGAT
AAAAAGGATAAAATATCACCTATTCAGAGACCTGATAATGGTGGCACGATAGCAATTCTA
ACTAGCAGACTCCGTGTCAATCACTTCCCTGTTAAGTTTGATCCAGAGCGTACCATAATG
CATTATAGTATTGGTGTCAAGCCTAAGGTTTCTTCAAAATTTGGTCAGCCTCAGAAATTA
TCAAAGTCTGATCTATCCATGATCCGAGAGAAACTGTTTTCTGACGATCCTGAGAGGTTG
CCCTTGGAGATGACTGCACATGACGGTGCAAAAAATATTTATAGTGCAGTACAGTTACCA
GAAGAGACCTTTACTGTGGAGATCACTGATGGGGAGGACGAAAAGATTATTTCGTATAGT
GTTACATTAACTCTTGTTAATAAACTCAGACTTTGCAAGTTAATGGACTATCTTAGTGGG
CATAACCTCTCCAATCCTAGGGATATTTTACAAGGTATGGATGTGGTGGTGAAAGAGAAT
CCTGCTAGACGAACTGTTTCCGTAGGAGGACGCTATTATCCCACAAATCCTCCTGTAGTA
ATGAAGGATCTTCACCATGGAATAATTGCTGTTGGGGGATTTCAGCATAGTTTAAAGCCT
ACATCTCAGGGTCTGTCCTTATGTGTAGACTACTCAGTTTTGGCTTTTCGGAAGGGAATG
CCAGTCTTGGATTTCTTGCATGAGTGTATTGATAACTTTAAATTGGATGAATTCGAAAAA
TTTAGGAAATGTGTTGATGACGCACTTGTTGGATTGAAAGTCAGCGTGACTCATCGTAAA
AGCAATCGGAAATACATTATTTCAAGATTAACTCCTATGATTACAAGGTATGTCACTTTT
CCCATTGACAATACCGGTGGATGGAATCGCCCAATGGATGTTAGTCTTCTTACCTTTTTT
AAAGACAAATATGGCAAGGAAATTATGTACAAAGATATTCCTTGTTTAGATTTAGGGAAA
GACAAGAAGAACTATGTACCCATGGAATTCTGTGTTCTAGTTGAGGGCCAAAGATATCCC
AAAGAGCGTCTGGGTAGTATTTCTGCAAATACATTGAAAACAATGTCACTAGCTCACCCA
ACCGAGAGGGAGTGTGCAATACATAAGATGGTGCAGTCTAGTGATGGACCTTGCAGGTAA
GGGAATGTTATTCCAATTGCATTTCTTCTTTATGTGTATGCCATGTGGAACTTGCATTAT
TACATTCCTGGATTCTTAGTTACAGTACAGTTACATGTGATGTCAATGATGGATTTAGGT
CACATGTACTTGTTTCTACAATTCAGAGCAGATTAGGCATAGGGTTTTAAAAGGTGAAAA
TGATCCCCTTAACTTCATACTTTGTGTGAAAAACATGTCAACCAAGCATGGAATATCTAC
CAGGTGCTATGTGCAAGACCCTCAACAAGTTTGGTCCATATGCTCTGGTGGTACTAACTG
CCAACGTGGAAGTTGGTGAATTCTTTGGGTAGTTTAAACAAGAAACATAATACTAGGATG
GAAAACCTTAGTTGGTAGCGGAAAACACTTACACTTGATTCAACCTATTAATACCAGGAA
AATGAAGAGGCTTGGCTTTCTTTGAAAGACAGGAGAGAATATTATTTTTTGACAGTGTTC
CTTGAAGTACAATAAAATTGACCGTTCTACTTGTAGTTAAGTGACATGAATCACACTGCT
AATGCTAGACCCCTCAGGAAATTAGGAAAATTACGTTTTAAATTCCAGATGAAATACATC
TGAAGTTAATTTTCTAAATATTGTGACAGTGGTTAATTTCAAACCAGGAAATTATCAACA
GGATGCTCAGCTGTGTAGCAATTGTTCTAGTTTGCATGTATGACTACAAACCTGCATATA
TTTGTATTCGTTACCTTGTAATGCTTTTGTTAATATATCCGTGGTTATATAATTGAAACC
CTATCTTCATCTTCTAATTTGTAGGAGACACGTCTAATGTGTTTTCATTTGGCAGGGGTG
GTTTTACTCAAAATTTTGGAATGAGTGTCAACACAACTATGACAACTATTGTAGGACGTG
TACTTGGCCCTCCAGAATTAAAGTTAGGTGATCCAAATGGGAAGACCATTAAATTAACAG
TGGATCTGGAGAAATGTCACTGGAATCTTGCTGGAAGATCAATGGCGGAAGGTAAACCAG
TTGAGCATTGGGGCATTATTGATTTCACTAGTCTTGGGCCATTTAGGTACAAATTAAGAG
GCAAGGATTTCATTCAAAAGCTTATAGGCAAATACAAGAAATTGGGTATATACATGCAGG
AGCCCATTTGGTATGAAGAATCTTCAATGAAGATACTCGCGAGTTATGATTTACTATCCG
AGTTACTTGAGAAAATTAACAACATTTGTAAATATAACCAAGTACACCTGCAATTTCTTC
TGTGTGTAATGTCTAAAAAAAGTTCTGGTTACAAGTACCTCAAATGGATTTCTGAGACCA
AACTTGGGATAGTAACACAATGCTGCTTGTCTAACGGTGCTAATGAAGCAGAGGACAAAT
TTTATACTAATCTGGCTCTCAAGATCAATGCCAAACTTGGAGGCAGCAACGTGGAGCTCA
GTAATGGACTCCCTTACTTTGTGGGTGAAGGACATGTGATGTTTTTAGGGGCTGATGTCA
ACCATCCTGGTTATCAAGACACCAGGAGTCCATCAATTGCTGCTGTGGTCGCCACTGTTA
ACTGGCCTGCTGCAAATCGTTATGCTGCACGTGTATGCCCACAATACAATCGAAGTGAGA
AAATACTGAGCTTTGGGGATGTTTGCCTCGAGCTTGTTTCATGCTATAGGAGTATGAACA
GAGTCAGGCCTGAAAGAATTGTTATTTTCCGTGACGGGGTGAGTGAGTACCAGTTTGACA
TGGTTCTTAACGAAGAACTTCTCGATTTGAAGAGAGCATTTCAAAGAGTAAACTACTTTC
CAACAATCACTCTTATTGTGGCACAAAAACGACATCAAACTCGATTTTTTCCAGAGGGGT
GGAGGGATGGATCTTCTAGTGGCAATATTTTACCAGGAACAGTTGTGGACACAAAAGTTA
TTCACCCTTTTGAGTTTGACTTCTACCTTTGTAGTTACTATGGAAACCTAGGTACAAGCA
AACCTACTCATTACCATGTTTTATGGGACGAGCACAAGTTTACATCTGATGAATTACAGA
AGCTCATATACGAGATGTGCTTCACCTTTGCCAAGTGCACTAAACCTGTTTCTTTAGTTC
CTCCTGTTTATTATGCTGACCTTGCTGCTTATAGAGGACGATTATACCATGAAGCAAGGA
TTGGGATGCAATCTCCAAAGCAAGCAAAAGATGCTTCCTCACTTTCACGAACCACTTCAT
TTGAACAGGGATTTTACACGCTGCATGCTGACCTACAAAACATAATGTTCTTTATCTAAA
GGACTCCATGTCCACTCCTCCACAACTTGTGCAAAAAGTTTATACCTTCTCTCTGTTTAT
ACATGTATTGCATATTCCGCCTTTTCCGCTCAAATAGTGAAGTTTTTGCGCGAATCTATA
AACTCTGTCTTCAAATCATCTTTTTCTTCTTTTTTCTATTATACTTTTTTATTTTTATTC
GCAAGGCATATTTGTACCATCTAATCAAACCTTGTCATGGAAAATATCCAAAATACAGAA
GAATATGATAATTATAGTTTGAATACTTTAGATGATATGTAATGTTCATTTTATAAATAG
AAATCCTAGAAGCCAGTCCAAACAAAATACTCTTGTAATGTTTACAAGTTCTTTTTCTTT
ATTTTATTTTTTTATGATGGGAATGCTCGAGCAATGTGTTCTTGTGGCATTACCTGTGTA
ATTTTGTTATGCTCATGTGATTTGTTTGTGTAGAGATCTGATCACATATATTAATAATAT
TGTGAATGATTAAATTAAACCCTTGTATGTATATATCCATATAGTTAATCATATTATTTT
TAAATGTCCAAAACTGGTATTTTCATTAAATTGATCAGGTCAAATTGGTCTTTAAACGAT
TGAGTCTCGCCAAAATATTGCAACTTAATTCAATTGATATTTTGGTTGAGATTACATAGA
TAGTGGATTAAATGAGCTTAGTCAAACTAATCCGTAAACTTATGAGTGGGTTTATTTTTT
AAACTGATAATAATTCAAAACATAAAAATGAAAATAATATTATTTTTAAAATACATATTG
CAAAATATTTCTTAAAATTACTATAATTGTATACTAAAATTAATTTTATCAATATAACTT
ATAGTTTAAAACATATACTTTATTTTTAATATTAAGATTAAAGATCATTTTTAAATTTTG
TAAATATGTTAAAATATTCTATTAATCCAATATATGTTAAAATAGTCGTAATTAATTTAA
AATATGAATTGAATCGTGGAAAAAGACAATTTGACACCGTTCTTTATTTATTATTTCATA
ACTTGTTAATAATAAAATATTAAATTAAGATATTTAATAAAAATATAAAGGCTTAAATAC
CTTTTTCGTCTTCATTTTTGTAGTGTTTATTGCGGATGACCCTCATTATGACAGAATGAT
TAAAATGATCCTCATTTTTTACCAAATGTTTAAAATGGTCCCCATTTTCGCAATTCGTAT
TTTATTTGGTCCTTTTATGTTACGTCGTTTAAATCAGTAACGGAACACTGTTTGTATTAC
GTTGCATTGGGGTGTGTTACGTATCCTATACATATGGGCTAATTAATGTTAACTTTTCAA
TTTGGGGGAAATTTTGCAATTAGGGCTTAAGTTGGATTCAATCGCGCTCTTTATCGTTGG
AGGTGATTTCTTCATCTTCGTCTTTCTTGAGCTCGAATTTGCAGAAGAAGCAGCTAATAC
TTATCATTTCATAGTTGGATTGCACTCACGCTCTTCATTTCAATTTTCCAGAAGTGGGTT
TAGAGTTTTCTGGGTTGTGTTTGCTTGTGGGTTAGGATTTTCGTAATTCTATTTTGGGAT
TTGTTTGTGCTTGGATTGTTGTGATGTTCTGCATGATTTCTAAATTAGCACACATGTACA
GTACACGTAACACATCTCAATGCAACGTAATATAAACACGTGATACAAACAGTGTCACCT
GTATAGTGCTCCGTTACTGATCTAAACGACGTCACAGAAAATGACCAAATAAAACACAAA
TTACAAAAATAAGGACCATTTAAAACATTCGGTAAAAATGAGAACCAT
>NODE_15_length_5641_cov_13932.977539
CCATTCGCAACAAACACTACGAAAATAAGGATGAAAAAGGTATTTAAGCCTTATTATTAT
TATTTATTAGCATTATTGATTTTATTCACTGTCTACATAAAAATTTAGTACTATGTAATA
AAGTTTAACGTTATAATTTGTTTTTTGTGTTTTTTGTTTTTTAATTGATTGATTTTCATA
CTTTTTCTTATTTTTACTTCCGCGTGAATAATATACTTGTAGATCTAAATGCAGTGTTAA
AGAAAAACAAAGTGAAAAATATAAAGAGAAAGAAAGACTTATTTGATAAAAGAAAATCAA
TAAATGTTGAAAAATAACGATGAAATGAAATAAAAATAAAAATTTCCCGCATCAAAACAG
AAAGTGTGAAAAAATAGTTAAAAATGAAATATTTATAAAAATACATAAAGAGAATTTTCT
TTTTTGTCCACGTTTCAAAATACCAATTTTATCCTTTAAATGTAATAATTTATTAAATTT
TTAAAAATTAATCGTTACTTTTATAAACTTTTTATAAAATCGATTATCTTTGTTTTTTCA
TTTCTTCTTTATTTATCAATGGTTATTCCTTTTTTTGTTATGATATATTTTACTTTATTT
TTAATAAATATAATTTTAGTTTATATATTAACTTAATAACATTATAATATTATCACATAT
TAATATAATATCACGTATATTTAAAGATTTAAATAGTTATTAACATAGTCGCGATTGTTG
TCATAATTCTATTATTTGAAAAAAATAATAATCTATTTTAGTAAAAATAAAAATGAGAAA
AAGAAAATAGATAACAGAAGGAAGAACGCAGTTGGCAGTGAAGAAGAGAGAGCAGAGAAA
CAGCATTTCGTTCACTGCTACTCTCTCTTTTCTTCTCTTATCTTTTCTGTTACTGTGAGT
TTCTATCACTTTCATCGCAACCTAACTTTTACGATTCTCTTTCTTCGCTGCAACCATCCT
ATTTTTTTTCACCTTACTTTCAATCTTTATCTGATTTCCGCCGCTATAGCTTTTATTTCA
TTCAATTTTGTTGATTCGTGTGCTCAAACCGCATTATCGCAAACCTAATCGGAATCCCAT
TTGTTCAATTACTTTATTATGCGCAAAATCAGAATTCCACTAACCGAAAATTGTCTGTCT
CTATTGCTAGTAGTCTTTCTTCTAGCAGTGATGGAATTAATGAATATGTAGGCAAACAAT
TTCTGTGAGGGATTTGGTTTTTCGTAATTATGCTTGCCGTATCCGCACTTGTTTTGTTCA
TTCCAAATTCATATGTAAGTATGATGATCAAGTGTTCGTTTAACCGTTTTTTATTAACTT
GTTTGACTAACTCGGGAATTTTTTTTTTTCTAGTTTTGTTGATAAAACTGAGACTCACAA
TGTTGTGAATAAGTTTGGATTAAATGTAATTACTTGAAATGTGAGCTTATGGGCATGGCA
AGGCTAACTGACATCTCATACTTGACAGAACTCATGTGAACTCTCTGGCTATGACTGACG
ATACCATGTGTTCTCCAAGCGACAAGGACTTGTCGCTTAGTCCTAATCTTGATATCACGG
TAAAGTTTCGTTTATATCTTCATGCTCTGTCTTGTGTTATGCTTTCTGTTAAATCTAAAA
CTTTTAAGAGCAAGTGTGTTCGGCTCAATTGTTGACTTTTTTTGTTTCTAACTATCATAC
TGCGGTAGGTCTTGAAGAACCTTAGGCTCTTGATCATTCTTGTATTGATACTCCTGTTAC
TGCTTGTTAAATGCGTTCAAAGGGTTTCTCCCAGTCTTGAGAAAATGGTGCAATGTCATT
GGACTGATGATTTTTTGGCAATGCTGCGTTCCTATGAATTTCTTATGAGTTAAATGAGGG
AAGAGGTGTATCGATTGTCTCGTTGGTGAAGTTTAAATACTTCTTAATTTGTGAATTATT
GATGTTCTATTCATATCTGATGCCACCAATATATGACCGATATTTCAAATGCATATGATC
TGCCTAGATACTTACCTAGTGAGGACTCTCCTCTTTTCCTTTGTAGTTTTGTGACCAGTA
TGTCTGGGATATAGCGTCAAACTTCTTGCCTTAGCTAGTTATACTATACAATGCAATGTC
TTATTTTTTAATTAAAACAACTGTTTTTGAATATAAAATACAATAAAAGTCTTGTTGTAA
ATATTGTGCATGTATGTCATCAAGAAATTATTAATATCTCATTACAAATATCATTCATAT
ATATAAAATGCACTTTTTTATAAACCATAGCAATCAATGTATATAGGCTGTATCACATCT
TCAGTTTTTACGAATTCTTCATAGACCTATTCCTGTTTCACGATAAATTATTGGTGGTCC
TCTCCAAATAAAAGATAATGATGGAGAGATTTTCGTTTTCCTGTTAGTGGATTAAATCAT
TAAAACTAAGATATCTAATGCATTTTTTAATATTGCTTAAGATCTGGGCGATGAACATTT
GTGGAAGAACTAGCTGAGTTATTTGCTTTAAGTATATGATTACAATGTATGGTGAGAGGG
GTAGATAATGATAATGATTTTGTATGAACATATAGAAGAGACCTTTAGCAGTTAGCAATG
TAAAAAAGTTATAGTTAGGCAACTAACAAGATAATTTGTGATTAAACATATTTCAACTTC
CCTGTAAATTTTTAATGCATGCTCAAATTTCTTCGATCTTGTTTTGAAATTTGAAATATT
TTTTCACCTTTTCCAGATAGATGATGGCTCTCCGAACAGTGAGCAACTTCTTGACATAGT
GGACGAGGGCAACGAGCTTGACAATGAATGTGGGCAATTGTTTGAGATTGATGGAAGTGG
ACGTGAAAATGGGAGGGATGAAACCACAGTAGTTGATAGTCACAGCGTAGAATCTCACGG
GAAAGACTGCCCCCCACCAATTGTAGGAATGGAGTTTGATACTTATGATGATGCATACAA
CTATTACAATACCTATGCCAAGGAAATTGGATTTGCTACTCGAGTTAAATCTTCATGGAC
GAAACGTAACAGCAAAGAGAAGCGTGGTGCGGTTCTGTGCTGCAACTGTGAGGGTTTCAA
AACAACCAAAGAAGCAAATAGTCACAGGAAAGAAACAAGAACGGGCTGTTTAGCAATGAT
TAGATTGAGATTAGTGGAATCTAACAGGTGGAGAGTCGATGAAGTCAAGCTTGAGCATAA
CCATTCATTTGATCCTGAAAGAGCACAAAACTCTAAATCACATAAGAGGATGGACAGTAG
GGCAAAAAGAAAAGTTGAGCCAACTCTAGACGTTGAAGTAAGAACGATCAAGTTATATCG
AATGCCTGTTGTAGATGCATCAGGTTATGGAAGCTCAAATTCCACTGAAGGTGCAACTAA
CAACCACATTAATTGTTCCAAGCGTTTGAAACTTAAAAAAGGTGATCCGGAGCTTATTTC
AAATTACTTCTGCCGCATTCAATTGACTAATCCTAACTTTTTCTATGTGATGGATCTGAA
TGATGATGGACAACTGAGGAATGTATTTTGGATTGACTCTAGATCTAGGGCTGCTTATAG
TTATTTTGGTGATGTGGTTGCATTTGACTCAACGTGTTTGTCAAACAATTATGAGATTCC
TCTTGTTGCATTTGTTGGTGTTAATCACCATGGCAAATCTATTTTGCTAGGATGTGGTCT
GCTTGCAGATGAGACATTTGAAACATATATTTGGTTATTTAGGGCATGGCTCACATGTAT
GACTGGTCGCCCTCCACAAACTATGATCACAAACCAGTGTAAGGCCTTGCAAAGTGCAAT
TGCTGAGGTTTTCCCGAGAGCTCACCATAGAATTTGTCTATCGCAAGTCATGCAGAGCAT
TCTTGGGTGTTTTGTGCAGTTTCAGGAGTACGAGGCATTTCAAATTGCGCTTACTAAAGT
CATATATGACTCTAAAACAGTAGACGAGTTTGAAAGGGCTTGGGATGATCTAACCCAGCA
TTTTGGAATAAGAAATCACGAAAAGATCCTAACCTTGCATGAGGAACGAGAGCATTGGGC
CCCAGTGTACTCCAAAGACACATTTTTTGCAGGAATATCTGATTATGAAAAGGGTGAGTC
TGTGGTTCCCTTTTTCAAGGGTCATGTGCATCAACAAACTTCTTTGAAAGAATTTTTTGA
GATTTATGAATTAGTTCAGCAGAAAAAACATAAAACCGAAGTTCTTGATGATCTTGAGTC
ATGCGATTTGAGCTCATTACTGAAGACAAGATGCTACTACGAGTTGCAAATCTCTAAATT
GTACACAAATGCTGTATTTAGGAAGTTTCAAGATGAGGTAGTGATGATGCCCTCTTGTTT
CAGCATCACGCAGACTCAAACTAGTGGCTCTATGGTGACGTACATGGTAAAAGAACGAGA
AGTGGAAGACCCTGCAACAGATGGTAGTAGGCATTTTGAAGTCATGTATGATAAAGCTGG
AACAGAAGTACGGTGCATTTGTAGTTGCTTTAATTTCAAGGGCTACCTGTGCAGACATGC
CTTGTATATCCTTAATTACAATGGTGTGGAGGAAATTCCATGTCAATACATTTTGTCAAG
ATGGAGGAAAGATTTTAAGCGTTTGTATGTACCTCATCTTAGTGCTGATAATGTTGATAT
TAGCAACCCAGTTCAGTGTTTTGATCATTTGTACAAACGTGCCATGCGAGTTGTTGAAGA
GGGGATGATATCCCAAGATCATTATATGGTTTCTTGGCAAGCATTTAAAGAATCTCTCAA
TAAGATTCGCCTTGTAGCAGACAAGATTGAATAAACAAATCAAAGAATAATGCTAATAAT
ATGTTGTGCATAAGTTATTATTCATTTCTTCCTTTTTCCAGCACTGACACACGGACATGG
TTCTTCTTTGACTGCGTTCATACGAAAGCACAGATCGTTTTGTTTGTTTCAACTTTCTGT
CATGCAAAGGCGAAGAGTTTGTGATTCCATGGTGTTCTTTTTTCCTTAAGTCAAGTTTAT
TTGTTTCATTGGGTCAAACACTAATGAACGTTCACAAAAACCCACAAACAACACAGGCAT
AAATTTGATACCTGTAAAGTTCTAATATTTTCAGAAATGGTAATTGAATTGCTACAATTG
TTTCTTTTTCTTGTAAGGACTCTAACTAGGTCATCGTCATTGGAAGTTTATAATGGTTCT
CTTAAAATAGGTCAATTCAGAGACAATACAAATTTAAAAAAAAATAGAGACTTGCTCTCT
TTTTTTTTTTGGAGTTTTAATTATTTTAGAGTGATTTGATGCATCTGACAACTCACATAA
TTTGATTTTTTTTCATAGAAATACATATAAAAAAAATGTTTACAAGAAATCCTGTTCCAC
TTCACCAACTAGATTTTCTTTACATTCCTCAAATGAATAGATTTAGTTCATATTGATTTG
GTCGATTTATATCATTTTCTCAATCAATTTTTTTAATTATTTCTTATACTTTTACTGATT
TGATATTTTTATGATCTTGTTTACTGTTACTTAGTGCTTAATTTCATTATACTTTTTTAT
ATATATTGAGTAAATAAATTAATGATATATATAATAATACTTGTATAGACAATAAATAAA
TACTCAGTATTTTTAATCAATTTACATTTTAAATCACACACTCTCTTCTCTTGAGTCAAT
AATTATTATTATTATTATTATTATTAT
>NODE_16_length_289_cov_12593.813477
CACTGAATACGGGGCAACCTCATGTCCGAGCTCGCGAGCTCGTCGACAGCGACACACTTG
CATCGGATGCAGCCCGGTTAACGTGCCGGCACGGCCTGGGTAACCAGGTATTTTGTCCAC
ATAACCGTGCGCAAAATGTTGTGGATAAGCAGGACACAGCAGCAATCCACAGCAGGCATA
CAACCGCACACCGAGGTTACTCCGTTCTACAGGTTACGACGACATGTCAATACTTGCCCT
TGACAGGCATTGATGGAATCGTAGTCTCACGCTGATAGTCTGATCGACAATACAAGTGGG
ACCGTGGTCCCAGAC
>NODE_17_length_966_cov_13583.406250
TTATTTTTATTGTGTGTTTGAAAGTTAAATATGTTTTAATCTAAAAAAATAGTTTTTTAC
GATAGTTAAAATTGTTTTTCGATCATATATCATTTGTGTTTACTCTTTATAAAAATAATT
AGGTTTCTAAGTAATTTTCAAAGTATTTGTTTTAGTTTCTATGGTATTTTTTGTTAAAAA
ATGCTGATGTTGTTGATGATAATACATTATGTTAAACATGTTGGGACAAAACCAAATTTA
ACTTGTTACCAATCATTAAAACAATAGTATGTATTTGTACGAATCAAAGAAAAAGAAACA
TACCAAAAGAGAAAATAATAATGGTTAAGTACGTTTTTAGTATTTAAACTTTGACCTAAA
ATTGGAATTTATTTATGTGTGAAACTTCGATACATTTTAGTCCTTTAACTTTAGAAACGA
CTGAATATAGTCTTTTTAACCTAATTATGTTAATTTCTTTTTAAGTGTCAAACGTTTTTC
ATGTTACTATTGGAGTTTTTAACACTATTTGACACATTCTTAGTTTAATATCTACTGAAA
AATGCGTTTAACACCTAAAAAAAAGTTAACATGAATGAGTTAAAATAACTATATTCATTA
ATTTTTAAAGTTTATGATCAAAATATATTGTTAAAGTTTTGGACAAGAACAAATTTTCAT
TTTAAATTAAAATTCAGGAACTAAAAATATCTTAACCCAAATAATAATTTATTTATGTAC
ATGAAAATGAAAAGTATTTCGGTGTGAAATTTTTACAGGAAGATATCAAATTGATTAACG
TTCTCGCTTTTCAATAAAAGCATTAATGATCTTACTCTTGATTTATCCCAAAATTAATTA
TAGTGAACAGAAAAGAACGCATTTATGTACATTTATTTCAGTAAAGTTGTTTCAAAAAAG
TCCACTTTTCTCGTACTTCCGATTATCAAAAAAATAAATACTCAAGACAGAAATAATCTT
AAAGACTAATTATTTTTATTGTGTGTTTGAAA
>NODE_18_length_7834_cov_12639.075195
TGGGGACTAAAAGTATAATTTAACCTAATAATAATAATAATACTGTTAATAAAATTAAAA
TACTAATAATTGTAATTTCAATAATAATATAATTATAGAAATCTACCTTGAGTGACATTT
TCGAAAATAAGATTAAATAGTGAGCGTATTAATTGATGATATTTGCGTAAATTAGAAGAA
TTAATATGATTATTTCAGACAAAATAGTAAATGAGGTGGTGTTGAATGATAAAGAAGTCA
TGAAGATTGACATGTGTAAATATTTAGTAATGAATTTTTGTGGATTTTTCATAATACTAA
TTTTTTTCATATATAGTTAATAGATTAGTAGATATTATCAATACGAATACGAATACTAAT
ACTACTAATAATAATAATAATAAATAATATTAATAATAATAATACTAATAAATACCCACA
TAGACAATATCTTGAAAGATCACTGTTAAAATTTTAATATCAAAACGATGAGAACGAATG
ATCTGTGTCAAACTCACGGCAAAAGAATTGCCAATCTTCCAAGTTGATGCAATATTAAGA
GCAGATATTAAGGAATGTGAAGTGACAGATATATGTTGAGAATTGCAACCCAACATGATA
AAATTAACATTGACAACTACATATGTTAGTACAAACCAAGAAAGAGCAGAATATTCACAA
TTGCTAACAAGTTTCAATATTTTTCTTTCAATCTCTATATACATATTGTAACTTGAATTT
CAGGTTTTTGAATTCAGTCTTCAACAGAAATAATCTTCTCATAGATTTTACTAGGTTTCG
GTCGAACCAAATTAATTTAAAACAGAACCTTGTAACACTGGTGAACCATATCCATGAAAA
AAAAAACTACTTTGTATTGAACACATTTAACTGACAGCAAATTGGAAGAAAAAGGACTTA
GGAAACAGAATGTCACCATGTAAATAAATAACATGTGAGAAACTACCTATGGTTTAACTC
AAACATCTTTAGCTATACAAGTTATGGACATTGTAAAAGTATCAGAGTTAAACAACGCTA
AACAGTTATACAAAGTAATTTCTTTAGAGTACATTACGGCCGATTACTCTTGTCTCTGCT
CTACATCATGAACCTTACTCAGTGATTCTTCTAAAGATTGTAACGCTACATTGTAATGAT
CTAGAGAAAGTATACCCTCCTCAACAACTTGCAAGGCACTTCTAAATAACTGATTAGACC
ATTGAATGCGGTCAGTATCATCAGAGGTACCAGAGCTGTGATCAGGAACATAAAGACGCT
TGTAATCTTTCTTCCATCGCGAAAGAATGTATCTGTGAGGTATCTCTTCAACCCCATTAA
AATTGAGCACACACAGTGCATGTCGACAAAGATATCCATAAAAATTAAAGCAACTACAGA
TGCAACGAACTTCACCTACGGTCCTACTGTACAAAACTTCAAAATCCCGAATCTCCCGTC
GGTTTCCCTCAATCAAAACACGCTCCTTGACCAAGAAAATTATGATGGAACCATCCACAT
GTAACTGTGTTGTACCAAAACAAGAATATACTTCTTCCACTTCTAACTGGAATTTCATGA
ACATTTCTCTAGTGTACAATCTGGAGAGCTGCAATTCAAAGGAACATCTAGTTTTCAGCA
AGGGGCTTGAGCTCCTTGATTCAATATCTGCAAAAGACTCTTCCTTGTACTTCTTGTGAA
GAGCTAATTCATACTTATCAAGAAACTCCTTCAGTGGGGTCTGTTTGTGCACGTATCTAT
CAAAAAAAGGAGTAATGTTCTCCCCAGGGCGAGCTGCAGACATTCCAGCAAAAAATGTGT
CCTTCAAAAATACCGGAGCCCAATGAACTCGATCTTCATACAGAGAACGAAGCCACTCAT
GATCACTAACTCCAAAATGTTGAATCATAAATCCCCATGCTGCTTCAAACTCAATCACTT
TCAATGTTTCATAAACTGCTTTAATCAGTGCTTTCCTGAGTGCATCATAGTTGTGCAAAC
CTCCCAATTTTTCTGGTATCTTTTTCATAATTAATGACAAGCCAAAACAATGACGACATC
TAGGAAAAACTTCTGCAATTGCTCTCTGCAAAGCCTTGCACCTGTCAGTGATAATAGTTT
GGGGTGAACATCCTGACATACATTTAATCCATGTCCTAAACAACCATACATAAGACTCTG
TTGTTTCACTTGCAAGCAGGCCACATCCTAATAACACCGAATGACCATGGTGGTTTATTC
CAACAAAAGTCACCAGCTGGATTTCATATTTGTTCGACAAATAACTGTTGTCAAAATAAA
TAACATCGCCAAAATAACCGCACGCAGCCCTGGACCTAGCATCAACCCAAAATACATTCC
TCAAATGCCCTTCGTCATTGAAATCCATCAAGTAAAAGAAGTTTGGATTAGTCAATTGCA
TTCGGCAGAGGAAATTATAAATGGCCTGTGAGTCACCTTTTCTAAGGTTCAACTTGTTAG
AAAACTCACAGAAACTTCTGTCCTCTCTCGCAGTGGTGTTTGAAATTCCATCACCTCCCG
CGTCAATCACAAGTGCACGATATAACTTAATCGTCTGCCCCTCGGTATCAGAACTAGGCA
ACGATTTCCTCTTCATCCCAGTTCCCATCTTCTTAACCAACCTCTGTATCTTAGCACCCA
ACATGTGGTTATGTTCAAGCATAACTTCAAGCACCCGCCATCTCTGTGACTCCACCAGTC
TCATCCTTATCATTGCAGGACAACCAGTTCTCGTCTCCTTCCTCAAATGATTAACATCCT
TTATTCTCTTGAAACCCTGGCTGCTACAGCAAAGCACTGCACCATACTTCTCTCTGCTAT
TCCGCTTGAACCACGAATTCTTCACCCGTACACGAAACCCCACCTCCTTGGCATAACAAA
TATAATAGTTGTAAGCATCATCGTATGACTCAAACTCCATTCCAACAGCAGGTGCAACAA
ATTCCTTTCTCCCCTCAGGAAAACCATTCTGACAATCCAATTCAATCAGCGCGCCATCTT
CGTCTTTCTGAACCTCAATGCATTCCCCATCCGGTACTTGTTCACAGCAGAGAGAGGTCT
CTTCCATCTAACATAGGCCTCCTATACCAACCAGTGATTGCACCTCTTAATCAACCAAAA
AAGTAAAATAAAATAACATAAAACATGAATTAACTACAATTAGTGATAGGGTTTTTCATT
TCAACCTAATCTTGATACGAATTTAAGTCCCTAAATTCTAAACCTAACATTTTGTAAATG
TTCAATTGTAATATCTTACTCAATTACTAACCTCTAGAATTTTCTTTTCTTATTTGAAGG
AACATAAAAGGTTCCGAATCTGTGAAACCCTCGAAATAAGCATTGGTAAAAAAAGATGAA
ACAATAGAACATTATAGGATCGAGTGAAAATTGAAGACATAGATAAAGAAAGAAAATTGA
GTGAAAATTGAGCAGAGAGTTACCAACCGTGAATTCGCTAACCTCAGTCCGAAAGATACA
AGCAGAAGCACAGCATGCTTACGCTTCTTCTTCGTTCTCTTCAAACGCGCTTTTCTGCTC
CTTAAAATACACAATCTTCTGTTTTGTTCGAAGAATACAGATTCCAAATTTTTCTGCACT
TTTCACGTTTCGCAGAAATGTGATAATTTAATTATTTTAACAAACAAGTAAACAATATGC
ATCAGTACCGCAGAGGTTATTTTTAATCAATATCAATTATGTTTTATTTTTTTTTAATAA
AAATAAAATCTTTAATATAATCATTACACTAACAAAATACAATTACTAATTTGAGTAAAA
TTTAGAATTATCGTCCCTTTAATATTTTTGACTAATTTAGTTCTTTATTTTTTAAAATTA
AAATACGTGAATTTAATTTTTTTAACCAAATTGTGTTAAGTTTATCTGACATTTTAAGCG
TATTTCATGGTAGTATTATAATTGTTTACACCGTTTGACACATTTTTGCATTTTTGCTTC
AATGTTAATTCAAATATTATCATAAAATGCGTTTAAAATATCAAATAAACTTAGCAAAAT
TTGATAAGAATGACTAAATCTACACATTTATAAGGATGAATGACTAAATTAATATAAATT
TTTGAAAATAAACTAATTTCAAAATTCACTTAAATTTGGATAAAAAAAACATATTTACCC
CTTGTGAAAATCGAAAAGTAGTTAAAATGAATTCTTTTAATTGTGTTTGATATTTTTTTC
ATTTAATTATTATCTTAGAAAGCTTTGCATGGTGAAACCACTCTATATTTTATCTTTGAA
TAAAATATTATAGCATGTTATTCATTTTTGTTTTAACCATCCATTTGGTTTTTTATTTTA
CATTTTGTTTCATGTTGGTTTTGTTATGGTTGGGATTTTGAGTTTTCTTTTGTAGGGATC
TTATTTTTTCTTTTGTTTCAATAATAAATCTTTCCAAATAACTACGCTATTAATTTTGAA
AAGCAAATTTCCGCTAATTTATATAAATACAATGTAAAAATTAGATATCATGATAAAAGT
ATGAAAAAGTACTTACTTGAAAATTTATATTCTTCATTTTTAATTTCTTCTTCATAATTT
GAACAAATGTTTGGTCTTGTAAAAAACTGGTTTAAAGCAATTTCTACAAATAAAACGTAA
AAAGTAGATACCAACATTATATAAACATTAACTACAATGGCAACTGTTTCAAACTCTAAA
TGAAATACCGTATAGCATATATAAGATTCATTTGTATCATCTTAAATTGACTTAAATGAT
ATACAGTGTAAGAATAATTCTTTAAATTATGAAATACAATTGAAAAGTTATTAGTCAATA
TATAGTAAGAAAACTTATTGAATGGACATTTCAAACTTTTATTTGGTTATTTGAAAAGAA
AAAATAAATTATCAGTTAATACAAAAATTGAATAGGTTAAAATTTTCTTGTATGATGTTT
TTCAAAATAGAAATTTCAATGAAAAGCTTATTACTTGTTTATTTATTATTTTAAAAAAAG
TTCCCGAACATTTTAATGTTTTATTTTGAACAAAATTTAATGAGTAAAACTTAAGAACTT
CATAAATATTTTTTCATAAATGAAAAGTCTTATATCACATTACTTGTATAGTTGAAATTT
AACAAATAATACACAAATCCATTTAAATTATAACACAATAACTCATTTGCATACTGTCGA
TTTTACTATATTATAGTATTTTGTAACTATTTTTTAATATCTACTCTTTTAATCCTTCAA
ACCAAACAAATATTCTTAAATTCACATTTTTATCTTCATCTCGATAATTGATTGTTGCCT
CATCATTATATTAAATTGATGCAAAAATAAAATCATATGATAATAAGTAAGGAAAAAAAC
TGGAATTAAATAAATTAACTGTTATTTCTAAAAGCCTTTCTTTTTTCATTTACTTAAAAA
CTAATTAATTTGCTAAAAAATACAAATATAGCTATTCCATGTTTTGCTTAAAATAAAAGC
ATGAGACGATAAAATGAATGAAGACACAAACCCTATTGTTTGTTATCCAATAAAGAATGA
AAAAACTTTTTTTCCCAAATAAAACACTCACTGAATTTTTGTTTCCAAAAAGCTTTTTTT
TTTCTTTCATTTTATTTTACTTTAAAGTCCAATTGATTTGCTAAAAAGACATAATAAACA
AATATTCTTTATTAAAAACTGCTAAACAAATATTTCTTATAAAAAAACCCGCTAAACAAA
TATTCCTTATCAAAATAGGTTGGAGTAGGGATGGCAACAGGTCGGGTCAGGTAAGGATAG
CACCTACCCGCAATCCGACCCGTAAAAAAAAAAATTTGTCCGTTATCCGTCTGTTTATTC
GTCGGGTATCCGCTTAAAAAATACCCGCAGATATTTTTAAAACCCGCGGGTACCCGTGGA
TACCCGATACCCACAAATATTTAAAAAAAATATGTATTATATAATTTTTTTAATATAAAA
TTATAAAAATAAAATATAAATTAAATTAAATTAAATTATAATTATAATTATAATTAAATT
TGACATAATAAAATATACTATTACTTCTAATTTTAATTAAATTTAACTTAATAAAATATA
AATTAAATTTTAATTTTAATTTTTTGCGGGTAACAGGTACCCGCGGGTACGGATAATATG
ATACCCATACCCGACCCGTTAGCGGGTATTAAAATACCCGCTATCCGTTACCCGTGGGTA
ATAAATACCCGCGGATAGTAACTATCCGTTGCGAATTTTATCCGCAGATATTCACGGACA
CAAATACTTTTGTCATCCCTAAACTGGAGTTTGATATTCATTAATATGGGTTATATTTTC
CATTACAAGCCGAAATATTTCATATCAAAACTAAAAAAACTGAATTATTTATATAAAGAT
GATTGATTTTGATAATTGTTAGGTATTATTTTTTAGTGTAGACATTTCACCATGATTTTA
TCTTTATTAATATAAATTATTTTATTAATTTTATCTTTTAAATTTTATTTCTTATAAATT
TATTAACATTTTAAATTTAATAATAACTAAAATAATTAATTTTTATTTTTTTATAATAAT
AAGCTAAAAATGGACGCACACGAATTTCTACTAATTTTTAAAAAGACATGTTATGACAAT
TTTATATAATAAAATTCAAAGCTTTACATTTTAGTAAATAATTGTTACGATATTTTTTTT
TTTATGGATTAAAGTATTTTTTCTTTTTTTAAAATTAGTTCCAATCTTCAACTAATATAA
TTTCTCATTTTTTGAAATATATAAATTTAATTTTTTATACCAAAATTTTGTTTTAATTTA
CTATCAATATAAAAAAACTAAAATATTACAATAAGTTATATTTAAAACATCAAATAACTT
AATTAAATTTGATTAAAATAACAAAATTTAATTCACATATTTAGTATTTAAAGAACTAAA
TAACTAAATTAGTTAAAAAATTTCAATAAAAAATAATTTCAATTTTCACTAAAGAATGAA
TGATGAGAAAAAAAACATCTTTAACCATTTTTTATTTATAATATATAATTATTATAAATA
CTCATTTACAAGGTATAATAATTATAATAAAATAAAGACATAACAATTCAAAACAAGTTA
GAAAAACACGTGAAATTATCAAATTTAATCTTTTAACTTATATTTGGAGTGAAATTTAAG
AATCAAATCAATTTAAACTATTTATTACATTTGAATAAAACATTATATGTTAAGACATTT
TCTGTAAGGAAAGAGAATGAGCACCGAACAAGCGTGCTCCCTTTCCTAGGAAATTCCTAT
CATAAATATTGAAGATAACATTTTGTAAGGATGTTTGGAATGGGGAGTGATCTGGTTTCA
AGTAACAATACCCAAACAATACCAATTGAACAAAATCTTATTTCACCAAACAACAAAAAC
AAGAAAGGGATATATAGCATGAAGAAAAGGCCTTTGTCTGCCGATACAAAGGAAAGCATA
TATAGGCCAAAAGAAGTCACAGAGCATTAGTAGATGACACGAGTCAATAAGTGAAGAACC
CCATTCTTTGTCTGATCATCACACAAAACAATTACAAATTCAACTAGTATTGGATAAAGA
CCACTAAAATACCACTCAAACGCAAAGGTTGTATAAATCACAAATCATAATAAAATACAC
TGGAACAAGCAAAGGTTGTCAAAAGGTGCAGTAGAATTTATTCCACAACTTGGAAAATTG
AGAGTTTGGGACCATAACTACCCAAGTTGACCATCCATCCCTCCCACAAACTAGGATATT
TCCATATGAGTAACTAAGGTTTAAGGGGTGCTCCCACCAGAAAGCGTACTATTTATATAA
TCATTTAGTTGGCACGGCTTTTGAACACATCAAGATCCATCTCAGAAGGATCGGTTGCTT
>NODE_19_length_9479_cov_13680.764648
TAATCTGGATCCAAGTAGCCCTGCATTAACAGATTGAACTCATCAGTCATCTCTAAAGTT
CAATGAGATTTTCTCCAATACAAAATATTTTGGAAACTAGATTTTGCCCCAGACAGACGA
TGTGTTTTCCTTGTCTTGGTGTGTGTTGCACGGGAAGAGCTTAGATACTTACATAAATTC
GTGAAGATTCTCAGTTCAGGAAAAAATTAGATGAAAAGTATTTTTTTCAACTCTGCAAAA
GCTTGCAATCAATCATATTCTACCTCCACGCATTTGCAATATTCCAACTAGTAATTTTGC
TGTTTCTGTTATAGTAAATATTCGTAGAAGATGTATATATACAAACCATGCATATCATGA
TCTTGATGTCCCTGTGTATAACTGGGGAATCAGCATGTTCCCGAATATGAGCGAAACCCC
TGGCAGCACCAAGGCTACTTTCAGCCTTCTGCTCCTGCTCAAAGCAATTCTGCATTTACC
TGCATACGTGTTATTAGTTATTTGGTAGAGTAAATACCGAGTTATGAGTTTGACATATCT
TATTAAGCAACCACTTACAGATTTGAATATCACATTTATAAGAAATGAAACACTGTAAAT
TGGATTTAAGTAAGTTAATTTGTCTTTCAGAAGCAGATTTAGTGTAGTGCTTTGTCAATG
TCCTTTGGATGATGCTTAGGAAACTGAATTGTGAGTACTGACCGAAAGATGGATGCAAAA
TATTCCATAATATAGTATGTGGAGTATCAAACTGGATATTTAGCTCGTATAGTATATTAT
TGAAATTCACTCAGGTTAACCATTAAAGTTATTATTGTTTTGTAAATAAAAATGCTTCTG
CCAGGCGTGTCTAAATCATACTTTTGCACTATTATGAAATTAAGTATAGGGTGAGAAGTT
GATCAGTCATGTATGGTTGCAAGGTTCAACTTTGCTGTTCTTTTAAGAATAGCTCTCACC
CGTCATGTATGTATCTATTCATAATTCATAGCAGTACATTAAAGTTGACAATAAACATTC
AAGACCTTTTCATAAACCCCTGATCCAATATGCTTGGCTCGTGAGAAGTTGCTTGTGTAT
TTCTTAATTTCCTTAAAAGAGATCTGCTATGTTGCTCTTACTTGGATCGCAGTTTCCTGC
ATTTTGTGTAAATTAATATAAATCCACAGAATTCCATGTGGCTGTGCAGGAACTGAGTAA
ATAATTAAAGATCCAAAGTATTGCTTCGAGACAGTAGCATAACAGAAGAACCCCAATTGC
TACTCCAGTAATTATTGCAGTGCTTGATGAATTACTTGACTGCTTTGGGTACTTTATTAT
GAGAAAGAAGATTGACAAATTAGTACTAGTATTTCTGTCTCTAGATAATGGGCCAAAAAG
TCATCATCCGAAAATATAATATTTAATTATTAAAAGAGGTATCAAATGATTAATTTTCTT
CATCAATTTATGTATCATGATGAACTTCTAAAGCTCCAACTTGACAATTCCAATCATTTT
AACTGCAGAAAAAAATGATCTCTGAATCTCTGAAAGAAATAGAGAAGCTGACAAACAAAC
AACCGGAGAAGATATATTGATATGAATGGCATCTAGCATACCCGCCATTAGCAATTTCAT
CAGTGCTGTTTTAAGTGTGTATGTCACAAATCGTTGTGGCTGGAGAACTGTTATAACCTT
GGATAAGTTAGGTTGTTTTCTTCTAAGTTGTACATCTATGATTTATTCTATCCTCAAGTA
TTTTATGCATCATTGTCTTCTCTTATTTTTCATTACTGTGTTAAAAATACAAGTTAGAAA
TCTCTTATGGGATAAAAAGGAACTAATGTCTTTTGTTTCTCCGTTTGTGTTTCTCATATG
TACGTAAGACTCGAACCCTCACAGAACAAATCCCAAATAGTCTGATTACCTTTAATATTT
GAAATAAAAAATCTCAAAAATGGATTTTCCTCTAATCCATGACGCATCTCTAGGTCTGTG
GTTACAATGAAAGTAGTAGAACTTCATTCATGTAATCCTAATAATCCTATTAGAAAAATT
TTACTATGAATTATTGATTTTTTTTTAAAAAAATATAATGATATATTAATTAAATATTTA
TACTAAATCACGTTAAAAAATAAATATGAGAATAATAAAATTAAAGTCATGTTATTGTTC
GTCTTAATATTCTTTCAGTTGGTGCATATTAATTTTCAATTATAAATGGCTTTAATTTTG
GAATAGGTTTATCGAATGTAAATTTTTGATTTTATGTTCAAACAAAGTTAATTTTTTAAT
TACACGTGTTTATATAATAAAATGTTACTCATACAAACGTATATTATTATGTAAAGAAAA
TATTTGTTTCTCAAACGAAGTTAGAACTTAGTAATCTAAAAAATAAATAAACTTAAAATA
TGAATATTATTTTCAATAAATATAATTAAAGATAATATATTGTTTTATTTATATAAATAA
AAATTAAGTAAATGTAACCACCATCTTTAATCAGTATAAAATTATGCATTTTAGGTATAT
TTCATTTTGAAAGAACTGCGAGTGAAGCAACCGTCAAACAACATCAATTCTGAAAAAAAA
AAAGCGTGAGTTAATAACAGAGTAACGAAGAGCAAAAGAATTGAGTAATTGAGTTCCTTA
GTGGTGCTCATAAATTTTTGTAGAGATCCCATTAAACAGGGGAAGCAAAAACAGCGTTGA
ACACAGTAACAGAAAACGATTGCGAGAAGATGGAGGAATCAGAATCGACGATTGACAAGG
TGGTGGAGGAGGTGGAAAAGGTGAAGAAGGAATGGGACGAAACGTACAAGAAAACGCAGA
AACACATCGAAGCAATAGCAGAGTATGGAAAATCAAGAAGAGAGAAAGAGGAGACAAATT
CGCTCGCTAGGTTGAACGGGATCGCTCAGGATGGCTTGTCACTCCTCTCTTCCTTCCTCT
TCACTCTTGATCTTCTCGCTCCTCAGTTGCCCTCCCCGCCGGAGGTCAAATCTGCACGCG
CATTGCTTCAATCCTGGAAAACCCTAACTCAAAAGTACCACCCACACTCTTCCCTGGAAT
GGAAATTAGATTCATGTTTGTTTGTTCGTTGGCTATTGAATTGATTGAATAGTGCATTGA
TTTGAAGTAGTGGTGGTGGATTGTGAGTTTGTTATTTTCAATTTCTGTTGATAGTGTTTT
TTTTTTTTTTAAATTGAACAGTTTGCGGCTGAATCTGAGGAATGCGAATTTGCAAGCAAA
GGCTAACTTGAGGAAAAGTGCTCAGGAGGAGGCAATTACTTACTTTCTTTTCCTATTTAC
TTTTTGTGATGTTATTTGGAACGTATTCTAGTCTTATCGATAACCACCCTGCTGAATTTA
TACTTCTGTTGTAGAGTATTATTGAACTACTTGGATAATCTTCTTCGCAATTTACTGTTG
TAGAAGATTTGGATAAAATTCTCCATTAGTTACCGTTTTTGAAGATTATGGAGCTATTTA
TATAAACTTCTCCGCAAATATACGTAAACAAGGAAAATAAGAAAAAAAAATGAAATGATT
TTTTTTTTTGAGTTAAAAATTAGTTTTAGCTTATGAATAAGCCAGTTTAAAACATTAACT
TATCTAAAAGATATTATTAACTTCTACATAATTTATGTCTAACTAATACAAAAACTTATT
TCATTGTTCTTTCTTTTGAATTTTTTTCTCGTAAAAAGTGTTTACAGATAAATTTGTTGA
AACAGATTCTGTCTTGACCGCAAACATGTCGTATTGAGATCATGGACTTGTGTGAATTAT
GTTTCTTTACATTGTGCTGTGCGACTTATTTTGTTTCTTTATGGTGCAGAGAGAACTACT
TCTAGGTGGTGGAGAAGAGTCAACAGCTCGCAGGCGCAATTTACAGTATGTTCTTGGTGT
CTCATTTGGCTGGGATTAAATTTTTCTTTGCATATTTTTTTTATTTATTATTTAGTGCCA
TTTCAATACAAAATTCAGTTGGCATGATGCCATGATGAAGTATTTTTGTTCTCTAAATGG
TGTGACCTTCCAGGACAAAAGCTGGAATGACATCTGCTGCAGAGAGCATCACAGAAAGCC
TTCGTCGAACCCGTCAGTTGATGGTTCAGGTTAGTTGTTAGGTATCTTTCTTCGCTAAAT
TTATGGTTTAATTGTTCTCTATAGTCCTCTGTAAAATTTGACCCTTTTTAGTATGCTGAT
TATCATATTCATCATATCTCTTCTGCCTTGATTAGGAGGTTGAAAGAAACACAACCACAC
TTATGACTATTGGTATGTACTTTTTCCTCCCTTTCTCCCTGTTTATGTTGATGACGGCTT
TTTTTATTTCTCCACTTGTTCTTTAAGTTTCCAATGGTTTTAAATCATGTTATCTTCTTG
GGTGATTTATCTGAGGACCGATAAAAATGTTTAAAAGAATTTTAAGCTGGCCAAAATCAG
CCAGTTGGACTGGAAGCAAGAAGGTTGCAGCCAATGAGTTTCAAATTAGCTGGCGGCTGT
TATGTTTATAGCTCCAGACTGCTCCATGTCATGATTTTAAAGCCTTCTTTTCTTTTGAAA
TGAATCTTCGTGTCCACCCCAAAATATTCAAGACCTTCTCAGGTTATCTAGATTTGAAAG
CTTTATAAGAAATTGATGGGATTAATTATTCCTATGAATTTTTCACATTCTTTTTCTACC
ACTACTAGTGAATTTAGTGTAGTGAAAATAAAATATTTGTTAATAAATTGAAAGATTTGA
TGAAAATCAAGATTATGCTTAGCGTCTTGGATTTAATATAATGTGAACAGAGCACTGTGG
TGACACTGATATGGACCAGAAAAACAGTCTTTGTTACCTCCTCCCCATCTTGAATTACTT
TTGGGCCCCAATCAATTTTCATTTAGCATAACCGCCTTTCCCCTCGAGTATATGTTTGTC
CCACTTCTCTCTTTTCTGGAATTTTCTAAGAATCGAATCCTTCTAACCACAGACCAAGTT
ACATATCCTTGAAAAAAAGCTTATGAAACTGAATATTGAAGAAAATAAAGTTGAAAAATC
TCGGTGGCCTGTTCAATTTCTATGACATCATCTATTAGGTGGAACTTGTTAAAGATTTAT
TATGTTTCCTTGATCGTTTGTTGGTTAGAATTGATAATTTGGAGCATTTATATGTTGAAA
GTGTACTCAATCAGCCTCAAATTTTGAGCCATAAAGCAAAGTATGCTGTGATGCCATTAC
TGTGTTAACTGAAGCTTAAAGGTACTATAGTTTGGATTTACAAATGTGAAGTTAAATGGT
CAGTTTCTCTAGGCATGCCAGTTTGATGAGGATAATTAATTGTTTTTTAAATTCACAAGG
TAAGACACACCTTTGGAGGATAATAATTAGTGGAACGTAAAGAGTTAGAATGAAAGGATA
AGAGACATCGTTCCTTTTCCTCGGATTTAAGAAAAGAGAGGTCGAACATTTAAGTTGTAT
CCCAAATTTTGACCAGCTCAAAATGGAGGCTTGAAGGGAATACGAGGGATACTTTTTTTA
TCATTATTAAAAGTACACAAAAATTGCTAATAACCTTTACTTTCCTTCACCTTCCTTTTT
AACAATCCCACCTGATTCACAAATAGGCTTGAGCTTTTTGTATGATTTGACATAGATTGT
GTTTGATTGTTGTTTGAGGATATTGTATAGGGCTACAATAACGATAACATTAGTAACTCT
ACACACTTGTATATTAATCTGTTAACAGTTCCTAGGGGACATTGTTAAGTACTTGGTAGA
GAACAGTGTGTTTGGCAAACCTATCTGGTTCAATTTTTTTAATACTTGGAGCCAATTTTT
TTAGTCAGTTATGACCACTGATTGATAAGTCCATCTGATTTTATGCTGCCAAATAACAAT
GACATATTTTACAGGTTTGAAATTTGAATTGTATATAGCTCCTTATGCGCAGAATAGTTT
ATATTCTGCATTATAGCTTTCTCTTCTTGGAATCTGACTTTGTGCAATTTTAGCATTTGC
TGATTCTCTTTCCTTCCCTGTGACGTATTTATTATGTAAAGATGCTTCTTTGTTCTCTGG
TTGTGCTGGAGTTCTTGTTAAAAACTTAATTTCAATGATATTGTTTTGATGAACTGAGAT
GCTGAAATTGTTTCCACTAATATGATTATGGGAGAGTGAAATAATAAGGTTGTTCTGGAT
ATTTGTTTCGAAAAATCGTTTTGATATGTAGATGAATCAACTGGAGTGTTAAAAAAGGCT
GAAAGTGAATATAAAGGGCACCGCTCTTTGTTGATGAGAACACGAAATCTCCTCTCCATA
ATGCAACGTCAAGATGTCATGGACAGGTATGGAAACAAAGTTTATTTTAGTATCCACCCC
ATTTGTTGTTCCTGAATGTTATTGCTAACAGTTAACTATTTGAATAGGTTGATTCTTGGG
ATTGGCTTTTTCTTATTCTCCCTCGCTGTTCTTTATGTTGTTTCCAAGCGGATTGGACTA
CTTACGTTGCAGAGAAAGATCACTGAGGCCATAAAAGCTGGTGTTGTGGGACACGCAGAC
CTAAGACCCCAAGCTGTTGCAGAGAACGTGAATCCGCATCAAGTCAGAGTGGATCATGTT
CATAATATAGAGGCTCCTTTAGAACAAAGAATACATGATGAACTATGATGCATTTGTAAG
CAATATTCTCATGTTGTCAGTGTTTATTTATTTACATTTAGAGAGAGAGAGATCCTATAC
CCTCACAACACAACTTCAGCACCCTCTTAATTGCTTAAAGATGACAAAAGTAAAAGTATT
TGCAATCTTGATAGTTCAAAAAGCCTATAATACCTTGTGTTTAGAAGAGGATTATTTGTT
GATCTGTTATAATGAATTAAAAAATTATCTCTAGTTATTTTAGTCCCGCCACACCTTTCA
GCATGAGCAAGCCATAATTGTTGACGAGCTGTCTCTGCCTGCTTTTTCATGCACCTATAC
TTGTCTCCTACACATCAACTATATTTAAGATCTGAAACTGACATGAAATTTATAAAGCAT
CATATAATAACATCACTGCCACAATAATTTCGACATATTTATCAAAATAAATAAAACTCA
GTTCACATGCAATGAATCCGTCGTCATTACAACATAAACAAATGTCATTAAAAATAAAAC
AGAATGTAATAATGCTTACATACTCGTGCACATAAACTTGTGTGATGTTTAACTTGTCCA
TCTCTCAGAGTCTTGAGTTAATTTGAGGTAATTATCCGACCCTACTGGGAACAACCAAAG
CTTTACTTTTCCGGTGAAACAACTGCTACAGGCTTGGGCATTGTGTCGAAGAAACTGTCA
ATTAAGCGATAGTTACTTGAATCATCTTCACTTTTTTTTATATAAAATATATTCTATTTA
ATGTAAGAATAACAACTTGTGTAGATTATATTCTTTATTCTTTATACAAATTGGGTAGAT
TAAACAAATCAGTAAGAGACAAATTATCACGCAATCTAAATATTTGAATGCTTGCTTAAT
ACATGAAACAGTAAGAATTTCAGTTGAATTAGTTTTTATGTTGTAAAATGGTAAACTCTT
ATTTCATACCCATGTACAAATATTTTACACATCTTGAGAACAGTGTTTGTAAAAAAAAAA
TTGTTAAAAGGGATAAATTCCTAGAATGAATGTTAAAGCTGGAAAAAGCATAAAGAGAAG
GCAAATTTGTATAGATGAATATGATTGAGTTGATTAATCTAATAATGGATTGGGAGGAGG
AGATTATTATGTTTGGTAGAATTTGGGAGGTGGAAAGATGGGATGTTAGGTGGAACCAGG
TCAGGAGACGACACATTTGGTCGGAAAGACCGTGAAATTTACGGGACAAATAAACGCATC
TGATAGACCACAGCCATAGAATTAGGCCCGCAAGACCCAATGAGGCCCATTGGGCCAACG
AAAAGAAAAGGCACACGCTGCGGATATTAATAATTTTGTGACGTCCACCACACCACAGTT
CTCATTCCCCCTTTCTCTCCCAACCCTCGATCAGTGAGAGAAACACACGCACACGCTCTC
TCTCTCTCTCACGCGCCCCTATATCCTCTCCTCCACCGTCGCTCTCTCCAACGACCGCAA
AACCATCGTCATCTCCATGGTCAGTTTTTCTAATTTTTTCTTTATCTTTTCTCCGTTTCG
ATTGCCGATTTGTTCTCACACATCGACAACTAAATCCGCCAGTTTCCGCTTCTTTTTTTT
TTTTTATTTATGTGGCGTTGAATTTTCTGAGCTGGATTCCTATTTGATCTGACCTTGGCG
CTTAAACGATGTCTTCTTTTTTTGTGTTTTTTTGTTCAAAAATATAAAATCGTGTCGTGT
TCAGATCTGATTTCGGTGTTTCGGTTGAGTCTTTTTCTTTTCCCAAATTGATAGCTTACT
GTCATAATTTTAATACGAATCACAATTTAAACAGCTTATGATGTGTGATGTGTTTGATCT
GCGGTACAATCGGTTTTGGGATCTGATGCATGGGTTTGATTTTATTTATTTATATTTTAT
GCGGTGGATTTAACTTCTTCTATGCGCTGAGGAATTTTTTCAATTAAAGTATATATTCTT
TTTTTAACATATATTCTTATTCCTTTTTACATTATTCTTACGCTGTTATTAGATTTAGCA
TGTCACGGTTCTTTTATAAGATTCATTAATGAATGAATATGATTTATTTTTGTATTGAAG
ATGACACGACAAACATAACACGGCTTTTTTACTGATGTTTTATCCTTTGGCACTAATCGT
TGTTTGCTTCTAGCTCCTTGATTTGGACTATACTGTGTTTGTACAAGTGTTATTTATCTC
TTTTGTTTTGTTCATTGTATATTTCTATTGCATTTCATTGTTCTTAATATCTGAATTGAC
TCTCTATTTTGTAACCATTTTTACCTTTATTTTCGATACGTGTCAACTTGACTCATTTGT
TTCGTTCTTTCTTGGAGTAACAATTTAAATCGAAAAAAATTAATAAAATAATTTTTGTTC
AATTACTCGGGGTTGATGACCATTGTGTGTGTCTGCAACTGCAATTCAATAGGCAAACTC
AGCATCAGGTATGGCAGTCCATGATGACTGCAAGTTAAGGTTTATGGAGCTCAAGGCGAA
GAGGACGCACCGTTTCATAGTTTTTAAGATTGAGGAGCAGCAGAAGCAAGTCATTGTGGA
GAAGCTTGGTGAGCCAAAGGAAGGCTATGAAGAGTTCGCTAAATGCCTTCCTGCTGACGA
GTGCCGCTATGCTGTTTATGATTTTGAGTTTATGACTGAAGGGAATGTCCCTAAAAGCAG
AATTTTTTTCATTGCGTGGTAATTGTTGGTTTTAAATATAGATATGGTTTTCCGTACTGT
GTTTCTATCTGCATTGATTTTGATACTTTGTGTTGGTAGGTCTCCTGATACATCAAGGGT
GAGGAGCAAGATGATTTATGCAAGCTCCAAAGACAAATTCAAAAGGGAGCTGGATGGCAT
TCAAATAGAGTTGCAAGCAACCGAT
>NODE_20_length_4160_cov_14161.498047
CCCCCCCCCCCCCAAAGAAAGCCTCCAATGAGTGACCCCATTGCGACTTTTCCTTCAAAA
CGGGTCTAAATTATTGATTGGAATTAACTCTTATTTGTAGGTCCCAGTCAGAGTTGCGGG
AGGGCTGTTATTTGAGCTCTTGGGACAATCAGCTGGTGATCCTTTTGTTGAAGAAGATGA
CATTCCTATTGTTCTTAGGTCTTGGCAAGCACAGAACTTCCTTGTAACTGTAATGCATGT
AAAAGGATCTGTGTCAAGGATAAATGCTTTAGGTATAACAGAAGTTCAGGTTGTTCTTTC
TCTCTGGCCTCTATTTGCACATTAATATTATTTTTGAAAGCTGTAATTCATTCAGTGATT
CCCTATGGTAGGAGCTTCTCTCAGCTGGAGGGTATAATGTGCCGAGAACAGTGCATGAAG
TTATAGCACATCTTGCTTGTCGCCTCTCTCGATGGGATGATAGGTAATGACAGCATTTTT
ATTTGTATTTTTTTTTGAGTAAAACCAGGGTTCCCTTCATATTTGATGCCAGTAAAGCTC
GAATGAAACAATATGTTAGAAACCAATAAAACGGAAAATGGCAATCTGTATTAAGAAAGA
AGTGAAATGTATTACAGAGGTGTATTCTGCAATACCCGTAGGCTATATGCTTCTATTTCC
GGTTAGGGTTTGGTCATCTAACTCATGAAGCTTTACATATACATGTCAGTCTCATGTCTC
AATATGTTTTTCTACTTTCGTTTCTTCAGTATGAACTTTGTTAAATAAGTTTTTCTGTTT
GTATTATAAAGGAGATTAAAAAGATCTTTTGCTATTGTTAGTTTACAAATATTTTCTTGC
TACAGACCGCGCTTGAGAAAAAAATGAAGTGGTCCATATTTGCCATCATATCATGCGCTC
ATGTTTTTCCTTTCTCCTTTGTAAATAGTTTCTAGCACATATTTGCCATCATTTTATGCG
TTCATGTTTCCCTTTCTCCTGTATAAACAATTTGTAGCATGTATGCTTGTGCATTGTGAT
TATATAGATGTCAGCTAAGTTAGCTAAAATGATGTTTTTTTTCTGAATTTAATATAATGG
TTTCCTTGAATTTTGGATGGTCCAAATTTTATTTGATGTGTACCAATAGGAAAAGAATGT
GCACAAAAGAGGAAAAATACAAAATAGGAAATATGTATAAAATGAATAGGAAAATGGACA
ATTGAAAATACTCACCAGCTTATATGAATTTCTAGAAGGCCTGAGATTCCGTGATAAGAA
ATTTTCAAATTAATTGCTTGTAGTGAATTTCAATCAATACAACGCTCAGAAATATCTAGT
CATGGCTATCTTTGTCTCACAAATGATTAATAGAGTCAAAATGTTTAATAGTGGTTAGTT
TTGCCTCACTAATGGTTGATATCAACCATATTATCATAATTATATAATCATATATATTTA
CTTTTAACTATTTATAAGATTAAGTTAATCATATTTATTTTGTTAATCTTATTTTCGGGT
GGCCACTGGGTGGACCAAACCTGGAAGTACATTGATCTTTATTCTGAACTCACCCAACTC
TCCATGTTATTGTGTATTAGCCCTTTATATTGGTGCGAAAAATTCCCAATACCAAGTCTG
AAAACATGTTTTTGTGAGTTATATTGACGGATTTCTAAGCACAGAGGGATTTTTCTTCAC
ATGACTCAGTTAGAAGGGGTTCCTTGCATTTTTAGCCTTTAAAAAACACCGAATGTGTTT
CCTGACTCCTCACAGTGTGCCTGATTTTGTTGATACACAAAATTGATTCTTTATTTTTTG
AGTTACCTGGAACTCTGGATGCTTCTAAAAGCATTTCCTAATTCTGGAAAACAAGAAAAA
AAATGAAAAATCAATCAGAAGTAGGTTAGGTCTTGCTTCTAGTTACATAACTTCAGATGT
TTGAGGGTGAGTTAAGTTTGTAAATATTATTATATGTTCTGAAAGAGAAGCTATCAAGGA
TATGAAAAAATAAAGTTACTCTGTTTATGGAACATAAAAAAGGAATATATGTGTTGTCTA
TCAATTCTGTCTGTTTTCCACAAAATACAGCAAAGTTTGGATTGCCAGGTTTGGTTTTGT
TACATTTCGCTGTTAAATTTTGTACTTTAGATTTGTTGACTTTTACCACCTTATACTTGA
TTATACCGGGCATATTGTTCCTTAGGAATGACCTAAAGATGGACAAAGTACCTTATGCTT
GCATTGATGCTCCAGCACACACTCTTTTTCAACTGCATTTTATGTAAACTTTAAGTCATG
TTACTTTGGTTTGACATTTTCTTTAGTTTTTCAGGTTATTCCGTAAATCTATATTTGGGG
CGGCAGATGAGATTGAATTGAAGTTTATGAACAGGTTTTTAAATGTGCAATGTGTGTGAA
TTCAAGTCATTCCATTCCAGTCCTATAAACTGTCTTGCACTAAGTTGTCAGTTTTCTCTT
TGACTAGGAGAAACCAAGAAGATTTGAATCTTTTCATCTTAATCTTAAATCAAGAAATCA
GAAAGTTATCAACACAGGTATGCCCAAAAGATATATCCCTAGACAAGGTGCTGATTTAAT
GATTAGCAGAACCACTAACAATTATTTTGGAAGAGATTCAAATTCTTAGGGATAATTTGA
ACCAAACATGCTTGAAAGTAGTTTGATCTAGTATTGGCTTGTTAATTAACCAGATCTCCT
TAATTCAGAAATCAATTAAGCTGAACTCTGGCCTAATGCTGCTGAACTCTTTTAATTATA
CTGATTTATTTTCTTAGTAGCAATTGATAATGGCCAAATCATTACACAGAGAAGCTTTTT
ACAACACTTGTGTTTAATTGCAGGTTATCAGAGTGAAGTGGTCACTGCATGCAAGAGAAG
AAATCGTCTTTGAGCTTCTCCAACATCTGAAAGGAAATGGAGCAAGAAGCCTGCTAGAGG
GAATAAAAAAGAGCACAAGAGAAATGATCGAGGAGCAAGAAGCAGTTCGCGGCCGTCTTT
TTACCATTCAAGATGTCATGCAGAGCACTGTTCGAGCTTGGTTACAGGTACCAATGCTTC
AGAACCTTCATTTAGAACACTTTTCCTACTTTCAGACAGTAGCCAGAACAACTTTATTTT
ACATTCCCTATATTTACATGACAATTATCTTGCATCTGCTGAATATCTATCCAGGATAAA
AGCCTTCGGGTAACCCATAATTTAGCCGTATTTGGTGGTGTTGGTGTGGTCCTCACTATC
GTTACTGGGTTATTTGGGATCAACGTTGATGGGATACCTGGGGCAGAAAATACACCATAT
GCATTTGGTGTTTTTACAGCCATCCTTGTCTTCCTTGGAGTAGTGCTGATTGCCGTTGGC
ATGGTTTACCTTGGGCTGAAAAACCCTGTTGCTGAAGAACAGGTTGAAGTTAGGAAGCTT
GAGCTGCAAGAATTGGTGAAGATGTTTCAGCATGAAGCAGAAACTCACGCCCAAGTCAGG
AAAAACATTTCTCCCAAAAACTTACCCCCTACAGCTGGTGATGCTTTCCGTAGTGGTGCG
GATTATCTTGTCATACAATAGAGACACTAATACTATAATTGTCCAAGGATTGCTCAACAT
CAATCACTTTTGGTATTAAAGGCTGTTTCAAGTTTGAATTAAAGCATGAATGAAAAAGCA
TTTCTCTTTACTTATTCACATGCTTTGGTGAGTGTGAAGGAATCCTCAACCGTTGCCGGA
CATTGGTGGGTCTCAGTCTCAAACAAAGCCAAAACTCTTGTAGCCTTTGATCTATGAGTT
CTTCAATGAATGTATTAGAAGTATATGAATTGAATATTTGTACACCTCATTGGTGGGTGC
CAATTTAATGTACATATTAGAGGAATTTCTCTATAAATATCAAAGTGAAAGATGTGATTC
TAGCGAGACTACGTTGAAGTGGAATTTGTAACTTTTTACTACCTATATTTCTGAGTAGAA
TTACGTTGAAGGAACATTTGCTAGTTGTTACCTCAAAATCAGGCTTCTATACAGACTGGT
TTATATTTCGAAGTGTAATAATAAGACAGGAAATTATATTTTTGGATATATAGCCAGGTT
TGAATTGGTTTCTAACTTAAGAGAGCTTTTAAAAGCGATTAATGATTTGATTTACAATTT
ACTCAAAACACTACGTATGAGTATATAAGTTTTTTTTTTTTTTTTT
>NODE_21_length_534_cov_11633.971680
TTTATGCAAATGGGTACTTGGAAAAAAAAAATTACAAGAATGGGTAAGTAGGGAGGCAAG
GGACGACTTTAAAAAAGAAGTCACGAGATTTTTTTTATTACTAAGTTGTGCTTGGAAGCA
CAACTTTGGCTTGAAATTTTTTTTTTTTGGTCAAAGCTGAAGGCGTGCTTAAAAAGATTA
CTTTAAAATAGAAGTCACGAGATTTTTTTATGAAGTTGTGCTCACAACTTTAGCTTGAAA
GTTTTTTTTTGTCAAAACTGAAGACGTGCTTAAAAAGATTTTCAGTGTGTTTACATTTCT
TTTGTTGTTTGGGTTGAATTCGTGCAAACATAGACGTTAAGATTTTTTCGTTGAAATCAT
GCCCCTGGGGCTATTTCTCTCTCTTTTTTTTTTTAATTTCTGATTACATTTTAAAAATAT
ATTTAATGTATATTTGTGATTTGTATTTGAGATGATTTAATTTTTCAAATTTAATTGTGA
ATAAATTTTTAAATTTTTTAAAGTCATCCCTTCACAACTTACGCATTCTTGTAATTTTTC
CAAAAGTACCCATTTACATA
>NODE_22_length_559_cov_29487.625000
ATTAATTAAACAAGGCACTGTTAACAAGAGATGTGATTGGTGCCATAGCTGATAGATTGA
AGATTTGATTCTGACATGTTTGTAACCCATCTCTTTGGACCATTTGAGGTTCCTGGTATG
TTGTAAGCATAAGAAGGCCATCTTACATTTTCTCCACACAAGTTGGTGCCATTCATTCTG
ATCATCTTCTGTGTTCTTTCAAGAACTATAAGACTTGAAAATGTGGAGAAACTGTTCCCC
ACAAAGGTATCAGCTCTTAGACACACTTCATAGTCGATTGCAGACTGAATTAAATAGGGA
TACTTCTTGTAAATTCCATCAACACCAAGTTTCTTCTTCTCAAAAGGAACAAACCCTTCT
TCCCAATTATCAAGTATGGAAGAATTGTTTAGGAGTTTATCAGCAACAGCAAGATAAACA
ACAACTGGAGTCTTCAAACCAGCAATGTTCCTGACTCTTTCCACTATCTCTTTCTTGCCA
CTGCAGATTTGATTCGTGTTCAATCGCCGCTCTAAATTTTTACAGTGAATCATCCAATCA
ATTTCTATCCTCATGTGGACAGCAACATATGGAAGGGGCTCAAAA
>NODE_23_length_672_cov_9198.348633
GGTTTTCGCTATTTATGAAAATTTTCCGGTTTAAGGCGTTTCCGTTCTTCTTCGTCATAA
CTTAATGTTTTTATTTAAAATACCCTCTGAAAAGAAAGGAAACGACAGGTGCTGAAAGCG
AGCTTTTTGGCCTCTGTCGTTTCCTTTCTCTGTTTTTGTCCGTGGAATGAACAATGGAAG
TCCGAGCTCATCGCTAATAACTTCGTATAGCATACATTATACGAAGTTATATTCGATGCG
GCCGCAAGGGGTTCGCGTCAGCGGGTGTTGGCGGGTGTCGGGGCTGGCTTAACTATGCGG
CATCAGAGCAGATTGTACTGAGAGTGCACCATATGCGGTGTGAAATACCACACAGATGCG
TAAGGAGAAAATACCGCATCAGGCGCCATTCGCCATTCAGCTGCGCAACTGTTGGGAAGG
GCGATCGGTGCGGGCCTCTTCGCTATTACGCCAGCTGGCGAAAGGGGGATGTGCTGCAAG
GCGATTAAGTTGGGTAACGCCAGGGTTTTCCCAGTCACGACGTTGTAAAACGACGGCCAG
TGAATTGTAATACGACTCACTATAGGGCGAATTCGAGCTCGGTACCCGGGGATCCTCTAG
AGTCGACCTGCAGGCATGCAAGCTTCATCCAGAGGACATTGACAAGGCACTAAACTATAT
CTGCTTCTGAAATAATAATTAACTTACTCAAATCCAAG
>NODE_24_length_3533_cov_14202.709961
ACCATTGTCGTAAATAAGCTAAAATTAGTTAAAAGATGTACGGAGCATTGAGATAGATAC
ATACAGTGCCTTATGCATTAGCAGGCTAAATTACTTAATAGCAGGTGTTATAGTGATACC
TATTTCTCTGATAATCCATAGTTAATACTGTAGCGACATGTCATGGCACCTAGTGCAGCA
GTAGTTCCGTCGTATCATGTTTTTGCACTGTGTGTAGTGGCAGGGGTCGTGCCTTCATGG
TCACCCCTCTAAGCTGGACTGAAAAGCCTATTTTGTGCAAACATATGGTTATTCTAGCTC
CATTCTGTGGACTTTCTCAATCTTTTTTGCATTTAATGATTTTGAAGCTAGAAATCCTGG
TTCATTCAAAGAAAATTAGGCTTTCTACCTGTTTTTTAAATTCTGGCAAATACCTTTCAA
TTGTCAGGCAGCCAAATCTGGGCGTTTCTCTCATTTTTTTTTCAGTCAATTCTAGCCACC
CAGTACTTCTCTGTTCAGTTCCTTGTGGTATGTGTCTCTGCTCTGTTCATTGTGTTACTT
GACACAAATCTTAACCTGTTTGACAAAAGTAGCTCTAGTTGTCTGATTTCTTTGTTCTAT
GTTACTCGATTACTTGTCCGGCATTTATTGCTCACCATTAGCCTTGGCCTAAATGAAGTA
TTTTGATGACACTTTTTAATTTCAATTCTAATTATTTCTAGGCTTGGACAATGTTGTCCA
GTCCAGCTCCCTGTTGCATTTATCCATGTCTTAATTTATTTGTTTTCCTATTATAATATA
AATTTTATGCATTGTATTCATTGCCTTTTGTGTATATTTCCATCCTGTTTACTGCGGCCA
TACTTTAGGTTTTGAAGTTTTTTTTTTCTAATGAGTTTTGAGCATTATTGTGCTTATTTG
CATTGTATTAAGACTATTTGCTATATTTTGAGTATGGCCAGCTTTTAAATGGCTGCTCTG
CACTGCTCTATGGATTGACAACTATGATTTGAATTTTGATGCTCATATTTTGCTTCTCTC
GTTATCGAATTGTATTGTGGTCCCTTACTTGTGTGTTTCTTTGAAATTGCAATCGTAAGC
CTATTTCATTTTGGGATCAGGTGGTTCGCAATATTTGAATTCTTTGACAATCGGAAGGGT
TCTTTCCTTCTATTCCTGGGGCAGTTGGATTAATTTTAAGTTTTTTTTTTTTCTCATACC
CCATTATTACCTTTTGCTATTATATTGTGATGTAAGTGACTTTAAGGTCTGATCCTGGTG
GTTAGAAAAGAAATACCGCTATTTGGGGGTTTACTGAAAACCTAAAAATACGGCGTGTGT
GAAGTACTAGTAAAATAGTTTTGGGTACCCATATTATGCGATGCATAAATTCAAACAAAT
TTTAACTATTGCAACCGCAGAAGTAAGATTATCACAACTAAGATGCAATAAAAGCATTTG
AAATTTCAAAGAAAGCCAAGATAAATTTACCTTATATACGCTAAAGCTAACGTACTCCAG
TTCCAAAGCGCTCCTTCCCAAATGTATAGGGGGAGGTGTCATTGTACGCAGCTTTCCTCT
TGTATTCTCTGACTTCATCATCATAAATTCACTGGTCGCAGTTGCTTGTTCATTTCATGT
TCCTTGTTGTATCTTCTCTTTGAATCTTAGCAGAAGCTTTCTGCAGAAATGTATATATTA
AAATGGGTTTGACATACATGAGCGGTCATCTTTTCTATTTATTTTACTAATATAAGCCAT
TTTATTTCTGATGTTTATATCTTAACTATTTAATATTCTCTCTTTTTTTGTTGTTTAGCG
GGATGCCGGCCTATCTCATTTTTTTGTATGTCTTTTTTATTTATTTTAATAATGGATACC
ACTTTATTTCTGATGTTTCTATATAACCATTTTAATGTTCTCTCTTTTTCCGTTGTTTAA
CCGGCAAATTTCGATGCCGGCCTATCTCATTTTTGTTTGATATGCTTGTGCACTGTGATT
TTCAAAATTATATCTTTCCTAGGACTACTGCACCTTGTCAACCTGTGTTTAAAATGTTCG
TTATTATCAACCTATGCCAAGACAACATTATTGCAGTTGTACTTATTGATAGAAGAAAAT
TGACTTTCCAATTTTTGTCTGGCCTTTTAATATAATTGGATCAATAAGACTGATATATAA
GGGCATTTGATCAAATTATACTGACATTTATAATTTAATGTAGGTTCTGGACAGGGGTGA
AAAAATAGAGCTTCTTGTGGATAAGACAGAGAACCTTCATAACCAGGTTAGTGTGTACTG
TGTTTATGAAGTATGTATGTGAAAGGAGATTTATTTCTTTTTGTGGAGTAATCATCTCTT
AAAGCGAATGCTAACTGTAGCATATTTCTAAATATTGAAAGGAGATTCCTCAGTTTTGGT
GTCTTCATTGTTTCAGACTATCTAGTTACTTCCACTTTTATTTTTTAAAAAATGATTTGT
ATATATTCCACTTTCCGTTCTCTTCTCTCTCTCCACATGCCAAAAAATCAAAGAAAAGTC
TCGAACCCTGATTTCTATATGCTTTCATTTTTTGTTTGGCTCTGATATGGATGTGGTTGT
ACAAATTTATGTTCTACCATTTTGAAGAAAAATATATTTTTTTCAGGCACAGGATTTCAG
GACTTCTGGAACCAGAATCCGTCGAAAAATGTGGCTACAAAACATGAAGATAAAGCTAAT
TGTCCTGGGAATTTTGATAGCACTGATCCTTATAATAGTCCTATCTGTGTGTCATGGGTT
CAATTGTGGGAAATAGGCACCATTCTCCGATGCCCTTTATCATGTTATTTCAAGCTTGAG
ATTATATGAGGAAAGATCCTAATGATGGCATGAGTTTGTATGTAATATAGTTATAGATAT
AGATAAAGGTCATATGTTGGTCGCTTTGTTCTACTTATAAATGCTTTGATCTACTTATAA
ATTGGGTTGTCGATTTGAAGTTCAGTTTCCATTTTATTCGGTCATCAATCATGTAAATGT
GTTATTCGATCTTATTCTTTCTAATGATTCCATTTACACCATTTTGCATTATCGACCTTT
TTATCTATTGAACCTGTGGCCTTCCAAGGTTACTATTTCCTTAGAAGTACACTTTTTAGC
GAGAGTCTCGGATGGTAGTACCAAAGAAAATTGCTGACAGCAGAAATATATAAATTTTTT
TCAGCATATACTAGTTTTATTTCATTGAAGACTTAAAACAGTTTTCACTTCTTCAAATGT
CATGTTTTACTTTGACTCATGGTAGATTATTTTTGTTCTGGTGTTAGTCTCTGACATGGT
AATTATGATGAGTCATCTATATATAAGCTTATATGTTTGTGACTTCTGGAAAAGTGCTAG
TCGTGTAATCTCTTTGGTGCCGGAAATCTTCTTTACGCTAACAACGTTTAACACGTTAAT
AACATTTTTTAAACCACCGTTGTTTCTCTATTCATTCCAACTTTAACGTTGTGTTCGTAT
GCGCAGATTTTGTAAATATGCAGATTTGTGACGATGAAATTTTCACTTTTCTCATGTTCG
CATAACAAGATTTGAACAG
>NODE_25_length_7717_cov_12620.518555
CAATGAGTGAAGTGGTTAAAGAAATTGAAGAAATGTTGCGATCTCTCGGTTTGAACCTAA
CATCTGAATTAGCGGCATCCTCTTCATCCAGTCATAGATTTCATGAGGTGAGTATAGTGA
GTTCCCAACAAGACCACCTTTACAGCAATGAATCTGTTGTTTCAAGTGCAGAAAATTTGT
ATTCAACAAGTGAGCATAGTTAAGTTAAGTATTTTTCTCAAGATTGAAGTCAAGACGCGT
TTGTTTATTAGCATTTCTAGGCCAAAAAAGTAAAGTAGAAATTTAGAATTAGAGTTTGTG
GTAGTTATTAGCTTCAAAGTATAAGTCTGTATCATGGTTCATGTTTCCTTTTTAGATCAT
TTATTTTCCTTCTCTCTCCCTCTAAAGATGTGAAATGTAGAAAGAATATAGGTTCGGATA
TGGAGCATACGAATATAGACCCTTTTTTTTGTATATGGGCGTGGTTTGTTTGTCAATTTA
TGAATGATTTCAATGGCTTTTCTTTTACACCATCTGTAATCTAATCAATGGATGCATAAA
ATTTACTTCTAATAAAGAATATTTACTTAATTTGTAAATAAGTGGCACCACATGTTTTCT
TGATAATGTCTCAGTTCAACAAAAATAAAACCTGCAGTACTTAGCCACCAAGTATCAAAA
CCTTTATCGTCATTAATCAGTTCTATTGTCCTGGTTGCTCATAATTTGGTTGGAAGATTA
TGAAACTCACTACAGTCACCACAAGTGCAAGAAATTGGTAGGAGTGAAGTACTAGTTATC
TTGATAACAGTACAATATAAATTTAGAAGAACTTCCATTCTAGTCAAGATCTTAACATTT
TCTCGCAAGGTGATAAAAGAAAAACTTCCCTAAGTAATCTTATGCATTCATACACTTACC
TCAAGTCATTGGTTTCTCCATTAGGGATGAAATGTACAACACATTCTTGTGAGCCCCACC
ATGAAGTTTGGTTCCAACGTGCCACCTCAATCTATTGAATCCAATTCGATCCAACATAGG
CACGTAAGTTTTATTGAGTTGTGACGCAAAGCAAAAGAAATGATCAAGCCAGAACAGACC
ACCTGGCCTCAACACCCTGTATATATCGAATAGTACAAACTCAAGAATTGTGTCTGGTAT
CCAATTACTCAACACATCCATGGAGTGTACAATGTCCAGTGTGTTGTCAGAGAATGGAAA
CCTTTGAGAGATGCTAATATGCATCGGTACCAAACCCCTTGATGCAATGACGTTGTTGAA
AGGACCATCCAAATCCAGTGTGCTAGTGATGATGATCACATTCCTTTCCCTCATCCTTGC
AGCAAAAGTTCCTGTTCCACCACCAATGTCAAGTCCAATTCGAATTGTCCCTGCAGCTTT
GGTTGCAAGAACTTGGTCTATTCCAAAACCAAGTCCACCATCATCAAAGATCCACCTACT
CCTCTCTTCCCCTTGTAAATCAAAGCAACTCTTGCAGTTGTATGAGCCAGGCTTGTTCTT
TCTGTCAACAAGGCACTGATAACTTTTACAAGCATAAGCCTCCCATACAATGCTGGTGTC
TGGTGGGGTTGACCAGAGGCTCTCAGGCAAAGGTGTTGGCTCCACATAATTTGCAGGAGA
CTTGGGGTGGCATCTCCTACGAGGGAGAGGCTCACACCCTTTGAGCATGAGCCTTTGTGC
AAGCTCATAATCCATAGGGCACTCCCCTCCAATCTCATACTTCATATATCGGTTTAACTC
CTCATGGAGCTGCATGCAGAATGCTGCAACAGGTGTGTGAATCTCATCTGACCCTATCAT
TGGTGAGTACCCAAAAGGGAGCTTGTGAGGGCCAAGTGCAAAACTAAGCTCATCATTCCA
TAACTTCCTACTCACTTGATTCTGATCAGCACTGTTGGATTGCTTTTCTTGTTGACGCGT
AAGGTCGATAAGCAGTGCCTGGACAAGTAAGTTAGAGGAGTTGAGTCTGTGGTGCAGTTC
AGACAAGAGTGAGTGAGTGGCAGCAAGTTGAGCTTTGGTGGAGTTGAGTTCCTGCAAGAT
AGAGTTTGAGTCACCAGGACTTGTATAGGAGTGGTACAAGAAACTAAATGGACCAGTGAA
GATGTAAATGGTGGCAAGGTTGGTGAGTATGAGTAGCATAATAGGCTTCAGCTTGTGCTT
TTGGCTGTGAGCAAATGCTTGCAACTTTTTTGAGTATTGTTGGTCATGAGCTTCGTTTCC
CATAATGGCTTAGAAGAGAAAGGAACAAAAAGATGTGCAAGTGAACAAATAATTTGTGTA
ATTTAAGGAGGGAATTTAATGATATGCAGATCCAAGGTGGGAAAATAGTTCCACGTTCTG
TACATGTTTGTAGCAGTGGAACATGAACATTGGTCATTGTGAAGCGCCGGAGTGGACGTT
CTAGGAATGTAAATACTAAAACCTGCCTCGTGATTTGACCCTTAATGGTAGGGAAATTGT
AGCCCCTGCGTGTTCTTGTTACTTTACCACCATCTGCGGATCTCGCCCACAAGCTCATTT
TTTGTGGCCTGGAATTCGATATCAACGCCACATTACTAAACACATTTTAACAGATAATTT
GGTTGCTCGAAAGATTTGATCGCAGATGTCGTTTCCTATTATATATTATTTCTCCTTGGT
TGAGTTGTTTATTTCTGAGTTCATTACCAAAGTTTTATGAAGAATTCATTGCAAGTTAGC
ATGTTCTCAAAAATGGTTATCAAGAAAGGTTTTTGAACTTCGTTTTGGAAATATAAGTTG
TTCCAATGTCTTTGTTCTTTCTTCTGTCAAACAATAAAGGATGGGAGGTTGTCCCCTTTT
GCATATGTTTTACTGGTCTTAACAATGATCTACAATATGCTTCTTTTATATTTTCTTCGA
ACCAATTTCAGTTTGCAGTTCAATCAGTCGAATGAACGAAAGAGGGGTTCTTTCCTTTTT
ACTATATTATTATTATAATTACAATTAGAATTACTACATAATAAAAAAACAGCGTTTTGT
TCCCCTGAATTTTCCTTCTTTGCCTTCAACGTTATACAAAAATACTTCCATCAATTTATT
CTTATTATTAGCTGGAGCCATTATTGACGAGAACAGGGTCTAAAAGCAACAGTGAATTCA
ATTTTATCTTAGCATTCTACACAGTCGTTTTTGTACGCAAAAATTTTATAATTTGACAGT
ATGCTTTTATTCGTATATACATGAGCATAGTAAAAGCCTATGACAAACTAACTATCGTTT
TCATATATGAATAGCAACTTGATTTAACGGAATTATGATTCAAGATTAGAGGTGAACGCC
TACAAAGCCCCTCTAGTTTAATGGTTTAAATATTAAAAGTGCTGATAAGGACTTCACCGT
AATCAATGGAAATTGCATTTATGAGACCTCCTTAGTCAACATGCAAATATCAAAAAATGG
GAGACTGCAACATAAATTACAAAGTATGGAACATTTCAACCACAAGCTACGTCTTACAAC
TTTTCCACTGGGGATTATCTAGACTATTATTACTATTGTTTACATGGTCATTCTCATCTT
GCAAATGTTTCGAAAACTTGCAAGTGGAAAATGACTCCCAGATTCCCAGATTCTTTATAA
ACTATTTCACTTTAGAAGTAGATTTGACTTCATGTATAATCTTTCTCTTGCATAATACTT
CTTCGGTCAAATAAAAAGACTGATTATATAATGTTGCCCTTTTATATTATCATATTGCTA
AAACCAGAATCCTGTTGAATTTCATATGATCGTAGGTTTTGGGGATGTTATAAACAATTA
ACAAAGGTTTTCCTAAGATTGAATCTTCTCAGGGAAAGTGGATCAAGTGACATGAGTATA
TCTATTCTTAATTTTGACACTGCATTACGTAGTAAGTTAATTCAAATCAAGATAAATGCA
CTCCCACTTTTCACCTAACACACATCTTTATTTTAAAGGAATTAAATCCAAACCATAATC
TAATCCATGTTTATAAAATGAACATTGTGACAACACTATACTAAGTTACAAAAACCTTGA
TATAGCATCAATATAACAAAATAAGATATAAATTACTCTACTTATACCTTGATAAGCTTG
ACATAATCCATTATTACCTCTCCCTTGTATCAAGATAATCACTTTTGCAGACGAGAAAAA
CTAATTACTCTGTGAGGGTGAGCGCTGAAGGAAGCCTTTAGCTATAAGGCTCTCCGCTGC
TTCTCTCACAGCATCTTGTATTGGTGTGAAGACAAGGCCTAACTCTATTAGTCTCCTTGC
TGCATCTTTACATGGAACCAGACCAGGTTGTGTTTCTTCTGGGAACCTGCATGTAGTTCT
TGCTCAGAGAATTTGGTAGCTTTACACGAATAAAACTTAAAAATGCATTCTATATAAACC
TGTTAGGAACCTTATACAGAAAAGGAGCAAAGAATCAAACCTGTGGATTGGGAATTCAGG
GTACAATTCAGAGACAGAGTCAGCAAAACCAGAAAACTGATAGATACCATTGGTGCAGAG
ATATCTACCAGCAGCAGAGGGAGTTTCGTAGAGTAAAACATGAGCTTTAGCAACGTCTTT
CACATGCACCGCACCCAACCAGTGATACTCCTGAGTCTCCCTCGACCCCATCATCAGCCT
CTGCAGCACGCCGGAGCTCGCGTTCAGCTCCGGCTGCAGCAATGGACCCAGACACGTCGC
CGGCAGAACCGCCACCACCTCGACACCGCCCTTGAACTCCCACGCCGCCCTCTCTGCCAT
CGTTTTCGCCACAGGGTACCACTTCCCCCTCGCCCTGCAGAACTCCACGTCCGTCCACGA
CTCTTCGTCCACTACCCTTCCCGCCGGCCACCCCGGGTTCGGCACCAACGCGGAGATCGA
GGACGTGAGCACCACACGCCGCACGCCCGCGCTCCTCGCGGCTTCGAGCACGTTCAGCGT
GCCCCGCACTGCGGGTTCTAGAAGCTCACTTTGAGGGTCCGCGGGGTCCTCCAGCGTACA
GGGGGACGCGACGTGAAAGACGCCAGAGCATCCCGCGACGGCGCGGGAAATGGCGGCGGC
GTCGAGGAGGTCGGCAGGGAAGACGGTGATACGGGAGGCGGGGGCGGGGTGGAGGGTGAA
GAGATGGGAGGCGTCGGAGCCGGGGAAGACGGCGGCGTGGATGGTGTATCTATGGTTTGG
GTTCTCCAATAGGGTTCGAACCAGCCACGAACCGATGAAACCGTTGGCGCCGGTCACGCA
CACAACCTCGTCGACAGGGTTTTCGGTGGCCATGGGAATGGAAATGGTTTTCTACTGAAC
GATTTGATCCTTAAATAACCATTTTTTTTTGCAATGAATGAAATTATGATCCGAATCTGC
ACTGTGATTACAGGGTGAAACGAAGGTGACAGGAAACTAATTTCACACTTTCTGTTTTGG
TATCAACATCAAATTTTACTTCATTTGTAAAACGAACCAAGGAATACTTGCATAAATGTC
AAAAGTTGTGTTTGTTTGATACATAAAAGTACTTTGAAAGTTACCTTTCACAACAATTTC
CTCTTGTATTGTACTCTTCCTATCTCTCCGATTACCTTCCACATCCACCGCCAAGTACCG
CTGCTGGAAGCGGCGGCATCGGCACCAGTTTTTTGACGGTTGAGCTCATGAATCAGTACA
AAATATTCAGCTTTTCAATTTTTAATTTAAGAAATTATGAAGTTTATTATCAATTTTTGT
TTTTATTAATAACTTAATATGGCAAGAACCTGATGCGGCGGAAGAACAGTTTCAGAAGGC
ATTGAATTTGTTCCCTAGCTATCCATGCAGAGCTGGATTTTCATTACAGCAATCCAAATT
AATATTTTATTTTAATACAGTATGTTGCTTTGTATTGTACTGGTGCATGCACCTTGTAAG
TCTCACGATATTTTATTAATAAATTTAATTTTAAATTTAATTTATTTAATTTTAATTTCT
TTTAATGCATAGTATAATTTTATAATTTTTTTTAATATTTACATTATTTATTTAATTTTA
CTCTTTAACGAATAGTATATTTTTAAATTAAAATAATTATTTTACTAATTTTACTATTAA
TTTTAGTAAATAATTATAATACTATTTTTACTATAAATTTAAAATTATATTTACTTTTAA
TAATACATATATTTTCATTTACTATAAATAAAATATATAATAAAATCTTTTAAACAACTA
CTAAGATATATTAGGTATTAAAATATAAATTAAAATAATTTAATAAAAAAAATATTAATA
ATATACTATTTATGAAAAGTAATTTATATAACTACTACCATTAATAATAATAATTTTATA
TACATAAAATACAATAATATATATATATATATAAAAAAAAAAGATAGTATATAATATATA
ATATGTAATAGATATAGAAAATATATTATTTGTGTTGAAATGTAAATTTTCACAAATATG
TATAATATTAATAATTAATATTTTTATATTAATATATTGAATAATATTTAGTAATTCAAC
GATTAATATTAGATGGTGAATCAAATTTTATCAATTAATATAATATATATTAAAAATATA
ATTAATATTTAGTTTTTTAAAAATGTAATTAATATATTTAATTATAAAAAAATTAATGAT
ACAAATTAATTTTAATAACTGCTAACATTAATAGTAATAAAAATATAATTCATATTAATT
AACTATTACAACATTTTTTCATTAAATATAAATAATAGTTCTCCAATTCATAAATATAAA
TTTTAATTAAAAAATATAGTTATATTTAATTATTAGAGAAACAATTAAGCATACAAATAA
CTTTGTATAGCTGCTAACATAATTATTAACATTAATAATAATAAAAATATATCTAGTGTT
AATTAATTATTACAACAACTTTTTCTTATTAAATAGAAATAATAATTCATCAATTTATAA
ATATAAACTAAATCAAAACATTATATTTTAAATAAATGTTAAAATATTATTGATCGTTTG
AATTAAAATTGTATGATCGTCTAATTAAATTTTAAATGTCACAAATAAATGTTGTATTAA
CCTTAAGTAGAATGATAATCTATAGTAATTACGCGGCTGAAAATCATGTAGTAAAGAAAA
AACAAATAATTAAAAAGAATCTTTTTGATCTCTATACTTCATTACCTCAACTTTGGTTCT
GCATAGCAAAAAAATAAGATGCAACTATGAGGAAAGTGAGAAATTTTCACTAATACTTAT
CAATATATTTTTTTGGGTAATTATAAAATTAAACAATAATATATTATATTGTAAACATAT
TGCTACATAAAGTATTGCATATTTTCTAATTTAGAAAAAGTTTTCAATAATACTTTTAAA
CATTTTTTTTTGGATAATTATAATATCAAACAATAATATATATTATATTGTAAACATACT
ATCTAGATATACTAAAATAATATTAAAATATGTATCATGAAAAACAAAAACTCAAATAAA
AAGAGCATAAACATTAATAAAAAATGTACTCACTTCTATCATCCTCTATAATATGATCTA
TTTCTACACCAATTACAATCATCATAGTCAATGCAACATAATATATAAGGATTAACTAAT
AAAATTAGAATACAATACGACGGTATCACATCATAATCATGCTACTATTATTATTTGTAT
ACTATAAATACAAATAAACTCATATTTAATCGTACTTATCATATTTTCAACTTATATTTT
TTTAATGTTAAGGTAGTATATCAAATTATATATACACTTCTATCAAGTTATATATATATA
TAT
>NODE_26_length_1975_cov_12563.644531
CTCAACATTTTCACTTCTGGCCATGATTGACAACTTAGAAAGCAGGATTTTGATGTAGTG
AACACACACTTGAGGTAAAGTTTCTCTTTGTGTAAATTGAACCCACTATTTTGAAACAGG
TTTCTCAGGTCTGACACTTTTTGGTTGTTAAAAAACGAAGTCCCTTGGAAAGGGTAAGTT
TTGGTTTCTTTACACCTTGTGTTTATAGATTGGGTGGTTGATTGATTGGGTTCACGTGGG
AGAGAACTGCAAAAGGTTGAGAGAAGAGTTCTATAACTGTATCCTTTGGTGGTGTCTATT
TTTGTCGTACACTAGAGAGATTACAAAGTGGACCCATTTTAGTTATTAAAGAAAAACAAA
TAGTGGACCCTCTTTTATTTTCTTCTGCAAACGATGATCTTGAGAATTCCATCTTTAGAA
ATAACCTGTTACCAAGGTTTAGTTAGTACAGAGGACTTATATTTTATTAGATTTTGTGCT
TATTGATGCAAAAGCTTGTTAGTGGATTTTCTAGTCTTGAGAATTTGACTTTGGCGAGTT
CTCACCGAAGTGTAATCTTGTTTCTGGTCTTAGCCAAAATTTAATAACAAAGGAAGCCAT
AAAAGAGTAGGAGGAAGGGTTGCACCTAAGTTGAGGAATGAAGCTAAAGGTGGTGAGTAG
TTGAGTGAATATGGATTTTATTTAGGTACCAAAGCTTGTCAACTCATATTATTTGAGAAA
CCTAACTTTTCGGTGCATAAAGTTTCTTCGTATTCACACTTCAATTTAGTCACTTGAATA
AAGATCGGTTTGTAGTCATTGTTACGAAGAAACTTGTATTAAAAGAAAAAACAAGGTTTA
ATATTATGGTGAGATTTAGAAAAAAAAAGTGGGAGATGTTGTGGGTTTAATTTTTTTTTT
CTTTTAATTTTTTACGTTAAACAAAACTTTTGTATATTATTTTATTTTAGTATTTGAATA
TTTCTTATGTTTATCTAGTTTATTTCAATTTTATTATTAATTGTAAACTTATGAAATACA
ATAAAGATGTAAAACATTAAAATAAAGTTACTGTTAAATTATTTGTATAATATTTTCTTT
AACATTTTGTTTATGTGTACTGATCCACAAACACGTGAATCAATCATTATATGGGACAAA
TCAACAAAGTTAGTTTAGAATTTTTATGCTGGACAGGCTAACTGGATTCACTTTTTAAAG
ATAAAAATTGAAGTGGATTATAAGACCAAATAGGTCTATGTTGTCATCTTTACTCAATAA
TTTTACTTTCTCAAATTTAAAAATAAAGAAAATATTTGTATTTTTTATATATTTAAACAA
TATTATTTAAATAATTTAATTTAAAGATAATAAACGTTCTAGAAAAGTAATTATAATTTC
AAATTTAGCGTTGAAGGATTTTTTTTTTAATTTATGAAACTTTATTTTATTCTTAAAAAA
TTGGATTCCATATTTTATGACTAAAAACATAATATTCCCATAAGTAAATAAAGGTGCCAT
TTCTTTTTTAGATTTTCTATAATGTGTTACCTCGTACATGTTAAGTTCTATTATTGCACC
GACTAAATTATTTTCTCTGTTATCTTTTCTTGATAATAGCAACTAATTTCATCTCTATAA
TTAATTATCGTTTCTGCGACACTATTTTACGGTCTATATATATTAGCATATATTCTTTCT
TAATTTATGTGTGAGAAATCACGATCTTTTTCACAAAAAATAGTAAGGTATTGTATCACA
TGCATTTAAAGAAACTTCATTCGTGACTTCACGTTATGTTATGGTTCAATTTCAAGGTAC
TTTTTTGCTTTACTTTTCAATTGATTTTTTTTTTTTAACTGTTACGTTAGATTAATTTAG
ATTTTTTTTACAATTTCATTCTCCCAATAAAACTCATATTTCTTTTGATTGAAATATCAG
TTGAATTTAGTGACCATGTATTTATTATAATGTAAAGGACTGTGTTTTTTTATTATTAAG
GAATAATATATATATATATAT
>NODE_27_length_1585_cov_10082.959961
TATATATATATATATATATATATTATTTCCATATATTTTCAAATAAAATATATTTTTTCA
CTCTTCTTATATTGAACCATTTTTGGATGAGAAATGCATTTAATTTAAGTTTTATGTTAA
ATAAGAATAAAAAAGTTGAATAATATATAGAGAAAAAATTTACAAATTTATTATTTTAAT
ATTGAAAACATTTCCAGATTTTTTATATAATTTGAATTCATATTTTCTTAATTTTATATA
AATTTTTAAAATTTTAAGATTTTTGAAATAAGAAAATAAAATTAGGCTAAGAATGAATGA
GTGAAGTGGGTCAACATTCCACCAATTTGGGTTTTTCATTCTATATTTGATTTGGGCATC
TGTGATTGCTCTTGTTAATTTGAGTTGGCTTCAATTTTTCTTTTATTCACAATTCTTTCG
CTTGCATTTGGTTTGTTGCGAAATATGGTAAAGAAAAAAAAAATTACTCAGAAACTGTTT
CTCAAACAAGAAACAAATATTTAGTTGAAGAAGTATATGTGGAAGATAGGACCTGAAACG
TAGGTAATGAAAAATCTTAAGAAATAACTTTTTTGGATAGCAACGGATATCGAGGGATAA
AATTCATGGATCAATAATTTGATCATTTTATTTTTAGAGAAGAATTATATAAAATTATTT
CACTTTATATTTTAATAAAATAAAATAATAAGTTCTCTTTTTATAACATATCTTTTTTAT
ATTTGTTATATATTTTATACTTTTTATATTTTCATAATTTTTAAAAATTTTAAATACTCA
TAATATTTCATACTCTAATTATATTATATGACTCTTCATATTTTATATGTAATATGACTG
TTTAAAATTTTATAAATTCGTATCTTAATTAAATCTGTATCAAACTTTCGAAAATAAAAT
ATGGATTTAAGTGAATATTTAGTACATATATATATATATATATAATTGATATTTTAATAT
CTAGTTTATATATAAATGGTTGTTGGTATATTATCTGTCTTTGCTGATATTTGTTATCTT
AAAATATTAAAATTAAAATTTAATTTAATATTTTAAATTTTATTTTAAAACTTTATAAAA
TCTTTTGATTTTAAATTTTGAGATATCAATGTCCGTTTCGGATTAAAATATAAAACCCGT
TGCATGATGATAAGTGCGAGGGTGGAGACGAGTCTAGATTCTCTATTAATTTTGTTTGTG
TTGTCCTCTCTGCTGAACATTAAAAATACATTGTATTGATATTTAAAATATCTTTTTAAT
ATATTTTAAAATGTCAAAATTAATGGTAATCAATATATTATAAAAACATACAAAATGAAC
AATAACAAAAATCCAAAATCCAAATTAGTGGGAGACCTACCACTAGAATGAATTTTAACG
GTTAGGATTTATTGGTTTTAAAATGAGTGGATAGAATTCCCTAGAAAACTTCACCTGAGA
TGACTAATCAAAGGTGTGAACGAACGATCCAAGGTAATGTAAACTTAAAAAATCCTTAAT
ACAATATACTTATAATATTAGTTTTTATTAACTCTTTTATTACATAATTTAATTTATATT
TGGCTTAAATACATTTTTCGTTCTGATTTTTGTAGTGTTTGTTGCGGATGG
>NODE_28_length_2376_cov_12794.027344
TGGCAGGAAGCTTCTGAAGACACTGGAAGGCGATGGAGTTGAAGTTTCCGCTGAATTCAG
TGTACTCCGCGAGAATCACCGTTCCACGAGACACGAACGCGTAGATCAGAGACTTCTGCC
CCATGGATGAGAATCTAAATTGAGTGTTCGGTAGGGTTTTGGAGTTCGTTGCCGCAAGTG
AGAGATCTGAGAACAGTTCCGCGGTGGTGATTTTGTCACGCTTTTGCTCAGTCTAACATC
CAAATCGAAATTCTTCTCTCACACAAACACACACGCTTTGTTTGGGATTTGTCCAGAGAG
AGAAAGGAAGAGGCAAAGGAGAACAGAGAAAGAGAGTTTACCAAAGCGGTGAGAAAAAAA
GAGGGAGAGAATGGTCATAGGGAGGTTTTAACTTTCTGTGAACCGGTTATTGCAACACAT
ATCAGAACTCTATGTTGTAACTTTTTCTATTCTCCAATGGTTAACTTGCTTTCATTTGGT
ATTTTATCAAATAGTATCATTATTATTTTACTTTCTTTTTCATATTATTTTCATTATATT
TTCTCAATTCTAATTCATTACATGCGATCACCCTGACATTTAATTATTAATCGAGGTGGT
GACATTTGATGAGTATAACACAGAATGAGAAATAAATGCATTCGAAAGTGTAATACTGAA
TTATTGAATTATATGGAATTTTAAAATTAAAGAGGCTAAAGAAAATAATAATCAAATACT
AGTGTCATATGAAATAGTATAACACATTGTTATTTTTTATTTAATATTATTATTAATTTA
TTACTAGTGTCATATGAAATTATTTTATTAATATTGTTTATTAGTAATTACTTGACATAT
TATTGTTATTATATATTTTATTGTTATATTAAATTATAATAAATTTAGGTATTTCTGATT
AAATATTTTATGAATTGTTTGTTCTTCTATATAAAAAACTATACTTTCTGATTGTGTTTG
TTAATATTAAAATACATGATTAATATAATGGGTAAAACTTTAAATACAACATCAATATAC
TCAAATTACAATATTTCTTAAAATAAACAAGAGTTGACAATATATATCACTTGAAAATAA
ACAATAATTATGAAAACAAATGAAAGTTGCAATAACGTAAAATTAATTATTTGTAGTTAT
TTTAATAATATTATTATTACTTTCTGGATTTTTTTTATTATAAATGAATTTCTGGATTTT
TATTATTACAAATGAATAAGTGGATGTGCTTTTGGAATAAACATCTACAAAGCTATTACA
AACAATAAAAAATTAAAATGTTTGATTAAATATATTCCAAAAAAAAAAACAGAATCAGCC
TAAATATAATATTAGATATTGTAAAATATTAGTTATTATATTATGATTTTATATTAACAC
GAATTAATCTTTAAAATTATATAAATTTCAACCTAATACCACTTTGAAACTCATCAAAAC
TACCATAATTTAAATAGTCTTTTAATCATTGAGATGAAACGATGAAAGGTGTCATTGACC
TTATCTAAAGTCTATAAATTTCAGATAAGCATCTTTGAAAATGAAAAGACGGTAAAGTTA
GGTCACCCAATTGAATATTTAAAGTGTACAAGTTATACAAATATCCATCAACATGAATAT
TTCATTTCACTGATTAACATAGCTAATAACGTGACCAAACTAAATTAATTGATTAATAAT
TAAATAATTTTTGCTGAAAAATATTAATGTTAATCTATAGCATAGATTAGTAAGTTAACA
GCTTTTGGATTTTAAATAAGTTTACAGAAATCCTTCTCAACAAAAATTCATAAAAATACT
TTGGACAACATAATTTATATAAAATTTTATAAGAATTTATCGAGAATATTACTTAATATC
TTTTTTTATTTAAATTAGTTTTTAGAAAATATTTCAGTTTTAGACATTTGTTTCAGTTTT
AAAAATTAGTTATTATTTTATATCAGGAGTGAGATATTCTAAATATTTTATATTTGATAT
TTGTTATATTTTGCTCTATGTATAGGGTATATCAATAAAATATTAAAACATGTTTTTCCG
TATAACATATCACATATATCTCTCATATTTTCAAAAGTCCTAAAAATTCCAACAAAATTG
TACTCCATGTTTCATGATATCTTTTTTGGGACAATCATATTTTTAGTCTCTTGAAAACTT
CACATCAAAGATTGAGTATTCTGATAAAATAATGCATCCATATAGTAAAAACAGACTAAT
TAAATATTAATATTATGTTTGGATAAGATAATTTGATTTAAATAAATTTATGTTAAAATA
ATTTGTTTAGTTAAAATAATTTGATATTAATTGAAAAATAATAAAAAAATTGGAATATAT
TTCAAATGAATAGTTTTAAATATCTTATAAAATACAAATATATATATATATATATATATA
TA
>NODE_29_length_610_cov_11122.475586
CCCTGCCACTAACAACAAGTTCACCTACAACTGCGACGCTCACACCTTCAATTACCTCGT
CGACAATGGCTACAGTATGTTATTTTTCTGTGTTTTTGTTTCCTTTCAGTTTTTGTGATG
ATGTTCTTCGTGATTGTTGCCTGTGCTGAATGTTATTCTAGATCGTTTGGTGAAACTGGT
TTGTGTTGATGCGTGTGCGTAAAAATTGGGAACAGGCCGAGAGACACGCGGATTATATTC
ATTAGGTGCTGCTTTAGGAATGTGTTTTGTAGTTATTAGGGGAATGAAATGGTTATTCAG
CTTAGATGTTTTTCCTGTGTGAATAACGGTTGTGGTGGTCTCAAATATAGTTGAATTAGG
GAGTGCTTTGGTTTTGCAGATGTCGGGCCTAGAATTGTGAATATTTGTGGATTTTCTGTT
TTTGTTTTTGGAGGATTACTGTGGGAAATCACTCATTTTCATCAGTAGTGTGTTGAGTTC
GAAATCCCTCCGGCCAAAACTCTTTTCTGTTATCACTCACATTCTTATCTGTTTTTACAC
AATCTTTTTGACGCAATGGTAGTTGACATAGTTGCAGCCAACCGATCCAAATTCTGCACG
CCATTCCTCTGTTGTGCTTGTTATCTGTAACACGAT
>NODE_31_length_63_cov_14351.126953
TTGTGCTTGTTATCTGTAACACGATCACGATCCAGTTTCCACGCTGGTATTTGCCATTCC
TCCGTTGTGCTTGTTATCTGTAACACGAT
>NODE_32_length_3767_cov_12240.524414
TATATATATATATTTAAATGGTATGGCCTGCGTTTTAGTGTTTTAGTGCTAATATTTAGT
TATGCTTTATTTTTTATTTTATTCATATTTTGTGTTTATTTATTTTTTCATTAATATTTA
AATTTTATTTTTATATTTTTTATTGTTTAATTTTTTTAATTGCCATTTTTTTAAGTTCTT
GTATTTATTTATGTTTTAATTATTTTTATTTATGTTTTGTGTTTTTTTACATTAATATTT
ATTTATTTTTTATATTTGTAATGTTTTATTTTTGCATGAATATTTTAATTTTTATAATAT
TAGTTATTATTTAATTGTTTTAGTTTTAATTGGTAATTTTACGGTTCATTATTTATGTTT
TATAATTATTCAAAATTATAATTAATTAAAATTAAAATTATTCAAAATTATAATTAATTA
ATATTAAAATTAAAATTAACTACGAATAAAAATTACAGCGTAACAGCTCTGAAAAAATTA
CATAACAACTATAATATTTCACAAATATTAAATATAAAAAATTTAAAATGAAATAAAAAA
ATACATTAACCGGAAGTCGATATTCGGAATGAAATATTTTCGAAAGTCGACATCCGATTA
GTAAACACAAATTATATTGCCATTTTCATTTATCGGAAGTCGACATGCGTCTAGTAACCT
TACAGAAGTCGACATGCGTTTAGTAACCTTATGGAAGTCGATTTCCAGTTTTCATTCACC
ACTATGGAAGTTCACTTTCGGTCGTAGCTCACGGAAGTTAGAATTTTGTTACGGAAGTCA
ACTTTCGAATGTGAATTCTTTCAAACTTTTAATGGAAATCGACTTTCGGAATACAAGTTT
ATCTATGAAAGTCCACTTCCGAAATTCAATGACTTACGGAAGTCTACTTCCAGAATTCAA
TCACTTTAGGAAAGATGACTTCTGGTTTAAGATTCAATTTTTCGGTACCGTTTTGTGGAG
ATCTATCCTCGAATATGCTAAATGATCTTATATCTATCTATGGCAAACATGACAACAACA
GGAACGAGAAGAGAAGAGACTGCAGAGAAAAGGAAAAAACATGTTAGGTTTTACGGAGGG
GGTTTCTCTGGGGAGAACAACACCAATAAGATCTGAGCATAACCACATAAGACACTAACA
CCACTCTCAACCCAAAATCTTAAGGCAATGGATTTATGGGTCTTTATTCTTATATAGTGC
TCCACTTTCTCATTTCTAATCAATGTGAGACTTAGAATCACACTTGAATTTTTAACAATG
AGACGCAAGGAAGGAGAGTGAGGTAAAGTGATTTTAAACATGTAATGCAGCAGGTCAGGT
GGTCAAAAGACAGTTATGAATTTTACAAATACTAGGGGTGCATAAGAAATATTGGGGTGC
AGAGGAAAACCCCGTTTTATTTTCATATATATTCATAGCCTTTATTGCATAACCGAACCC
AACTATTAACTAAGATTGCCTTTTGTGTTCAACCCACTTTGCACATAAATATGAACTGTG
TCTGGAGGATATTACGCACCAACTACAGTATTTTCGAAACAAAATAACCGTCACCATTTA
ATACTTTTACTTAATTTTTAATAAATATTGTTCCAGATAAAATATATATAATAATGTTGT
GACTTTCCTTAAATAAAGGCTATATAGATAAAATTAACTTATTGCATAAGATATTTTTCT
TAAATATTACTACAAAGTAACACTTTCTGAAAATTATTTTTTTATTAATCTCACTTTAAT
ATATAAATTTTACATTATCATATATAAATGTTATATATTAAAACTATTACATATTTAAGA
TATAAATATGTTTATTAATTTTTATTAGTTTGTTAAAGTTTTCTTATTGGTATCGGTATT
GGATCACCCAATATCTGTTTTGGCATTTTCCTCCACTTTTTGGTTTGGTGCCTTACTTCT
GCGCATCCTAATAAGGCAGTGGTAAGAGCCGAAGAAGTGTGAGTGAGTGATTTGTTCTTC
TTTGTCCTCTGCTCTTATTCTCTCTCTGTCTCACCACACTTTCATCTTCGACTCCGATGG
CGAGCCTGTGGCGCGCGGCGACCGGCATGTCGGACAATTCCACCGACTACGACGGCGTCG
AGTTCTGGTCCAACCCCGAGCGAACCGGCTGGCTAACCAAGCAGGGCGAGTACATCAAGA
CTTGGCGCCGCCGTTGGTTCGTCCTGAAGCAGGGCAAACTCTTCTGGTTCAAGGATTCCG
CCGTCACACGCGCATCTCGGCCACGCGGCGTCGTCCCCGTTGCCACGTGTCTCACTGTCA
AAGGCGCCGAAGACATCCTCAACAAGCCCAACGCCTTCGAGCTTTCCACGCGCTCCGACA
CCATGTACTTCATCGCTGATTCCGAGAAGGAGAAGGAAGACTGGATCAACTCCATCGGTC
GCTCCATCGTCCAGCACTCCAGATCCGTCACCGATTCCGAGATCGTCGATTATGATAGCA
ACTCTGCCAAGCGCTGACCACGCTCTCTGCAATTCACTTGCCTCTTTCGGTGAATTCTTC
TTTTTCCTTTTTTCACTCTGTTTGTGTATATTATAATGGTTATAATTATGACTTTAATAG
CCGATCGTTCGCGTTCTCGCGAGGTAACTCTGTTTAAGTACTTTAACTGCTATCATATTG
TAATGTTTTTTGGTTTTGTGGATTGGACCAATCTTTTCAATATTGCTTATGAATTTCAGC
AATAGTTATCTGAGCATCGTCGATGCAGTTTTAGTCTGAAAGATTTTGAGATAAACAGTT
TTTTTTTTTTTTTTCAATTGGAAACGCTTGTATGAAGAATATAGTTTAACCTCGGTTAGA
AACTAACTTCACTCCTTTTAGTTTCACTATCGGCTAATATCTTTGTTCTCTAGAAATTGT
GATCGTTTATATATCAGTGTGAAGGTGAACAACATGATTTGAGTTTCAATTGTGTTCAAT
TATTCTTGAGCAAATCCAGTTGATGTGCGTTGCACTCAGCGAAAGTGTGAACTCACATAA
AAGTGCAATCAAAATGAAAAAATCCTTTGCATACAGAACCAAAGCCTCCGTTGCCTACTA
AATTGGATTAAAAAAACATATAAGATGCTTCATGGATAAATATCGTGTAGTATCGGATTC
TTTTTGGTTAAGAGAAAGTGATGGGTTAAATCAATGTTTTAGATATACATTTAAGCCATT
CCCATTTCTAGGACAAGACATTATTATAGAGAAGATGGGACAGTAACATGAGAAGAAAAA
AAGAGGGATGCATGTGAGACTTATCCCTAAAATTTGAGCTGACAATTGTCGAGCATCCTT
TGCTATGCTCACACCATTCCCTATTTTTGGCCTACGAAGCCTTTTGAAGCTCTTAAGCGC
CTTTGTGATTTTCGACGTTGCTGTTGTCACTTAAGCTCTTAACTCTTATTCTATTCTGGT
TGCTGTTAAAACTAATATTCATTATGGTATGGTTGCTTGAATACCAAATTTTGCTTATTG
TTATGTTCCCTTGTTAGTTAAGACTTGATTGTGATTCTAATGTCATATAATTTATCTCTA
GTGGAAAATACAGATTATTTCATGAAGATTCTCTATTTTAATAGTTAATTTACTTTGCAC
TAAACTATTTTATTAGTGGCTGACTTTTTGAATATAAATGTTCTGCATTTGACCAAAAGA
TTAATTGCTGTAAGGGTGGTCCTGTTGGGAACTCATTATACTTACCTCCTGAAATCTATT
ACTGGATGTCTTTAATTTCTTTAACCAACAGATCACAGCATGTCTTTAATTTCTTTAACC
AGTTTACTCATTG
>NODE_33_length_2310_cov_12642.529297
TGGTTGTTTAATCCCCACACAATCTGGGGAGCTACCAAAAACTTATCTTGCCGGATTCCA
AAATCGAAATTCAACAATGGAGTGCGTATATGTACAAGGTTACTCCATTCAATCCCTTCA
AAACCAGGGAAGGATGGAAACAACAATGCTCTAAGAATCAAAACAGTAACAAACAAAATC
ATACATTTGCTAGTTACTGAATTCATTATGCCGATCGAAAACTTCGACAACACTTCCATG
TATGATGATGATTCACTCTACCATGCAAAGCAAAGCATCACCATCTTTTTTTACTTCAAC
ATAAAACCCAGATTACAGCATCACTTACAAAATTGATCATCATCGGTGTGGAGAAACCGT
GCCAACAAATTTGAAGGTGAAGATCCAATTTTGAAGGACCCCACAATCTGACTCGACGGA
TGAAAGGAATAACGAGAAAAAACAACAAACTTGCAACAGAGGGTTCCACTCCAACAATGA
ATATCTACAAAAGAATAAGAAAGAAAAATCACAAGAATCAGCCACGAAATCGGGATGCTA
AAAGATGAAATCTGACTATAAGTAACGACGATAAGTTCAACTGATCAAAGGAAGAAATGG
GAAAACAGCCACCACAAACGAGACAGAAATGAGAAACACCATCATAGCCTATATTCCTGT
AACGACCCAGATATTCGAAAAACAAAAGAAACACGAGACAATGACCCACCTTGAATAAAC
AAAATTTGGGAGGTGAGGATCCGATGGGGTGTGATGAAAAGTGAAAAAGGAGCAACCTTG
AGGCAAAGAAGAGTATTTGAGATAAAAGAAAGATGGAAAAGAAAGGAAGAGTGGAGTGTT
GGGAACAGAGAAGAAGGGACAAGAAAAGTTGGTAGAAGGAGAGAGAGTACAGAAAAAAGA
GAAGGAAAAGTGAGGAATAAGATGAAGGTGAAGGAAGAGGACAAGGAAGATACGATGTTG
CAGTTGCAGAGGGAATGCCTGGTGTGTAACAGAGCCAAAAACCAAGGCCAAAGTTGCGTA
TGTTACGGAAAAGCTTTAACCACGTTCACTTTTTTCCTTTTTTTCTTCTCCTTTTTCCAT
GTGCATATACCAGCTTAAGCGACTCAAATGGAAACTTTTATATCAAATATTAATTGTTAA
AAAGGTCCAGTTTATATGCAGGTAAAGTACATAATTATTTTTAATTATTTTTAAGTGTTT
TTTTTTATTATAATTAAATGAAAACTTTTATTGTAACGTTAAGCAAGAATATTATAATAT
CAGTACTAATATTACTATACTTTTGTTTGTTGAGGATTTATGGACCTAAGTTTAAGACAT
CTATCCACCTTAAATTTATTTATTATGTACTCTTGTTTAAATTTTATTTTTCTTTAATTT
TCTTATATATAAGTAGGGTTGGTCCGACATGCACTTTGTCTATAAAATGTGGGTTACTTT
AGCTCGTCTTACAATTTTCAACACGAGCAGAATAATCTGATTCATCTCGTATAAATACGG
GTCTGTGAGTCTGCGTACCAGCCAACATTATTTTTTAATTATTATAAAACTTTTGATATT
CAATAAATTGAAAAACTTTAATAAATTCACAAAATTAAACAAAAATTCTCATAACTTAGA
TTATAAATTAATAATTCAATATTTTCATCATAATATTCATATTCGTATTTTGATGTATTT
TTCAAATTTTAACATATTAAAAAATACATAATACTTATATTTTTAATCATACAAAAATTT
AAAACAAAGTCCAGAAAAAAAAAAAACCATACAAACTTTTTTATGTGACAGTTGATCGAC
CCGCGCGACCTGCATACTTTTGAAGGTTTCGCACCGGTGTGTTCATTATCATGAGCGGAC
CGTATTTTTTTATGAGCGTATTTGTAATTAAAGAGCTTATCTTTTTATCATGCATGCGAT
TATTAATAAAATTTTGGAAAAGTAGACTAAAATAACATGCATCACATAAATTATGATATC
TCTTTTGTATTGATATAGATAATATATAAGGTGATATTAGAATTAAAAAATTATACTTAG
GAATATAAAAAATATATATTTTAACCCATTTTTAATCCATTATTTTAATGTCCAAAAACA
AAAAAGGTCAACAAAATAGAGGTAGATGATTGGAAATATAAAATTTATAAGTACAACTGA
ACAGATAATTTGAAATGATTGATTGCAGAAATAGTAAATAACATGATATGTAATTTAAGT
AATCGGATGTAAATTTGCGTTTTTTTTACAGTTAAGAAATTAGTTATGAATCAAAGGTAT
CATTTAAAAATATTATATATAATAAAAATATACTTATAAATTGAAAATTAAAGAAG
>NODE_34_length_44_cov_29993.226562
TTTTTCCAAAAGTACCCATTTACATATAATAAAACCAAAACTGCACCATTGTCGTAAATA
AGCTAAAATT
>NODE_35_length_29_cov_24525.414062
CCACTCGTATCGTCGGTCTGATAATCAGACTGGGACCACGGTCCCACTCGTATCG
>NODE_40_length_1657_cov_11666.496094
ATATATATATATATATATGATGTAGCAATCCAGTTTTTAATATTATTTCTAACATATTAT
TTAATTATAACAATATCGTAACAATATCATAATAATAAAATCATAACAATAACATGTTAT
AGGTCGAATATTTCACGCAGATCTAAATTTGTTTAATTTCCGATAATAATAATAATAAGA
TAATAATAACAATATAATAATAATAATAATGTATAATTTCAGACCTTTTATTGTAAAATT
TTAAATTACATGTCATATGACTATATAATTTGCAATTATGTAATATTTATTGGATTCTGT
GTTTTCATTATAAGAAATTATTACTGATTAAACTTTAAACTTTTTAAAACATGAACTGAG
TTTTATTATTAAGTAAAAAAATGTTTAAAAGAGTGTACATATTTATTTAATTTCAGTAAA
AAAAAAAAAAAAAACTTATTTGAAATTACATAAGTAATTCGTGACATTTTTTAACTTACT
AGTTAAGTTTAAAACCAATGATTAACATAATGGATTTTTTTTTAAAATAAATTTTATCTT
GTTCTCATAAGTAATTTTAATCTTTCAAAAGATTGAAATAAATTATATTTAAAATACATA
TAACTTATTCTTTTAATAAATTTTTAAATAATTTGTTTCAATAAAGTAATTAAAATATTA
TAGATTTCAAAACTATTTTAATAAAGCAATTTAATTTATCTTTCATGTTAAACTTACATT
TTAAAAATATTTGGATGGCCAGGTTATATCCAGTTTTGAGTTTAAGTTCATTTGAAACTA
TTCATATTGACTTTTAACTTAAGTTAACTTGTCTTTACTTTCGACTTGTGATGACTCATC
TTGATCTTTAGCCTGAACCGACACGTCTAAACCTTCAATCCGAGCACACTTGTATCAATC
TCCAGCCATGGTCAACACATATTAACCTTAAGCCTAAACTAATTGGTCTTGACCTTCAAC
CCGCCTAACTAATTTCAACCTTCGGTCTGACTGATTTGTATCGACCTTCGACCCATGCCA
ACTTTTTTCAACCTTTGGCATAGGCTAACTCAACTCGGTTTTCAATCCGGATTAACTCAG
ATATACCTTCACCCCAGGTTGACTTGTCTCAACCTCCGACCCGTATCAACTCATTTCGAC
ATTTGCCCCATACTAAAACGACTTGACCTTTGGTATAGACCGACTTGTCTCGACCTCTAG
TTTGGGCTGACTAATCTCGTTCTTCGACTTAAGTCTACCCGACTTGACCTTCGACTTGTG
CAAAATCGTCTTAATTTTTTGCTCGATTGCCTCATTTTGACCTTAGACTCAAACCAAATT
GTCTTGACTTTCAATCTCAATTGACTTAAACTTACTTGTCTCGACATTCGGCCTATCTAA
ATTAGTTCGACCTTCAGGGTAGGTTGATTAATTTTAACCTTGGCCTAGGGCGAACTAGTT
TGATTTTCGCCGTGGTTGAATCTACTTGACCTTCAAGTCAATTTTACTAAATTTTCGCCA
TGTGCTAAATCACCTTAACATTTGTCCTGTATCAAATTGGTTTGACCTTTTTCTTACGAT
GACTTGACTCAACTTTAAGTTTAACCTATTCATTTTAATCTTTATCCAATCAACTCATCT
CAACCCTTCTTAGTGAAATAAAAATAAAAATAAAAGGAATATATATATATATATATATAT
ATA
>NODE_41_length_93_cov_14969.978516
GGTTGTGTCTAGGATTAGAGCTGTTGGAAGAAAGATAACAGACAACAATGAAGCAGTGGA
AATGCAGAGCATTATCACCGATGATGGTCCTTCTTTTGAGCCCCTTCCATATGTTGCTG
>NODE_42_length_127_cov_17234.369141
AATAAGAGTATTGTCCTTACAAGATCGTAGAATTAATAAACTATAGTTTTTTGTTTTGTT
TTTTTGGTCTTTATCTACATTGACACATATATGGTGACATAATTTATGTGTGTAACCTAA
TATCCAAAATAAGAGTATTGTCCTTACAAGATC
>NODE_43_length_39_cov_17484.384766
AATAAGAGTATTGTCCTTACAAGATCATATGTTATGATATCTTGAGGATAAATATGGTGA
CATAA
>NODE_45_length_30_cov_21074.632812
CTTGAGGATAAATATGGTGACATAACCTAGGTGTAACCTAATCTCCAAAATAAGAG
>NODE_46_length_120_cov_13201.516602
CTCTTATTTTGGAGATTAGGTTACACACTTAAATTATCACAATATATGTGTCAATGTAGA
CGAAGATCAAAATAACAAAAAAAAAAAAACTATAATTAATTAATTTTATAATCTTGTAAT
GACAATACTCTTATTTTGGAGATTAG
>NODE_48_length_60_cov_7418.933105
TGAAAATGTTGAGCCAAGAAAAAGGGACTCTTCATCTACTCAAAAGTATGCACAGGAATA
ATTAATTAAACAAGGCACTGTTAACA
>NODE_49_length_56_cov_14598.732422
GGTCTGATTATTAGTCTGGGACCACGATCCCACTCGTGTTGTCGGTCTGATTATCGGTCT
GGGACCACGGTCCCACTTGTAT
>NODE_50_length_3256_cov_13363.681641
TAATCTGGATCCAAGTAGCCCTGCATCAACAAATTGAACTCATTCTCATCAGTCATCACT
AAAGTTCAATGAGATCTTCTTCAAGGAAAAAGATTTTAAACTAGATTTTGCTCCAGACAG
ATGATGTGTTTTCCATGTCTTGGTATGTGTTGCACTAAGAGCTTAGATGCTTACATAAAC
TCATGAGAATTCTCAATTCAGAAAAAAATTACATTAAAATTATTTTAAAACTCTGCAAAA
GCATGCAATAAATGATATTCTACCTGCATGTATTTGAAAACTTTCAATCAGTTATTTGGC
TGCTTATTTTATAGCAAAAACTCGTAGAAGATATATATTTACAAACCATTGTTCCTTTAA
CTTGAGTGGTAACATGATCATCATCATCTAAGATGGACTTAGAGAGACCGAAATCAGAGA
CTTTAGCATTATAGTTCTCATCTAGCAAAATGTTGTTTGACTTGATGTCCCTGTGTATAA
TAGGGGGATCAGCATGTTCGTGAAGATAAGCCAAACCCCTGGCAGTACCAAGGGCTACTT
TCAGCCTTCTGCTCCAGCTCAACGTGATTCCACGTTTCCCTGCATATATCATATGATTGT
TATTACTATTGGGTATCAGACCAGCAGCACAAACACTCAACTAAAATAGAGATGAGAAAA
ATAACACCGACAATAAGCAAGTCAAAATCAACTCACCAATATACTCAAATCCTATCCCTA
GTGACTTTGAGCCTATAATAACCCATCAAGTTTCAATTCCTTGAATCCTTAACAAGCAAC
CATGCATTAAGTTCAAGAGTGTTAAGATTACTAATGAATCATGTTCTATTCCTAGATACA
AGCTCTATTAGGTATTTAATTTTAGTTCTAGGTTCAAAAGAGATTTTTCAACACCTCCAG
AATCACAAATCATGCATGGATGTCCAAACCAAAGCAAGCATTAAGCTTGGAATTCAAATA
CTAACATTGAAATGAAAAAACCTATGTATTAACAACACAAATTACACAAGAATTCAGTTT
ATTACATCTAATATCAACAATTAGGATTAGCTCTCCATGGTGGAGAACCTAACATTTACA
ATTAGAAGGGGAAAAAATGGAAACCAAAAAGAAGATGCAAATCCTCTCCCAAGGTTCTTG
GTAGCCACTCCATGCTCCAATTGCGCCTTTCATTTACATTTCCATCTCCCAATCGCAACC
CATCTTCCTCTCCAACCCCAAAAGGGGGAAAAACCACTATGAATGGAGGAGAAGACCCAA
GGAGGAGTGGGAGAGTTTCCCAACACCCCTAGCAACTTCCAAAAGGCTCTCCAAGCATCC
CAAAAGTGTTTCTCTATCGTGCAAAATGAGAAATCTCCAAAACCCTCGCGAGAAACATGT
TTAAATATCCATTTTCGACATATCAACATTGTCACCGCCTGGCGCCATCTCAGTAAAATT
GTGAAACAGGCAACTCCAGGGAGTCACCGCTTGGCGGCATTCCTCCACCGCCAAGCGCCG
CTGGCCACTGCCTAATCACCGCCCGACGGTAGGTTTTACAAATTGAATGGCGCTCAACCC
CACTTTTTCACCACTCAGCCTTGCGGGCGCTCAGCCTCACTTGCCACCGCTTAGCCTTGT
GAGCGCTCAGCCTCACTTTCCACCGCTCAACCTTGTGCAATTTAACAACATACTGTACTT
GAAGCATTGGGCGTGATTCCGGTGGCGCTCGACGCGAGTATTTACTTCAAATTGATCTTT
TCTTTTCCAAAACATGCTCCCTCGAGTTCTTATTTGTTTTCTTCTGCCACAAATGCTTCC
TATTAACTTATTTAACCCTCTCAAAATAGAGATTATAGGTAAAACCATCATAAAATAACT
AAAATACAAAATCGTACAAAATACATTAAACTTGAAAATATAACAAGATAAAAACTAGAA
AAAGAGTTGATTTATTCATGAAAATAAACACGCAAAAATAGGTAAAAATTGACGTTATCA
GGAACTCACAGGCGGTACCCCTTCACATTGTCAGCATAGCCCAAACACTTAATTTTCCCT
AGTTTCCAGTTCTACTCAAGCTTTGGATTCCTTGAACTGGTAACAACACATTTGACTTCC
TCTTGACATAGTACACCCACGATCTTTTGGAGTAAACTTTGATCCTCCTAGGGATAACTC
CGGTGATTCCTTCACATCAGAATGAACCAAGTCTTCTTGTGTTTTCTTTTTCTAGTAGTC
AAAAATCTTCGATCTATGTTTGTTGGCTTATCACACAGTGCTCACTGCTCACGTAGAGGT
AAAATAACCTTCTTGAGCCCGAGTAAGAGATTACGTTCCGCCTAGATTTGCAAACTTGGC
TCTGACTTATACCCAAGTCTACGATGTCACATCAACACCACTTCTTCTTGACTTGTCGAT
GCAACCATTGCATTAGCTTCCTACAACGTATCTCCCATAAGCACATACACATCTGCCATG
ATCTTCTGAGCTTTCATGACTTACCAAATCTCCTCTCTTCTTCACAGAATACCTCCATCC
TCCAAGGTACTTGCCATACAACCTTGTGAGGTTGATGCCTCAAAGTTCTTTCCTCCATTC
TTCCCGTGTCGACAATCTTTCTTGTCATGTTCTCTCTTGCCACAATGGTAGCATTTGAGA
TGCTTCTTACTTTGAGATCTATCATGAGACTGACTCCCATTAGATCCAAACTCTGTTGAT
CTACCTCTCATCATCACCAAAGCCTGCGTTTGGTTTGAACTTTCCATCATATCTACTATG
TTTCTTCACCTGGATTCTTCTTTAAGAATTGCTTCGGCGACATCCTCAAAGTGTAGACGA
CCTTCAATATTATTATTTGTAATATTGATGATGAGTTGATCATAAGAGTCAGGTAAACTC
TACAATAGAAGCTCCATGCGTTCATTTTCAACTATGTTGAAATTTGTCGCTGATAGTTGG
GCAAACAAAGTGTTCAAGTGGTTGATGTGGCCTGTCACCATCGTGGACTCACTCATTCAA
AGAGTGTAGAGTTTCCTCTTCAAGAATGTTATCATGTGAAGAGACTTTGCCTCATAATTT
TATGATGGCATCCCTCTTCAAGAATATTCTTGTGTGAAGAGATTTCGCCTCATATAATTT
TATGAGGGCATCCCAAATCTCCTTTGCTATGTCTTTGTCTACCACATTGGATACTACCGA
ATCTGCCATTGCTAAGTACAAATTCACAATGGTGTTGTTGTCAATTTTTTTCCACTTTTG
ATCCATCATTTCTGCAGGTTTTCCTTCAATTGCAACTATGCA
>NODE_52_length_2649_cov_14256.815430
TATTATTATTATTATTATTATTATTACATAAATAACGAAAGGGAACTCAAGTACTAGAGT
TGACAGAGATTGAAAATTTTGATTCAGTGAAAGTCTTCTCTCGTTGTTCCCCGGCCGACC
ATGTCTCATGTAAGTCTCTGTCTTTCTCTCTTCTTTTCCACATTTCAATTTCATTCCTTT
CCCGTCACCCACTTCGCACCAATCCAGATCTGTTTTTCCCCATTTCTTTGTCCCTGTTAC
TCCGATCAGATTCATATTTCTTATACCTAATTTTTCATTTTTCATTTTACATGCATGCAT
GTCTTCCATTCATTGCATTACACTCATAATTCAATTATGTCATCTAATTTCTGTAACTAT
TTATGTATGTTCTCGTTGTGTCATTTGAATTTGGTTACGAAAATGAAATCTCTCTTAGCT
TATTTGCTGGATCACACTACTCTGTCTGATCTGACCCAACACTAGGCTGCAATTGAACTG
AGATTGAGGGAACCTGTTTTTAATTCACTTAGTTCTATGAAAATTGGAATAATTTGAAGC
TAGATGAAATGCTGAGATTTTAAAACGTTTTCACAAGGTTCCTTTGAGGAATTTTCTGAT
CCTCTTCCCTGTGTTTTTCTTAGGAGACATGCCCTTCTGTGAAGAACATCCTTTTGTTGG
ATTCTGATGGGAAACGTGTTGCTGTCAAATACTTCTCTGAAGACTGGCCAACGAATGGTG
CCAAGGAAAGTTTTGAGAAACTTGTGTTCACCAAGACTCAGAAGACCAATGCTCGCACAG
AAGGTCCATAATTTTCTGTGATATAAATACTTGATGAATGGCCCTAACACGATTTATCGA
TGAAAATTTGTCTGTGTTTGGTTTATTTGGCAGCGGAAATAGCAATGTTTGAGAACAACA
TCGTTGTTTACAAGTTTGTCCAAGATCTTCACTTCTTTGTCACCGGTGGTGATTATGAAA
ACGAGCTTATCTTAGTGACAGTTCTTCAGGCTTTTTTTGATTCTGTGGGGCTCCTGCTCA
GGTTGTTGTCTTAAATTAGCTATTTATCTATGCATCGTAGGCAAGGGTGTTTTCTATCTA
TCACTATTAAGTGTTAACACGGTAGTCCTTTGATGATGTTATACTGCTTTTCTCCCTCCA
GAGGCAATGTGGACAAGAAGGAAGCACTTGAGAACTTGGATCTCATTCTGTTGTGCATTG
ATGAAATTGCTGATGGCGGGTATGCTATATGCTATTCATATAACATTATATTCCTCAGTT
GTTTGTTTGTTAGCTTCTCTGTCTTCTTCCAACTTGCAAATTGTAGTAGCTATTTGATAC
ATGGGAGATCAATTCTTTTTCTGCCGTTAAAAGATTAGAATTGTAAATTTTCACCATGAA
AGCAAAAGAACCTTCTTTCAACTGTTATTCTGCTAGGAAGGAACTTGAATACCAGAGTTG
GGGCTTTCTAAGTTCATCATGATACTCTTGAATTCAAATTTTGTAAACATTCAAATGTTC
AAGTAACAAACTGGCTTTCATCAGTTTTCGATCGCTAAGGAGTGTGACCAATGAGACAAA
ATAAATGTCACTTTGACAAGATCTATACAGTGCAACAGCTAGGGTAGAAATTGAATACAT
ATGATATTTCTGCTCAGTTTTCCACAGTGACATCTATTTTTAAGTTCTTTTCATTTTTAA
ACCAACCATATGCCTAGGTAAGTTATATGTTTTTACCCTGGCTAAACACAAAGATTCCAC
ATATATATCTGCTCTACCTTTTTCTTTGCTCCACCCGGATCTCATTTAAATTTCATGTCT
TCATATTTTGTGCAGTCTCATTCTTGAAACTGATCCAAATGTTATAGCTGGGAAAGTTGC
TAGCAATAGTATAGATTCTGGTGCTCCTTTGTCTGAACAGGTACATTACATCCTTCTCTT
TAATACCAAAAATGAAAATTGACATTAAATTCACTAATATGAGGAATGAGTGTATTTCTT
TTCATTGCAGACACTAAGTCAAGCATTGGCCACAGCCAGGGAACATCTTGCAAGGTCCCT
TCTTAAATGATTCATATGGCATTTTACAAAGGAGGAAATTTGTCTTTTTGACTTTTCCTA
CAAACGTTTATAAGAACAGAACATCATTCCATTCTCGAACAATCGAACCTTGAAGATAAA
TGTTACTTGACATGAGAATACAGAATATTTTGGCACTACTTTTCTTGTGTCGATTTGTTT
ATATAGTTACCCATTAAAGTTTAAGTTAAAAGGCGTGCAGCTTATCTTTTAAGTTTCACA
AAAATCTATTTCAGTACATACTTATTCTAAATTTCTTACTTTAGCACAAAATCATGCAGC
TTTGCCTATGAAATTGATTGTTTATATTAAGCTGATATTGCTAACGTCACTTGCCATGTT
AAATAATTTTCCGGAAAAAGAAAATTTCCACTGGATACAAACATCTGATGCTTACACACA
AAATTCACGAGTTGAAACTAATGTACGGAAATATTTAGAACACGAGTCACGTTGAATAAG
ATTCTCTAAAAATTTATAGTGGAATACGTGTAAAAAGGATAAGTTTTATAAATAAAACAG
TTTGCGTGAGATAAAATTAATTAACAGATCTGAAATTTCTCAGAATTTTTTATATAACTT
TTCAATGAATTATGCTGCAAAAAAAAAAAAAAAAA
>NODE_53_length_62_cov_15248.209961
TGAAAATGTTGAGCCAAGAAAAAGGGGCTCTTTTTATACTCTGAAAGTGTGCAGCAGGAA
TGATTAATTAAACAAGGCACTGTTAACA
>NODE_54_length_2523_cov_11375.396484
TGGTTGTTTAATCCCCACACAATCTGAGGAACCACCAAAAACTTATCTTGTCGTATTCCA
AAGTCAAAATTCAACAATGGAGTGCGGATATATACAAGGTTGCTCCATTCAATCCCGTCA
AATCCAGGGAAAGATGGAAACAACAGCGCTCTAAGAATCAGAACGGTAACAAGCAAAACC
ATGCATTTGCTCGTTACTGAATTCATTGTGCAGGTGAAGAACTTCGACAACATTTCCATA
TAAAATAACGATTCACCCTACCATGCAAAGCCTCACCATTTTTTTCTTTAACATAAAAAC
TCAGATTACTACATCACTTACAAAATTTATCAACATCGGCGCGGAAAAACCATGCCAACA
AATTCGATGGTAAAGATCCAATTCTGAAAGACCCCACAATCTGACTCGACTGATGATACA
AAAGGAATAACGAGAAAAGCAACAATTTTTCAGCAGAGGGTTCCCCTCCAACGATGAATA
TCTACAAAAGAACAAAGAAAAACCACAAGAATCAGCTATGAAATTGTGCTGCTACAAAAT
CGGATTCTGATTATAATATTGAGCGATACAAATTAGAAATTAAATGCATGTGAAAAAGAG
ATGAGAGACATGTGAATGTTGGTGAGAAAATCATCACAGGTGATACCTCTTCTGCGCTGC
CTGTCTCCAGCTCTATCCAGCCTTTTTGAACACCATTTAATCTATTTAATAACATCAACG
TTAATATTAATATTAATATTAATGTCCACTTGGACTGCTTTTTTGTGATGTAGATAAATT
TAAAAATATTTAACTTTTTGTTATACAAATAAGTATTTAAAAATGCACAGTCTATAATAT
ATAATATATATAAAATATTCAGTACTCAGCAGTTCAACGGTTTTAATCTCCATCTTGTCT
TGTTAAACATATCAATGCTTGCTGAAGACACACACCAAGAAATGCGAAAAGCAAAGGAGA
CACGAGACGAGACACATCGATAAGTGCATGTCCTGTGAAACCATCGATGAAGAAAAACAA
ACGACATAACAGCGTCTGTGTTGGTTTTTTCACCTAGTTTTGAATCACGATGAAACGACC
GTGTTTTAAGGTTGTGGGGTACAGGAGAAAGCATCCCAGAGAAAAAAAAAAAGAAAATGG
GGTGTGATGAGAGAGACAAAAGGAAGCAGCTTGAATTGAAGCATTGGGAAGAGAGAAGAA
AAGACATGAAAAGTTGGTAGGAAGAGGCACAGATACAGAGAAGGGAAAAGGCATAAGATA
AGGAACAAAATATTTAAAAAATGAAAAGTAAAAGAAGAAGGTTAAGGTGATAGGGAATGA
AGTGGACAACTGAGATTGGATGTTGCAGAGGCTATGTTTGCAGCTTTACACACCCAAAAA
CCCCTGAAACTTTAAAGTTTTTAACCATACCATTTTTTGTTTTCATTTTCAAATAAATAA
AAATAACTTTACGGATGAAGCAATTCAATTTTTTTTAAAGAATTTAAATTTTTTTTGTAA
TGACAGGTGGGGTCAGCTAGACGATTCAAATGGATCGGGCTAACCTAACGACAAAAATAG
GTCATGTTGATCCGACGACCCAGACGGACTTGACCACCAAATGGAGTGGACGAACCCGAC
TTTGAGAAGGTCGATCAAGTTGGACAACCCACACGGACGGGGTGGGCCTGATGACCAATA
TGTGTCGAGCTGACCCGATAATCCAAACGGATCGGACTGGCCAAACAACACAAACGGATC
GGACAGGCCTGACAAGCAAGACGGGCGGAGCAGGCTCAAAGACAAAAACAGGCCGAACTG
ACCCACACGAGTTGGGTAGGCCAAAAGACCTAAAGGTGTTGGATGGGCCTGACAAATCAA
ACGTGTCGGGCAGGCCCAACGACCTGTACGGGCCTGACCTACCCAACAACGTAGATGGAT
TCGATCGGCCCACTGAACCGACAAGTCTGACCGACTTGACGACCTGGACGGGCCCGACCC
AGCCCAGCCTATCTAGATCGTCGGATCGTCCCAACCCAAACCGTTTGGGTTTTCCGGCCA
TCCCTGTTGCCCAACCTATCTTGGTTTCCTGGCCGGCCCGACTCATCTGGATTGTTAGGT
TGAACCAGCTCGATTGGGCCGTCGGATCGGCCCGGTTCAACCCATTTAGGTCATCAAGTC
CATTTCCAAATTTATCATGAACTCAAAACATAATTAAGTCTAAAATAAATCTTGTTAAAA
TGAAATTTTATCTCACAAAAAAATAATTATTTAATCCAAACAAGAAATTGAAATGTATGA
TATTTTAATTTCTTTATCCAAACAAGTTATTCAAAAAATGAAGAAAATTTAATTGCAAGC
AATTCAAATGCAATACATTTCAATTTCCTAATATTGTTAAAATGTTTTATCCAAACACAT
ATTACACTACCTGACTCCGAAAAAGTTTTATTGTAAGATTGATCAACTATGACATTCCAT
GTTGGTAACATCAAAAAAATAATATTATTTTAATTCGTTAAAATATGGTATGAATAACAT
GGATAATTATTTTTATTGTGTGTTTGAAA
>NODE_55_length_536_cov_8437.239258
AATTTCGTCCCCCTCCAAATTGAAACAAAAATTATAAAATGTTATACAAATATTTTTATT
AAATTTGATTTTTTTTATTCAAATTGATATTTTTATTATATATTTTCAATAAAACCAAGT
TTCTTTAAATTTGTTTCACATTAAATTTTACTTAAAATTGTTTTCAAATTTTAAATTTAT
TTGTTTTTTATTGTTGCATAAACTAGTTAATTTTTCTTAAATTATATAATTTTTATTTTT
ATACTAACTAAAATATTTGTATAGAAATTATTGAATTTTACACATTTGAAAAATATGCAA
TTATTTAAAATATAAATTCAAATAAAAAACAATATTAAAGTATAATGTAATAAAATATCA
ATATAATTTATGAATTTTTTTATTAATATTATTTTCTATTAACAACTTTAAAATAATTTT
AAATAAAGTTTAACGTAAAATATAAATTAAAATAAACTTAATCTTGTTAAAAATATTTAC
TTGAAATATCAATTTTGATAGAAATATCTTGCATATTTATATAGAAATTAAATTTGGTTT
CAATTTGGAGAGGGACAAAATT
>NODE_56_length_93_cov_14733.731445
CAGCAACATATGGAAGGGGCTCAAAATAAGGTCCATCATTGGTGATATTGTTCTGCATTT
CCACTGCTTCAGTGTTGCCGGTTATCTTTCCTTCAACAGCTCTAATCCTAGACACAACC
>NODE_57_length_74_cov_22626.121094
ATGCAGGGCTACTTGGATCCAGATTATTATACTAGTCAGCGGTTGACTGAAAAGAGTGAT
GTTTATAGTTTTGGAGTGGTAATGCTGGAGCTAATTACTG
>NODE_58_length_51_cov_33451.882812
ATTTTCGTAGTGTTTGTTGCGGATGGTCCTCATTTTGACAGAATGTTTAAAATGGTCATC
ATTTATACCGAATGTTT
>NODE_59_length_33_cov_16253.302734
ATGGTCATCATTTATACCGAATGTTTAAAATTGTCTCATTTTCGCAATTCGTATATTAT
>NODE_60_length_34_cov_33902.468750
TCTCATTTTCGCAATTCATAATTTATTTGGTCCTTTTCTGTGATGCCGTTTAAGTCAGTA
>NODE_61_length_104_cov_17567.470703
TTTCTGTGATGCCGTTTAAGTCAGTATCGAAGCACTGTATATGTGGCACTGTTTGTATTA
AATTGCATTGAGATGTATTACGTATACTCTACAGATGGTTCCGTTACTGATTTAAACGAC
ATCACAGAAA
>NODE_63_length_63_cov_27791.539062
GTGGTCAGGAATACAATAGATAAGACATAAAAGACTTGCATGGTCTTCACGAAATTATTG
ATCCAGCCATTTGTTCAGGATCAACACTG
>NODE_65_length_85_cov_29230.716797
AATTTCTTTAACCACTTCACTCATTGTGGGCCTGTCGACTCCTGACTCTTTAAGACACTC
CATTGCAAGGTCCACAAACTTCTCAAAACCCTGCAGTGTTGATCCTGAACA
>NODE_66_length_46_cov_18515.283203
TCTCCAAAATAAGAGTATTGTCCTTATAACATCATATGTGATGTTGTCTTGAGGATAAAT
ATGGTGACATAA
>NODE_67_length_48_cov_20340.437500
GATCTTGTAAGGACAATACTCTTATTGTGGAGATTAGGTAACACCTAAGTTATGTCACCA
TATTTATCCTCAAG
>NODE_69_length_120_cov_11945.799805
ATAAATTATGAATTGCGAAAATGAGAATTATTTTAAACAGTCTGTCAAAATGATGATTAT
CTGCAACAAGCACTATGAAAATGAGGACGAAAAAGGTATTTAAGCCTAATAATAATAATA
AGGTTAAATTATACTTTTAGTCCCCA
>NODE_70_length_76_cov_25217.289062
AGGTTAAATTATACTTTTAGTCCCCATTTTCGTAGGAAAATTTGAATTTGGTCCCTCAAT
TATTTTTTATCTCAATCTGATCCTTATTTTGGGAAATTTGAC
>NODE_72_length_61_cov_11097.737305
CTGACACGTGACACCCCATTTAACACTCTTACTCCACCATTAACGGGAAGGACTTGATTG
AGTCAAATTTCTCAAAATAAGGATCAG
>NODE_73_length_126_cov_24186.031250
GCATGGGCTTGGGCATAAGTTGGTTTAAAAAACTATGGCCACAAAATATGGCATGGAGAG
GTTCAACGGAATAATTTCTCGTTGTGGAGGAAATTAAAGATGAAGGCAACTTTGAGAAAG
GACAATTGCATAGTTGCAATTGAAGGAAAACC
>NODE_74_length_27_cov_14280.333008
TGCATAGTTGCAATTGAAGGAAAACCCGCATGGGCTTGGGCATAAGTTGGTTT
>NODE_75_length_188_cov_8832.739258
ATAACAAGATTTGAACAGATTTAGAGCGATGTATTTGTGATTAAATAGTCAAATTTCATC
CCTTCACAAACGAAAAGAATTGTAACGATTTCTACTAAATTTACTTTTATGACCTTATTA
ACATTCAATTACCATTGTGAAGAGTGCTCTCTCCTTGATAATTTTTTTTTCAATTTGTAT
GATAATAGTATTCTCAACTATATATATATATATA
>NODE_78_length_98_cov_14224.346680
CTCCCAAATACTGCCACGTGGCACTGTCACTGCCACGTGGCACGATGTCCGCTTGACACG
TGGCAAAATTTTAATTTTTTAAAAATTAAAAAAAATTAATAAAAAATAAAAAAAATTCAA
AAAA
>NODE_79_length_31_cov_6181.580566
ATAAAAAATAAAAAAAATTCAAAAAATAAATAAAAAAAAATTCAAAAAATCCAGAAG
>NODE_80_length_61_cov_11096.917969
ATAGTCCCTATTTTGGGAAATTTGACCCAATCAAGTCCTTTCCGTTAGTGGTAGAGTAAC
GGTGTTAAATGGGGTGTCACGTGTCAG
>NODE_84_length_63_cov_9769.365234
GTCTTATCTATTGTATTCCTGACCACATCACTACGTATTTTCCTCATTCTCATGGCTTTT
TTTCAGTAATTAGCTCCAGCATTACCACT
>NODE_86_length_51_cov_4766.666504
TTATTTTTATTGTGTGTTTGAAAGTTGAATATGTTTTGCAATATTATAGTCATAATATAT
ATATATATATATATATA
>NODE_88_length_27_cov_9838.111328
CAGTGCCACGTGTCACTATTTGGGAGGTGTCATTTTCTCATTCTCAATTTGGT
>NODE_89_length_80_cov_22459.925781
TGTCATTTTCTCATTCTCAATTTGGTCCCTGTATTTTATTTTTTGTCTCAATTTAGTCCC
AATTTTTGTAAAAATTGTGCAATTTTGTCCCTCTCCAAATTGAAAC
>NODE_92_length_180_cov_8614.400391
TAATAATTAACTTACTCAAATCCAAGCCATGCCCCCAAGGATGTTCCCACCTATGTGGGA
CATCTTTCTTCAAATTACTTATAAGGTACATTAGATACCGAGTTATGAATTTGACATATG
TTATTTAAGCAATCATTTACAGATTTGAATATAATATTTATAAGAATAGAAACACTGGAA
CTTGGATTTGAGTAAGTTAATTATTA
>NODE_98_length_68_cov_2963.676514
CCCCCCCCACCCCTCCCCCCCATTTAACACACCACACATCCCATTTTCTATTCTCTTCTT
TCAACGGGGCATGGGCTTGGGCATAAGTTGGTTT
>NODE_99_length_27_cov_7288.185059
CAGTGCCACGTGGCAGTATTTGGGAGTTGTCATTTTCTCATTCTCAATTTGGT
>NODE_104_length_64_cov_9589.281250
AGTGGTAATGCTGGAGCTAATTACTGCAAAAAGGCCAATAGAACGAGGGAAATACATTGT
GAAAGTGGTCAGGAATACAATAGATAAGAC
